# Supplementary material for: Escherichia coli transcriptome assembly from a compendium of RNA-seq data sets
Source: RNA Biol. 2023 Mar 15;20(1):77–84. doi: 10.1080/15476286.2023.2189331 (PMC10392735; doi:10.1080/15476286.2023.2189331)
Supplement: Supplemental Material [file KRNB_A_2189331_SM7113.zip]

Archive with 11 entries (9 files):
- Supp_2189331 (1)/
- Supp_2189331 (1)/Supp_2189331/
- Supp_2189331 (1)/Supp_2189331/Supplementary_Table_1 (1).xlsx
- Supp_2189331 (1)/Supp_2189331/Supplementary_Table_3.xlsx
- Supp_2189331 (1)/Supp_2189331/Supplementary_Table_5.xlsx
- Supp_2189331 (1)/Supp_2189331/Supplementary_Table_6 (1).xlsx
- Supp_2189331 (1)/Supp_2189331/Supp_Figure1a (1).jpg
- Supp_2189331 (1)/Supp_2189331/Supp_Figure1b.jpg
- Supp_2189331 (1)/Supp_2189331/Supp_Figure2a.jpg
- Supp_2189331 (1)/Supp_2189331/Supp_Figure2b.jpg
- Supp_2189331 (1)/Supp_2189331/Supp_Figure3.jpg
