# Supplementary material for: Escherichia coli transcriptome assembly from a compendium of RNA-seq data sets
Source: RNA Biol. 2023 Mar 15;20(1):77–84. doi: 10.1080/15476286.2023.2189331 (PMC10392735; doi:10.1080/15476286.2023.2189331)
Supplement: Supplemental Material [file KRNB_A_2189331_SM7113.zip › Supp_2189331 (1)/Supp_2189331/Supplementary_Table_1 (1).xlsx]

## Sheet: Sample Information
Run	ReleaseDate	LoadDate	spots	bases	spots_with_mates	avgLength	size_MB	download_path	Experiment	LibraryName	LibraryStrategy	LibrarySelection	LibrarySource	LibraryLayout	InsertSize	InsertDev	Platform	Model	SRAStudy	BioProject	Study_Pubmed_id	ProjectID	Sample	BioSample	SampleType	TaxID	ScientificName	SampleName	CenterName	Submission	Consent	RunHash	ReadHash
DRR023050	2021-08-08 13:10:53	2021-08-08 13:09:26	15144738	3059237076	15144738	202	1823	https://sra-pub-run-odp.s3.amazonaws.com/sra/DRR023050/DRR023050	DRX021104	BHY187-1	RNA-Seq	cDNA	TRANSCRIPTOMIC	PAIRED	0	0	ILLUMINA	Illumina HiSeq 2500	DRP007589	PRJDB3140		753011	DRS200394	SAMD00019994	simple	511145	Escherichia coli str. K-12 substr. MG1655	SAMD00019994	UTGSFSCB-ML	DRA002514	public	E07A0DA4F6F9AFEB4EB7E14186A59E60	3246E38592E8B36BBD55F1653192301A
DRR023051	2021-08-08 13:10:53	2021-08-08 13:11:37	14421218	2913086036	14421218	202	1725	https://sra-pub-run-odp.s3.amazonaws.com/sra/DRR023051/DRR023051	DRX021105	BHY187-2	RNA-Seq	cDNA	TRANSCRIPTOMIC	PAIRED	0	0	ILLUMINA	Illumina HiSeq 2500	DRP007589	PRJDB3140		753011	DRS200394	SAMD00019994	simple	511145	Escherichia coli str. K-12 substr. MG1655	SAMD00019994	UTGSFSCB-ML	DRA002514	public	5863F88938EC7C4B0A60CA5F92023404	4470DE9884845BF0E037D647DC25DB16
DRR023052	2021-08-08 13:10:53	2021-08-08 13:12:17	8195758	1655543116	8195758	202	988	https://sra-pub-run-odp.s3.amazonaws.com/sra/DRR023052/DRR023052	DRX021106	BHY188-1	RNA-Seq	cDNA	TRANSCRIPTOMIC	PAIRED	0	0	ILLUMINA	Illumina HiSeq 2500	DRP007589	PRJDB3140		753011	DRS200395	SAMD00019995	simple	511145	Escherichia coli str. K-12 substr. MG1655	SAMD00019995	UTGSFSCB-ML	DRA002514	public	3531667BEFB88B282AE5E177839168F5	F82884AAF614B8B02C776895EFB1AE4D
DRR023053	2021-08-08 13:10:53	2021-08-08 13:10:18	12529904	2531040608	12529904	202	1507	https://sra-pub-run-odp.s3.amazonaws.com/sra/DRR023053/DRR023053	DRX021107	BHY188-2	RNA-Seq	cDNA	TRANSCRIPTOMIC	PAIRED	0	0	ILLUMINA	Illumina HiSeq 2500	DRP007589	PRJDB3140		753011	DRS200395	SAMD00019995	simple	511145	Escherichia coli str. K-12 substr. MG1655	SAMD00019995	UTGSFSCB-ML	DRA002514	public	0642D227562569DD67C4BA042C405CF5	2CF9FE56C6D6843AFB3D50F3B14734AA
DRR023054	2021-08-08 13:10:53	2021-08-08 13:10:05	7137702	1441815804	7137702	202	855	https://sra-pub-run-odp.s3.amazonaws.com/sra/DRR023054/DRR023054	DRX021108	BHY189-1	RNA-Seq	cDNA	TRANSCRIPTOMIC	PAIRED	0	0	ILLUMINA	Illumina HiSeq 2500	DRP007589	PRJDB3140		753011	DRS200396	SAMD00019996	simple	511145	Escherichia coli str. K-12 substr. MG1655	SAMD00019996	UTGSFSCB-ML	DRA002514	public	692A2AF439672C6E10E7CBB2A21376AD	83F1ACC94759D9239F303092A3740B0A
DRR023055	2021-08-08 13:10:53	2021-08-08 13:09:38	6240969	1260675738	6240969	202	754	https://sra-pub-run-odp.s3.amazonaws.com/sra/DRR023055/DRR023055	DRX021109	BHY189-2	RNA-Seq	cDNA	TRANSCRIPTOMIC	PAIRED	0	0	ILLUMINA	Illumina HiSeq 2500	DRP007589	PRJDB3140		753011	DRS200396	SAMD00019996	simple	511145	Escherichia coli str. K-12 substr. MG1655	SAMD00019996	UTGSFSCB-ML	DRA002514	public	914CCFADD20F13B359D514485B3EE649	1FCE59223D45AC73F230F80003AD531D
DRR023056	2021-08-08 13:10:53	2021-08-08 13:11:28	26732510	5399967020	26732510	202	3217	https://sra-pub-run-odp.s3.amazonaws.com/sra/DRR023056/DRR023056	DRX021110	BHY193-1	RNA-Seq	cDNA	TRANSCRIPTOMIC	PAIRED	0	0	ILLUMINA	Illumina HiSeq 2500	DRP007589	PRJDB3140		753011	DRS200397	SAMD00019997	simple	511145	Escherichia coli str. K-12 substr. MG1655	SAMD00019997	UTGSFSCB-ML	DRA002514	public	28E7C4D9D7901AE9961988890C293B1B	D9051AA727B47ABA5CEFD4302F8C7CFA
DRR023057	2021-08-08 13:10:53	2021-08-08 13:12:45	12074885	2439126770	12074885	202	1538	https://sra-pub-run-odp.s3.amazonaws.com/sra/DRR023057/DRR023057	DRX021111	BHY212-1	RNA-Seq	cDNA	TRANSCRIPTOMIC	PAIRED	0	0	ILLUMINA	Illumina HiSeq 2500	DRP007589	PRJDB3140		753011	DRS200398	SAMD00019998	simple	511145	Escherichia coli str. K-12 substr. MG1655	SAMD00019998	UTGSFSCB-ML	DRA002514	public	E87D75995A32785B3067603B1E08E4D3	E89ED5FB1946BA86661B5C0A543EAA28
DRR023058	2021-08-08 13:10:53	2021-08-08 13:11:20	10215725	2063576450	10215725	202	1249	https://sra-pub-run-odp.s3.amazonaws.com/sra/DRR023058/DRR023058	DRX021112	BHY212-2	RNA-Seq	cDNA	TRANSCRIPTOMIC	PAIRED	0	0	ILLUMINA	Illumina HiSeq 2500	DRP007589	PRJDB3140		753011	DRS200398	SAMD00019998	simple	511145	Escherichia coli str. K-12 substr. MG1655	SAMD00019998	UTGSFSCB-ML	DRA002514	public	7F15ACF0D91399F450DDC470489863BD	8DF0255B51858BD4434393820EC4B680
DRR023059	2021-08-08 13:10:53	2021-08-08 13:11:57	20385699	4117911198	20385699	202	2593	https://sra-pub-run-odp.s3.amazonaws.com/sra/DRR023059/DRR023059	DRX021113	BHY193-2	RNA-Seq	cDNA	TRANSCRIPTOMIC	PAIRED	0	0	ILLUMINA	Illumina HiSeq 2500	DRP007589	PRJDB3140		753011	DRS200397	SAMD00019997	simple	511145	Escherichia coli str. K-12 substr. MG1655	SAMD00019997	UTGSFSCB-ML	DRA002514	public	F510E0B2C0833B740E1B27C989883585	76BD412944B5AE0ECB7D458FBF6D0402
DRR034562	2021-08-08 13:31:56	2021-08-08 13:26:21	26592329	5318465800	26592329	200	3471	https://sra-pub-run-odp.s3.amazonaws.com/sra/DRR034562/DRR034562	DRX031195	BHY187_exp_SS replicate2	RNA-Seq	cDNA	TRANSCRIPTOMIC	PAIRED	180	0	ILLUMINA	Illumina HiSeq 2500	DRP007589	PRJDB3140		753011	DRS200436	SAMD00029363	simple	511145	Escherichia coli str. K-12 substr. MG1655	SAMD00029363	UTGSFSCB-ML	DRA003540	public	D6FF9C242FF352361F365ECADD3198D3	8806606F407FAF7129B107F7FCEA3326
DRR034563	2021-08-08 13:31:56	2021-08-08 13:30:23	26117419	5223483800	26117419	200	3410	https://sra-pub-run-odp.s3.amazonaws.com/sra/DRR034563/DRR034563	DRX031196	BHY187_exp_SS replicate1	RNA-Seq	cDNA	TRANSCRIPTOMIC	PAIRED	180	0	ILLUMINA	Illumina HiSeq 2500	DRP007589	PRJDB3140		753011	DRS200436	SAMD00029363	simple	511145	Escherichia coli str. K-12 substr. MG1655	SAMD00029363	UTGSFSCB-ML	DRA003540	public	1AE27455620462CA5FB6AD8BB4C758FA	4EB87DC3F93355B15FFF75D462DB16D9
DRR034564	2021-08-08 13:31:56	2021-08-08 13:27:36	19594506	3918901200	19594506	200	2556	https://sra-pub-run-odp.s3.amazonaws.com/sra/DRR034564/DRR034564	DRX031197	BHY193_exp_SS replicate1	RNA-Seq	cDNA	TRANSCRIPTOMIC	PAIRED	180	0	ILLUMINA	Illumina HiSeq 2500	DRP007589	PRJDB3140		753011	DRS200438	SAMD00029365	simple	511145	Escherichia coli str. K-12 substr. MG1655	SAMD00029365	UTGSFSCB-ML	DRA003540	public	26DAD86B88613017FFCB60F8BC82B891	B8C9A63BB87AE2D0BAF1607DD02460F8
DRR034565	2021-08-08 13:31:56	2021-08-08 13:27:10	17681516	3536303200	17681516	200	2308	https://sra-pub-run-odp.s3.amazonaws.com/sra/DRR034565/DRR034565	DRX031198	BHY193_exp_SS replicate3	RNA-Seq	cDNA	TRANSCRIPTOMIC	PAIRED	180	0	ILLUMINA	Illumina HiSeq 2500	DRP007589	PRJDB3140		753011	DRS200438	SAMD00029365	simple	511145	Escherichia coli str. K-12 substr. MG1655	SAMD00029365	UTGSFSCB-ML	DRA003540	public	5DAC8FF86C907BED73FDF4A5948B3910	EBFAB44C6E9E59A4DBF527F3E24C290B
DRR034566	2021-08-08 13:31:56	2021-08-08 13:27:54	21509141	4301828200	21509141	200	2797	https://sra-pub-run-odp.s3.amazonaws.com/sra/DRR034566/DRR034566	DRX031199	BHY212_exp_SS replicate1	RNA-Seq	cDNA	TRANSCRIPTOMIC	PAIRED	180	0	ILLUMINA	Illumina HiSeq 2500	DRP007589	PRJDB3140		753011	DRS200440	SAMD00029367	simple	511145	Escherichia coli str. K-12 substr. MG1655	SAMD00029367	UTGSFSCB-ML	DRA003540	public	DFB61132D85EE685087A359405F682B7	48E602B30E6FB4EE6A3DF28CB697BBD1
DRR034567	2021-08-08 13:31:56	2021-08-08 13:26:49	16742873	3348574600	16742873	200	2193	https://sra-pub-run-odp.s3.amazonaws.com/sra/DRR034567/DRR034567	DRX031200	BHY212_exp_SS replicate2	RNA-Seq	cDNA	TRANSCRIPTOMIC	PAIRED	180	0	ILLUMINA	Illumina HiSeq 2500	DRP007589	PRJDB3140		753011	DRS200440	SAMD00029367	simple	511145	Escherichia coli str. K-12 substr. MG1655	SAMD00029367	UTGSFSCB-ML	DRA003540	public	D2DD731E654E6DA78DC18995C8F5394D	8B70ABF43D82087DA231938CAD2727B7
DRR034568	2021-08-08 13:31:56	2021-08-08 13:27:51	21842790	4368558000	21842790	200	2845	https://sra-pub-run-odp.s3.amazonaws.com/sra/DRR034568/DRR034568	DRX031201	BHY193_exp_SS replicate2	RNA-Seq	cDNA	TRANSCRIPTOMIC	PAIRED	180	0	ILLUMINA	Illumina HiSeq 2500	DRP007589	PRJDB3140		753011	DRS200438	SAMD00029365	simple	511145	Escherichia coli str. K-12 substr. MG1655	SAMD00029365	UTGSFSCB-ML	DRA003540	public	557C76B29EF198422DF31E9049D14FBE	52ACA7D7F25840A3911CE366BB2C89EB
DRR034569	2021-08-08 13:31:57	2021-08-08 13:27:05	29379411	5875882200	29379411	200	3807	https://sra-pub-run-odp.s3.amazonaws.com/sra/DRR034569/DRR034569	DRX031202	BHY187_exp_SS replicate3	RNA-Seq	cDNA	TRANSCRIPTOMIC	PAIRED	180	0	ILLUMINA	Illumina HiSeq 2500	DRP007589	PRJDB3140		753011	DRS200436	SAMD00029363	simple	511145	Escherichia coli str. K-12 substr. MG1655	SAMD00029363	UTGSFSCB-ML	DRA003540	public	7A997C6C74AE5E24EE6DE887921F35AC	82AFDD4BA67DBB7B69BD8A810D46F8F8
DRR034570	2021-08-08 13:31:57	2021-08-08 13:28:04	26565222	5313044400	26565222	200	3459	https://sra-pub-run-odp.s3.amazonaws.com/sra/DRR034570/DRR034570	DRX031203	BHY212_exp_SS replicate3	RNA-Seq	cDNA	TRANSCRIPTOMIC	PAIRED	180	0	ILLUMINA	Illumina HiSeq 2500	DRP007589	PRJDB3140		753011	DRS200440	SAMD00029367	simple	511145	Escherichia coli str. K-12 substr. MG1655	SAMD00029367	UTGSFSCB-ML	DRA003540	public	9B25472502340FA885E0206FF30AEEC1	E9B7F82E1979A09A77206B2789576452
DRR034571	2021-08-08 13:31:57	2021-08-08 13:26:19	8414098	1682819600	8414098	200	1097	https://sra-pub-run-odp.s3.amazonaws.com/sra/DRR034571/DRR034571	DRX031204	BHY187_stat_SS replicate 1	RNA-Seq	cDNA	TRANSCRIPTOMIC	PAIRED	180	0	ILLUMINA	Illumina HiSeq 2500	DRP007589	PRJDB3140		753011	DRS200437	SAMD00029364	simple	511145	Escherichia coli str. K-12 substr. MG1655	SAMD00029364	UTGSFSCB-ML	DRA003540	public	64E79CA9E8C595ECB94DD46125704AC4	929C4EEFC59DCBBD7ED53BB917B8EBB0
DRR034572	2021-08-08 13:31:57	2021-08-08 13:25:59	6558511	1311702200	6558511	200	860	https://sra-pub-run-odp.s3.amazonaws.com/sra/DRR034572/DRR034572	DRX031205	BHY193_stat_SS replicate 2	RNA-Seq	cDNA	TRANSCRIPTOMIC	PAIRED	180	0	ILLUMINA	Illumina HiSeq 2500	DRP007589	PRJDB3140		753011	DRS200439	SAMD00029366	simple	511145	Escherichia coli str. K-12 substr. MG1655	SAMD00029366	UTGSFSCB-ML	DRA003540	public	3C1842E548A59B263172033DD9912C4E	ACA1ECB6BD7F9EF48C8B6841E113309C
DRR034573	2021-08-08 13:31:57	2021-08-08 13:27:45	13646328	2729265600	13646328	200	1778	https://sra-pub-run-odp.s3.amazonaws.com/sra/DRR034573/DRR034573	DRX031206	BHY212_stat_SS replicate 1	RNA-Seq	cDNA	TRANSCRIPTOMIC	PAIRED	180	0	ILLUMINA	Illumina HiSeq 2500	DRP007589	PRJDB3140		753011	DRS200441	SAMD00029368	simple	511145	Escherichia coli str. K-12 substr. MG1655	SAMD00029368	UTGSFSCB-ML	DRA003540	public	5CC6009E86E9903F4C8293D886AD992B	662EA32F5F4C70CF4C2A7C92B923E588
DRR034574	2021-08-08 13:31:57	2021-08-08 13:28:17	17680351	3536070200	17680351	200	2300	https://sra-pub-run-odp.s3.amazonaws.com/sra/DRR034574/DRR034574	DRX031207	BHY187_stat_SS replicate 2	RNA-Seq	cDNA	TRANSCRIPTOMIC	PAIRED	180	0	ILLUMINA	Illumina HiSeq 2500	DRP007589	PRJDB3140		753011	DRS200437	SAMD00029364	simple	511145	Escherichia coli str. K-12 substr. MG1655	SAMD00029364	UTGSFSCB-ML	DRA003540	public	B78DC0CB8C62576368A306CE3C9CB2D7	E09486DA91775316C0F94910844620CE
DRR034575	2021-08-08 13:31:57	2021-08-08 13:30:27	24906114	4981222800	24906114	200	3261	https://sra-pub-run-odp.s3.amazonaws.com/sra/DRR034575/DRR034575	DRX031208	BHY212_stat_SS replicate 3	RNA-Seq	cDNA	TRANSCRIPTOMIC	PAIRED	180	0	ILLUMINA	Illumina HiSeq 2500	DRP007589	PRJDB3140		753011	DRS200441	SAMD00029368	simple	511145	Escherichia coli str. K-12 substr. MG1655	SAMD00029368	UTGSFSCB-ML	DRA003540	public	457A873F653C9E8B3B06E2F76D8424BF	F6C7B367D761896DB6FFE6D2128189FD
DRR034576	2021-08-08 13:31:57	2021-08-08 13:25:39	18056867	3611373400	18056867	200	2359	https://sra-pub-run-odp.s3.amazonaws.com/sra/DRR034576/DRR034576	DRX031209	BHY187_stat_SS replicate 3	RNA-Seq	cDNA	TRANSCRIPTOMIC	PAIRED	180	0	ILLUMINA	Illumina HiSeq 2500	DRP007589	PRJDB3140		753011	DRS200437	SAMD00029364	simple	511145	Escherichia coli str. K-12 substr. MG1655	SAMD00029364	UTGSFSCB-ML	DRA003540	public	F37C3D93B7386474A67EAF50FE9D9551	67CD622429E460FEAB6F4826555F0088
DRR034577	2021-08-08 13:31:58	2021-08-08 13:29:19	21056572	4211314400	21056572	200	2751	https://sra-pub-run-odp.s3.amazonaws.com/sra/DRR034577/DRR034577	DRX031210	BHY193_stat_SS replicate 3	RNA-Seq	cDNA	TRANSCRIPTOMIC	PAIRED	180	0	ILLUMINA	Illumina HiSeq 2500	DRP007589	PRJDB3140		753011	DRS200439	SAMD00029366	simple	511145	Escherichia coli str. K-12 substr. MG1655	SAMD00029366	UTGSFSCB-ML	DRA003540	public	9EE700FDB8079F3D7B9643D096879186	831AED9F601CFB2E1782FF0CC08B82C0
DRR034578	2021-08-08 13:31:58	2021-08-08 13:29:28	32583175	6516635000	32583175	200	4272	https://sra-pub-run-odp.s3.amazonaws.com/sra/DRR034578/DRR034578	DRX031211	BHY212_stat_SS replicate 2	RNA-Seq	cDNA	TRANSCRIPTOMIC	PAIRED	180	0	ILLUMINA	Illumina HiSeq 2500	DRP007589	PRJDB3140		753011	DRS200441	SAMD00029368	simple	511145	Escherichia coli str. K-12 substr. MG1655	SAMD00029368	UTGSFSCB-ML	DRA003540	public	C14F72120776258B9480EF882EC5D897	097CB4F5263A584C5AB8C43057D2338B
DRR034579	2021-08-08 13:31:58	2021-08-08 13:26:42	19598872	3919774400	19598872	200	2568	https://sra-pub-run-odp.s3.amazonaws.com/sra/DRR034579/DRR034579	DRX031212	BHY193_stat_SS replicate 1	RNA-Seq	cDNA	TRANSCRIPTOMIC	PAIRED	180	0	ILLUMINA	Illumina HiSeq 2500	DRP007589	PRJDB3140		753011	DRS200439	SAMD00029366	simple	511145	Escherichia coli str. K-12 substr. MG1655	SAMD00029366	UTGSFSCB-ML	DRA003540	public	A31B9624D8415C009AE2CA7723E9F728	BCA2563F2693CC18C89623AA3F28C802
DRR091867	2019-05-01 17:34:49	2019-06-14 10:49:56	1921819	282043925	1921819	146	106	https://sra-downloadb.be-md.ncbi.nlm.nih.gov/sos5/sra-pub-zq-16/DRR000/091/DRR091867.sralite.1	DRX085437		RNA-Seq	cDNA	TRANSCRIPTOMIC	PAIRED	160	0	ILLUMINA	Illumina MiSeq	DRP005030	PRJDB5742		540783	DRS093526	SAMD00079815	simple	511145	Escherichia coli str. K-12 substr. MG1655	SAMD00079815	TIT-BB	DRA005771	public	CA7F55EBE67E52AF822B23A01EC4F72E	A7B390A2CC065AB335CC6B8B9447205D
DRR091868	2019-05-01 17:34:49	2019-06-14 10:49:42	1878528	275863813	1878528	146	110	https://sra-downloadb.be-md.ncbi.nlm.nih.gov/sos5/sra-pub-zq-16/DRR000/091/DRR091868.sralite.1	DRX085438		RNA-Seq	cDNA	TRANSCRIPTOMIC	PAIRED	160	0	ILLUMINA	Illumina MiSeq	DRP005030	PRJDB5742		540783	DRS093527	SAMD00079816	simple	511145	Escherichia coli str. K-12 substr. MG1655	SAMD00079816	TIT-BB	DRA005771	public	E69620AFD5826B60D6803F9FBA6AA478	0B1AED2B63ABD68D6ACC6DBA804E5D48
DRR091869	2019-05-01 17:34:49	2019-06-14 10:48:44	3442329	508416487	3442329	147	191	https://sra-pub-run-odp.s3.amazonaws.com/sra/DRR091869/DRR091869	DRX085439		RNA-Seq	cDNA	TRANSCRIPTOMIC	PAIRED	160	0	ILLUMINA	Illumina MiSeq	DRP005030	PRJDB5742		540783	DRS093528	SAMD00079817	simple	511145	Escherichia coli str. K-12 substr. MG1655	SAMD00079817	TIT-BB	DRA005771	public	4A648B66A5FD1996775971A480611848	70A12E6523C96ACAC451CC028782D752
DRR091870	2019-05-01 17:34:49	2019-06-14 10:50:02	3358857	496346890	3358857	147	198	https://sra-downloadb.be-md.ncbi.nlm.nih.gov/sos5/sra-pub-zq-16/DRR000/091/DRR091870.sralite.1	DRX085440		RNA-Seq	cDNA	TRANSCRIPTOMIC	PAIRED	160	0	ILLUMINA	Illumina MiSeq	DRP005030	PRJDB5742		540783	DRS093529	SAMD00079818	simple	511145	Escherichia coli str. K-12 substr. MG1655	SAMD00079818	TIT-BB	DRA005771	public	729227CAEDB44D6EFD207435A473B792	4C940945C6B69ED58125179D58219FFC
DRR091871	2019-05-01 17:34:49	2019-06-14 10:48:52	2745689	411747555	2745689	149	150	https://sra-downloadb.be-md.ncbi.nlm.nih.gov/sos5/sra-pub-zq-16/DRR000/091/DRR091871.sralite.1	DRX085441		RNA-Seq	cDNA	TRANSCRIPTOMIC	PAIRED	160	0	ILLUMINA	Illumina MiSeq	DRP005030	PRJDB5742		540783	DRS093530	SAMD00079819	simple	511145	Escherichia coli str. K-12 substr. MG1655	SAMD00079819	TIT-BB	DRA005771	public	C7653850CD6BFA9C8499A864FBF8CA16	E15DF92F17E0691C53807B98A55B9689
DRR091872	2019-05-01 17:34:49	2019-06-14 10:47:41	2679983	401982320	2679983	149	156	https://sra-pub-run-odp.s3.amazonaws.com/sra/DRR091872/DRR091872	DRX085442		RNA-Seq	cDNA	TRANSCRIPTOMIC	PAIRED	160	0	ILLUMINA	Illumina MiSeq	DRP005030	PRJDB5742		540783	DRS093531	SAMD00079820	simple	511145	Escherichia coli str. K-12 substr. MG1655	SAMD00079820	TIT-BB	DRA005771	public	7207FAB4D169B793B66C5C7B42C1FD15	9DEE4FB3BC979D4253C73CA380E5F008
DRR091873	2019-05-01 17:34:49	2019-06-14 10:49:09	2913374	432127091	2913374	148	178	https://sra-pub-run-odp.s3.amazonaws.com/sra/DRR091873/DRR091873	DRX085443		RNA-Seq	cDNA	TRANSCRIPTOMIC	PAIRED	160	0	ILLUMINA	Illumina MiSeq	DRP005030	PRJDB5742		540783	DRS093532	SAMD00079821	simple	511145	Escherichia coli str. K-12 substr. MG1655	SAMD00079821	TIT-BB	DRA005771	public	56F44931D10E13F6B5B6912373E42D33	533413379D7A916895A907E19E901562
DRR091874	2019-05-01 17:34:49	2019-06-14 10:50:15	2899785	430330527	2899785	148	187	https://sra-downloadb.be-md.ncbi.nlm.nih.gov/sos5/sra-pub-zq-16/DRR000/091/DRR091874.sralite.1	DRX085444		RNA-Seq	cDNA	TRANSCRIPTOMIC	PAIRED	160	0	ILLUMINA	Illumina MiSeq	DRP005030	PRJDB5742		540783	DRS093533	SAMD00079822	simple	511145	Escherichia coli str. K-12 substr. MG1655	SAMD00079822	TIT-BB	DRA005771	public	E88912B8411A9062FCBFFAB0D60C3208	04E540A9F8AB26CDB3756D5BEFF2505F
DRR091875	2019-05-01 17:34:49	2019-06-14 10:47:56	2626386	393929831	2626386	149	144	https://sra-downloadb.be-md.ncbi.nlm.nih.gov/sos5/sra-pub-zq-16/DRR000/091/DRR091875.sralite.1	DRX085445		RNA-Seq	cDNA	TRANSCRIPTOMIC	PAIRED	160	0	ILLUMINA	Illumina MiSeq	DRP005030	PRJDB5742		540783	DRS093534	SAMD00079823	simple	511145	Escherichia coli str. K-12 substr. MG1655	SAMD00079823	TIT-BB	DRA005771	public	9C851607C3929D90FF9DF8CACFCB6EB6	BD3C2786CC9D012A85BA9614BA716793
DRR091876	2019-05-01 17:34:49	2019-06-14 10:46:01	2554231	383149500	2554231	150	149	https://sra-downloadb.be-md.ncbi.nlm.nih.gov/sos5/sra-pub-zq-16/DRR000/091/DRR091876.sralite.1	DRX085446		RNA-Seq	cDNA	TRANSCRIPTOMIC	PAIRED	160	0	ILLUMINA	Illumina MiSeq	DRP005030	PRJDB5742		540783	DRS093535	SAMD00079824	simple	511145	Escherichia coli str. K-12 substr. MG1655	SAMD00079824	TIT-BB	DRA005771	public	98FBB8F0DA28252AF424E6BEA898552D	9C361B193347372EB14CB1E18513ADAD
DRR091877	2019-05-01 17:34:49	2019-06-14 10:48:35	2747267	412023069	2747267	149	152	https://sra-downloadb.be-md.ncbi.nlm.nih.gov/sos5/sra-pub-zq-16/DRR000/091/DRR091877.sralite.1	DRX085447		RNA-Seq	cDNA	TRANSCRIPTOMIC	PAIRED	160	0	ILLUMINA	Illumina MiSeq	DRP005030	PRJDB5742		540783	DRS093536	SAMD00079825	simple	511145	Escherichia coli str. K-12 substr. MG1655	SAMD00079825	TIT-BB	DRA005771	public	E2DC020BBB44602F8F9177EAA3A51995	48B57B2FD2C83AEA75EB9E26E778CAC2
DRR091878	2019-05-01 17:34:49	2019-06-14 10:49:43	2680084	402008640	2680084	149	158	https://sra-downloadb.be-md.ncbi.nlm.nih.gov/sos5/sra-pub-zq-16/DRR000/091/DRR091878.sralite.1	DRX085448		RNA-Seq	cDNA	TRANSCRIPTOMIC	PAIRED	160	0	ILLUMINA	Illumina MiSeq	DRP005030	PRJDB5742		540783	DRS093537	SAMD00079826	simple	511145	Escherichia coli str. K-12 substr. MG1655	SAMD00079826	TIT-BB	DRA005771	public	2C42DC7E30BB3E9B48492B852E969A86	D3D3DAF2A1FB5C99F175D213435531BC
DRR091879	2019-05-01 17:34:49	2019-06-14 10:45:56	1480593	218794610	1480593	147	82	https://sra-pub-run-odp.s3.amazonaws.com/sra/DRR091879/DRR091879	DRX085449		RNA-Seq	cDNA	TRANSCRIPTOMIC	PAIRED	160	0	ILLUMINA	Illumina MiSeq	DRP005030	PRJDB5742		540783	DRS093538	SAMD00079827	simple	511145	Escherichia coli str. K-12 substr. MG1655	SAMD00079827	TIT-BB	DRA005771	public	3F269CDE259AB403BC5187C0D4BDC61E	D4ABA112F704ABEC585DAC2919E8DA12
DRR091880	2019-05-01 17:34:49	2019-06-14 10:49:24	1439381	212796585	1439381	147	84	https://sra-pub-run-odp.s3.amazonaws.com/sra/DRR091880/DRR091880	DRX085450		RNA-Seq	cDNA	TRANSCRIPTOMIC	PAIRED	160	0	ILLUMINA	Illumina MiSeq	DRP005030	PRJDB5742		540783	DRS093539	SAMD00079828	simple	511145	Escherichia coli str. K-12 substr. MG1655	SAMD00079828	TIT-BB	DRA005771	public	139C03E35990B4FBD7BB16584CA7B6F7	2CAF6BE2F9CF2A33901922F44B38979A
DRR091881	2019-05-01 17:34:49	2019-06-14 10:49:25	4233501	619220151	4233501	146	234	https://sra-downloadb.be-md.ncbi.nlm.nih.gov/sos3/sra-pub-zq-22/DRR000/091/DRR091881.sralite.1	DRX085451		RNA-Seq	cDNA	TRANSCRIPTOMIC	PAIRED	160	0	ILLUMINA	Illumina MiSeq	DRP005030	PRJDB5742		540783	DRS093540	SAMD00079829	simple	511145	Escherichia coli str. K-12 substr. MG1655	SAMD00079829	TIT-BB	DRA005771	public	CF232EA58651CC24E4C2F1DE6E701A9E	60C67C046D9879F913E3AB83B88C2623
DRR091882	2019-05-01 17:34:49	2019-06-14 10:48:18	4118199	602883155	4118199	146	242	https://sra-downloadb.be-md.ncbi.nlm.nih.gov/sos5/sra-pub-zq-16/DRR000/091/DRR091882.sralite.1	DRX085452		RNA-Seq	cDNA	TRANSCRIPTOMIC	PAIRED	160	0	ILLUMINA	Illumina MiSeq	DRP005030	PRJDB5742		540783	DRS093541	SAMD00079830	simple	511145	Escherichia coli str. K-12 substr. MG1655	SAMD00079830	TIT-BB	DRA005771	public	A2D6644AAC9CDCD4DF34A0B45B3C6945	3030764C6655985E7EA049814B6BCAEC
DRR091883	2019-05-01 17:34:49	2019-06-14 10:50:01	2998931	450492103	2998931	150	166	https://sra-downloadb.be-md.ncbi.nlm.nih.gov/sos5/sra-pub-zq-16/DRR000/091/DRR091883.sralite.1	DRX085453		RNA-Seq	cDNA	TRANSCRIPTOMIC	PAIRED	160	0	ILLUMINA	Illumina MiSeq	DRP005030	PRJDB5742		540783	DRS093542	SAMD00079831	simple	511145	Escherichia coli str. K-12 substr. MG1655	SAMD00079831	TIT-BB	DRA005771	public	48EE3B30194B452EA29734EEAE15FF3D	DE38F694660B02A9B2D880E45BE0463D
DRR091884	2019-05-01 17:34:49	2019-06-14 10:50:18	2920770	438819548	2920770	150	172	https://sra-pub-run-odp.s3.amazonaws.com/sra/DRR091884/DRR091884	DRX085454		RNA-Seq	cDNA	TRANSCRIPTOMIC	PAIRED	160	0	ILLUMINA	Illumina MiSeq	DRP005030	PRJDB5742		540783	DRS093543	SAMD00079832	simple	511145	Escherichia coli str. K-12 substr. MG1655	SAMD00079832	TIT-BB	DRA005771	public	1ADC28247E8FF5DDD860E52DBC1955B4	DD7A46970CE7EC45AD005B53DE7E97B6
DRR100423	2018-02-06 16:32:21	2018-02-06 16:35:27	5431015	1086203000	5431015	200	570	https://sra-downloadb.be-md.ncbi.nlm.nih.gov/sos5/sra-pub-zq-11/DRR100/423/DRR100423.sralite.1	DRX093856		RNA-Seq	cDNA	TRANSCRIPTOMIC	PAIRED	300	0	ILLUMINA	Illumina HiSeq 2500	DRP004028	PRJDB6270		432812	DRS058396	SAMD00092922	simple	511145	Escherichia coli str. K-12 substr. MG1655	SAMD00092922	UT-ARTSCI	DRA006091	public	ECFCBF0E8359650D44979AED17790F3D	E8CEBEAC4568C3FE4F1E4060547ECE46
DRR100424	2018-02-06 16:32:21	2018-02-06 16:36:12	5305210	1061042000	5305210	200	557	https://sra-downloadb.be-md.ncbi.nlm.nih.gov/sos5/sra-pub-zq-11/DRR100/424/DRR100424.sralite.1	DRX093857		RNA-Seq	cDNA	TRANSCRIPTOMIC	PAIRED	300	0	ILLUMINA	Illumina HiSeq 2500	DRP004028	PRJDB6270		432812	DRS058397	SAMD00092923	simple	511145	Escherichia coli str. K-12 substr. MG1655	SAMD00092923	UT-ARTSCI	DRA006091	public	5C7D50C31C41DB394CE01818D85472F0	916BA6DD7F332D8DCA0895E13A2F84CD
DRR100425	2018-02-06 16:32:22	2018-02-06 16:35:23	5920695	1184139000	5920695	200	622	https://sra-downloadb.be-md.ncbi.nlm.nih.gov/sos5/sra-pub-zq-11/DRR100/425/DRR100425.sralite.1	DRX093858		RNA-Seq	cDNA	TRANSCRIPTOMIC	PAIRED	300	0	ILLUMINA	Illumina HiSeq 2500	DRP004028	PRJDB6270		432812	DRS058398	SAMD00092924	simple	511145	Escherichia coli str. K-12 substr. MG1655	SAMD00092924	UT-ARTSCI	DRA006091	public	4FCC2663CAFF3D2CCE118CB0F615C4CB	A4C97F3A3EEEDA40A6B818E8BBB3ABEC
DRR100426	2018-02-06 16:32:22	2018-02-06 16:36:39	5588794	1117758800	5588794	200	587	https://sra-downloadb.be-md.ncbi.nlm.nih.gov/sos5/sra-pub-zq-11/DRR100/426/DRR100426.sralite.1	DRX093859		RNA-Seq	cDNA	TRANSCRIPTOMIC	PAIRED	300	0	ILLUMINA	Illumina HiSeq 2500	DRP004028	PRJDB6270		432812	DRS058399	SAMD00092925	simple	511145	Escherichia coli str. K-12 substr. MG1655	SAMD00092925	UT-ARTSCI	DRA006091	public	D35BB0E85393A0E6253AEF184E28041B	FEE9663F0FF6F50D29FAAC3E86BFC28E
DRR100427	2018-02-06 16:32:22	2018-02-06 16:36:35	5022256	1004451200	5022256	200	528	https://sra-downloadb.be-md.ncbi.nlm.nih.gov/sos5/sra-pub-zq-11/DRR100/427/DRR100427.sralite.1	DRX093860		RNA-Seq	cDNA	TRANSCRIPTOMIC	PAIRED	300	0	ILLUMINA	Illumina HiSeq 2500	DRP004028	PRJDB6270		432812	DRS058400	SAMD00092926	simple	511145	Escherichia coli str. K-12 substr. MG1655	SAMD00092926	UT-ARTSCI	DRA006091	public	EEB2C25AB6E73A5CA330B1D31A06761D	89101286192AA1E5618ED8F8DFD94395
DRR100428	2018-02-06 16:32:22	2018-02-06 16:36:06	5271377	1054275400	5271377	200	552	https://sra-downloadb.be-md.ncbi.nlm.nih.gov/sos5/sra-pub-zq-11/DRR100/428/DRR100428.sralite.1	DRX093861		RNA-Seq	cDNA	TRANSCRIPTOMIC	PAIRED	300	0	ILLUMINA	Illumina HiSeq 2500	DRP004028	PRJDB6270		432812	DRS058401	SAMD00092927	simple	511145	Escherichia coli str. K-12 substr. MG1655	SAMD00092927	UT-ARTSCI	DRA006091	public	9092F92C56548A605AF2BE8AC5D7B3C2	0080A6F55880C1F62176E037723BA737
DRR100429	2018-02-06 16:32:22	2018-02-06 16:35:48	5558030	1111606000	5558030	200	581	https://sra-downloadb.be-md.ncbi.nlm.nih.gov/sos5/sra-pub-zq-11/DRR100/429/DRR100429.sralite.1	DRX093862		RNA-Seq	cDNA	TRANSCRIPTOMIC	PAIRED	300	0	ILLUMINA	Illumina HiSeq 2500	DRP004028	PRJDB6270		432812	DRS058402	SAMD00092928	simple	511145	Escherichia coli str. K-12 substr. MG1655	SAMD00092928	UT-ARTSCI	DRA006091	public	E0218E9395AD6BDC27A39F013B6C43CE	7F77BC06FABF8EF6EA74145928211733
DRR100430	2018-02-06 16:32:22	2018-02-06 16:35:53	5501777	1100355400	5501777	200	576	https://sra-downloadb.be-md.ncbi.nlm.nih.gov/sos5/sra-pub-zq-11/DRR100/430/DRR100430.sralite.1	DRX093863		RNA-Seq	cDNA	TRANSCRIPTOMIC	PAIRED	300	0	ILLUMINA	Illumina HiSeq 2500	DRP004028	PRJDB6270		432812	DRS058403	SAMD00092929	simple	511145	Escherichia coli str. K-12 substr. MG1655	SAMD00092929	UT-ARTSCI	DRA006091	public	79F43C934F91EF26D191887F1C947AE0	0CA8AC4DC59A63D824150684AF2261F7
DRR100431	2018-02-06 16:32:22	2018-02-06 16:35:22	5019373	1003874600	5019373	200	529	https://sra-downloadb.be-md.ncbi.nlm.nih.gov/sos5/sra-pub-zq-11/DRR100/431/DRR100431.sralite.1	DRX093864		RNA-Seq	cDNA	TRANSCRIPTOMIC	PAIRED	300	0	ILLUMINA	Illumina HiSeq 2500	DRP004028	PRJDB6270		432812	DRS058404	SAMD00092930	simple	511145	Escherichia coli str. K-12 substr. MG1655	SAMD00092930	UT-ARTSCI	DRA006091	public	A21B248395771608F5F569C04F6D7B91	0AAB151E4CD37EB9CC4438C9C24667F9
DRR100432	2018-02-06 16:32:22	2018-02-06 16:35:26	5209510	1041902000	5209510	200	551	https://sra-downloadb.be-md.ncbi.nlm.nih.gov/sos5/sra-pub-zq-11/DRR100/432/DRR100432.sralite.1	DRX093865		RNA-Seq	cDNA	TRANSCRIPTOMIC	PAIRED	300	0	ILLUMINA	Illumina HiSeq 2500	DRP004028	PRJDB6270		432812	DRS058405	SAMD00092931	simple	511145	Escherichia coli str. K-12 substr. MG1655	SAMD00092931	UT-ARTSCI	DRA006091	public	A62ACEFC1B8AB447C14D57BDB3331466	71259E2B1AE6AC83BAFE5BB94AC60CC3
DRR100433	2018-02-06 16:32:22	2018-02-06 16:35:43	5632372	1126474400	5632372	200	598	https://sra-downloadb.be-md.ncbi.nlm.nih.gov/sos5/sra-pub-zq-11/DRR100/433/DRR100433.sralite.1	DRX093866		RNA-Seq	cDNA	TRANSCRIPTOMIC	PAIRED	300	0	ILLUMINA	Illumina HiSeq 2500	DRP004028	PRJDB6270		432812	DRS058406	SAMD00092932	simple	511145	Escherichia coli str. K-12 substr. MG1655	SAMD00092932	UT-ARTSCI	DRA006091	public	ABB420008168FA885F86B70A57ABCEA3	C012E69AF76B42DFE66FE1FF237C3ECF
DRR100434	2018-02-06 16:32:22	2018-02-06 16:35:51	5781949	1156389800	5781949	200	608	https://sra-downloadb.be-md.ncbi.nlm.nih.gov/sos5/sra-pub-zq-11/DRR100/434/DRR100434.sralite.1	DRX093867		RNA-Seq	cDNA	TRANSCRIPTOMIC	PAIRED	300	0	ILLUMINA	Illumina HiSeq 2500	DRP004028	PRJDB6270		432812	DRS058407	SAMD00092933	simple	511145	Escherichia coli str. K-12 substr. MG1655	SAMD00092933	UT-ARTSCI	DRA006091	public	7AC4D92D09CF2D9C7A768C8A8DF47C36	E0BBBD6E5DA1E2BA8AE30A4473B2EFFE
DRR100435	2018-02-06 16:32:22	2018-02-06 16:36:16	5406519	1081303800	5406519	200	568	https://sra-downloadb.be-md.ncbi.nlm.nih.gov/sos5/sra-pub-zq-11/DRR100/435/DRR100435.sralite.1	DRX093868		RNA-Seq	cDNA	TRANSCRIPTOMIC	PAIRED	300	0	ILLUMINA	Illumina HiSeq 2500	DRP004028	PRJDB6270		432812	DRS058408	SAMD00092934	simple	511145	Escherichia coli str. K-12 substr. MG1655	SAMD00092934	UT-ARTSCI	DRA006091	public	AB98662F08F1A0E44E6E71DAB74F560E	B75265C552205E9689C70A89951BDE51
DRR100436	2018-02-06 16:32:22	2018-02-06 16:36:28	4972869	994573800	4972869	200	521	https://sra-downloadb.be-md.ncbi.nlm.nih.gov/sos5/sra-pub-zq-11/DRR100/436/DRR100436.sralite.1	DRX093869		RNA-Seq	cDNA	TRANSCRIPTOMIC	PAIRED	300	0	ILLUMINA	Illumina HiSeq 2500	DRP004028	PRJDB6270		432812	DRS058409	SAMD00092935	simple	511145	Escherichia coli str. K-12 substr. MG1655	SAMD00092935	UT-ARTSCI	DRA006091	public	EF05F0DCD7D397F7002A34B3D249E7F4	6001273AC307C915299845C504CF23EA
DRR100437	2018-02-06 16:32:22	2018-02-06 16:35:50	5445150	1089030000	5445150	200	579	https://sra-downloadb.be-md.ncbi.nlm.nih.gov/sos5/sra-pub-zq-11/DRR100/437/DRR100437.sralite.1	DRX093870		RNA-Seq	cDNA	TRANSCRIPTOMIC	PAIRED	300	0	ILLUMINA	Illumina HiSeq 2500	DRP004028	PRJDB6270		432812	DRS058410	SAMD00092936	simple	511145	Escherichia coli str. K-12 substr. MG1655	SAMD00092936	UT-ARTSCI	DRA006091	public	F392E78F2EF48186256E280858EF58FE	B945D1F35ACB3210FAE98BB22C0EA15D
ERR1025346	2016-07-31 04:46:21	2016-08-01 07:32:16	12896724	964449900	12896724	74	334	https://sra-downloadb.be-md.ncbi.nlm.nih.gov/sos5/sra-pub-zq-14/ERR001/025/ERR1025346.sralite.1	ERX1104218	Hfq-Flag+Yeast_CL_Repeat1	RNA-Seq	RANDOM	TRANSCRIPTOMIC	PAIRED	70	35	ILLUMINA	NextSeq 500	ERP012236	PRJEB10931		335902	ERS861258	SAMEA3554109	simple	511145	Escherichia coli str. K-12 substr. MG1655	SAMEA3554109	Sahar Melamed	ERA486655	public	28FD62CE6E34446026A7A147443C1573	F0764DCCB9CCBF163951B2E1C0399DFF
ERR1025347	2016-07-31 04:46:21	2016-08-01 07:38:07	18695647	1397366516	18695647	74	472	https://sra-downloadb.be-md.ncbi.nlm.nih.gov/sos5/sra-pub-zq-14/ERR001/025/ERR1025347.sralite.1	ERX1104219	Hfq-Flag+Yeast_CL_Repeat2	RNA-Seq	RANDOM	TRANSCRIPTOMIC	PAIRED	70	35	ILLUMINA	NextSeq 500	ERP012236	PRJEB10931		335902	ERS861259	SAMEA3554110	simple	511145	Escherichia coli str. K-12 substr. MG1655	SAMEA3554110	Sahar Melamed	ERA486655	public	1BF743F8DD3D4B896ECBFF3982541E6E	46CBED11B3A8F1061BB89518C6FC822E
ERR1025348	2016-07-31 04:46:21	2016-08-01 07:34:01	12770462	957233022	12770462	74	305	https://sra-downloadb.be-md.ncbi.nlm.nih.gov/sos5/sra-pub-zq-14/ERR001/025/ERR1025348.sralite.1	ERX1104220	Hfq-Flag+Yeast_NoCL_Repeat1	RNA-Seq	RANDOM	TRANSCRIPTOMIC	PAIRED	70	35	ILLUMINA	NextSeq 500	ERP012236	PRJEB10931		335902	ERS861260	SAMEA3554111	simple	511145	Escherichia coli str. K-12 substr. MG1655	SAMEA3554111	Sahar Melamed	ERA486655	public	64638D2D34CB4C7C90BA3FAFB05683AF	1438B0847E014ED22B3178D5F971ADD0
ERR1025350	2016-07-31 04:46:21	2016-08-01 07:31:55	10058439	758842212	10058439	75	259	https://sra-downloadb.be-md.ncbi.nlm.nih.gov/sos5/sra-pub-zq-14/ERR001/025/ERR1025350.sralite.1	ERX1104222	Hfq-Flag_Iron_Limitation_CL_Repeat1	RNA-Seq	RANDOM	TRANSCRIPTOMIC	PAIRED	70	35	ILLUMINA	NextSeq 500	ERP012236	PRJEB10931		335902	ERS861262	SAMEA3554113	simple	511145	Escherichia coli str. K-12 substr. MG1655	SAMEA3554113	Sahar Melamed	ERA486655	public	A03CCE1BD80BF28037B884FA88C90A2E	D092F539F3317FB334FE4F960712023A
ERR1025351	2016-07-31 04:46:21	2016-08-01 07:33:34	14586060	1100648038	14586060	75	378	https://sra-downloadb.be-md.ncbi.nlm.nih.gov/sos5/sra-pub-zq-14/ERR001/025/ERR1025351.sralite.1	ERX1104223	Hfq-Flag_Iron_Limitation_CL_Repeat2	RNA-Seq	RANDOM	TRANSCRIPTOMIC	PAIRED	70	35	ILLUMINA	NextSeq 500	ERP012236	PRJEB10931		335902	ERS861263	SAMEA3554114	simple	511145	Escherichia coli str. K-12 substr. MG1655	SAMEA3554114	Sahar Melamed	ERA486655	public	0CA6DBF0F84A682ADB5D9B777CAC611D	9ED24031FC3C1E6B22058613531EA0BA
ERR1025352	2016-07-31 04:46:21	2016-08-01 07:35:36	23467399	1746864069	23467399	74	580	https://sra-downloadb.be-md.ncbi.nlm.nih.gov/sos5/sra-pub-zq-14/ERR001/025/ERR1025352.sralite.1	ERX1104224	Hfq-Flag_Iron_Limitation_CL_Repeat3	RNA-Seq	RANDOM	TRANSCRIPTOMIC	PAIRED	70	35	ILLUMINA	NextSeq 500	ERP012236	PRJEB10931		335902	ERS861264	SAMEA3554115	simple	511145	Escherichia coli str. K-12 substr. MG1655	SAMEA3554115	Sahar Melamed	ERA486655	public	40261C4C741D8AA2AAD96C27B1AFBA20	DDF12CFC6BEA46D56629A5BC46C24335
ERR1025353	2016-07-31 04:46:21	2016-08-01 07:44:56	61104758	4624945756	61104758	75	1473	https://sra-downloadb.be-md.ncbi.nlm.nih.gov/sos5/sra-pub-zq-14/ERR001/025/ERR1025353.sralite.1	ERX1104225	Hfq-Flag_Iron_Limitation_NoCL_Repeat1	RNA-Seq	RANDOM	TRANSCRIPTOMIC	PAIRED	70	35	ILLUMINA	NextSeq 500	ERP012236	PRJEB10931		335902	ERS861265	SAMEA3554116	simple	511145	Escherichia coli str. K-12 substr. MG1655	SAMEA3554116	Sahar Melamed	ERA486655	public	F99F82BCB4126CDBA6F99B93D241D143	FFB96079B854B552F0D8F4E05F1F89A2
ERR1025354	2016-07-31 04:46:21	2016-08-01 07:37:00	38241382	2897191890	38241382	75	990	https://sra-downloadb.be-md.ncbi.nlm.nih.gov/sos5/sra-pub-zq-14/ERR001/025/ERR1025354.sralite.1	ERX1104226	Hfq-Flag_Iron_Limitation_NoCL_Repeat2	RNA-Seq	RANDOM	TRANSCRIPTOMIC	PAIRED	70	35	ILLUMINA	NextSeq 500	ERP012236	PRJEB10931		335902	ERS861266	SAMEA3554117	simple	511145	Escherichia coli str. K-12 substr. MG1655	SAMEA3554117	Sahar Melamed	ERA486655	public	3F979EC17BFAEF7FC2F7EF34BAB057AF	AA2A5267E9291BC279BE57A89CAE434F
ERR1025355	2016-07-31 04:46:21	2016-08-01 07:35:57	24841773	1860295473	24841773	74	504	https://sra-downloadb.be-md.ncbi.nlm.nih.gov/sos5/sra-pub-zq-14/ERR001/025/ERR1025355.sralite.1	ERX1104227	Hfq-Flag_Iron_Limitation_NoCL_Repeat3	RNA-Seq	RANDOM	TRANSCRIPTOMIC	PAIRED	70	35	ILLUMINA	NextSeq 500	ERP012236	PRJEB10931		335902	ERS861267	SAMEA3554118	simple	511145	Escherichia coli str. K-12 substr. MG1655	SAMEA3554118	Sahar Melamed	ERA486655	public	B1F686A0436A72B0F0B96DB228F8F1F3	0DED14F10492E13585AE4D753820FEE5
ERR1025356	2016-07-31 04:46:21	2016-08-01 07:34:55	18313350	1223217278	18313350	66	508	https://sra-downloadb.be-md.ncbi.nlm.nih.gov/sos5/sra-pub-zq-14/ERR001/025/ERR1025356.sralite.1	ERX1104228	Hfq-Flag_Log_Phase_CL_Repeat1	RNA-Seq	RANDOM	TRANSCRIPTOMIC	PAIRED	70	35	ILLUMINA	NextSeq 500	ERP012236	PRJEB10931		335902	ERS861268	SAMEA3554119	simple	511145	Escherichia coli str. K-12 substr. MG1655	SAMEA3554119	Sahar Melamed	ERA486655	public	CC178BC25B22824B12CB31472974AC53	C4B70469120CC39C309C591821A769F2
ERR1025357	2016-07-31 04:46:21	2016-08-01 07:31:32	8458524	564932427	8458524	66	234	https://sra-downloadb.be-md.ncbi.nlm.nih.gov/sos5/sra-pub-zq-14/ERR001/025/ERR1025357.sralite.1	ERX1104229	Hfq-Flag_Log_Phase_CL_Repeat2	RNA-Seq	RANDOM	TRANSCRIPTOMIC	PAIRED	70	35	ILLUMINA	NextSeq 500	ERP012236	PRJEB10931		335902	ERS861269	SAMEA3554120	simple	511145	Escherichia coli str. K-12 substr. MG1655	SAMEA3554120	Sahar Melamed	ERA486655	public	98A3732DAB432699AAB8AFD9B98DFDF7	A98672FBB90CC3998218279C2A6E1591
ERR1025358	2016-07-31 04:46:21	2016-08-01 07:32:18	9067310	605767587	9067310	66	238	https://sra-downloadb.be-md.ncbi.nlm.nih.gov/sos5/sra-pub-zq-14/ERR001/025/ERR1025358.sralite.1	ERX1104230	Hfq-Flag_Log_Phase_CL_Repeat3	RNA-Seq	RANDOM	TRANSCRIPTOMIC	PAIRED	70	35	ILLUMINA	NextSeq 500	ERP012236	PRJEB10931		335902	ERS861270	SAMEA3554121	simple	511145	Escherichia coli str. K-12 substr. MG1655	SAMEA3554121	Sahar Melamed	ERA486655	public	362413EBC4CAB4BD546116E65AAAAC0B	C753C979D3AD60860F6A943AB0BFA739
ERR1025359	2016-07-31 04:46:21	2016-08-01 07:32:57	12355888	825005940	12355888	66	335	https://sra-downloadb.be-md.ncbi.nlm.nih.gov/sos5/sra-pub-zq-14/ERR001/025/ERR1025359.sralite.1	ERX1104231	Hfq-Flag_Log_Phase_CL_Repeat4	RNA-Seq	RANDOM	TRANSCRIPTOMIC	PAIRED	70	35	ILLUMINA	NextSeq 500	ERP012236	PRJEB10931		335902	ERS861271	SAMEA3554122	simple	511145	Escherichia coli str. K-12 substr. MG1655	SAMEA3554122	Sahar Melamed	ERA486655	public	AA599A57E9EF525D4D4BD5E3135DBCFE	609188FB9D6C05723035B41ADD696B24
ERR1025360	2016-07-31 04:46:21	2016-08-01 07:34:27	22389637	1491673563	22389637	66	634	https://sra-downloadb.be-md.ncbi.nlm.nih.gov/sos5/sra-pub-zq-14/ERR001/025/ERR1025360.sralite.1	ERX1104232	Hfq-Flag_Log_Phase_CL_Repeat5	RNA-Seq	RANDOM	TRANSCRIPTOMIC	PAIRED	70	35	ILLUMINA	NextSeq 500	ERP012236	PRJEB10931		335902	ERS861272	SAMEA3554123	simple	511145	Escherichia coli str. K-12 substr. MG1655	SAMEA3554123	Sahar Melamed	ERA486655	public	7DBB9C6B2EAAA5E05FDE1F34F22F6C15	BF17624B1310560D9472DD1DC7B20BDF
ERR1025361	2016-07-31 04:46:21	2016-08-01 07:32:27	10639456	710352138	10639456	66	292	https://sra-downloadb.be-md.ncbi.nlm.nih.gov/sos5/sra-pub-zq-14/ERR001/025/ERR1025361.sralite.1	ERX1104233	Hfq-Flag_Log_Phase_CL_Repeat6	RNA-Seq	RANDOM	TRANSCRIPTOMIC	PAIRED	70	35	ILLUMINA	NextSeq 500	ERP012236	PRJEB10931		335902	ERS861273	SAMEA3554124	simple	511145	Escherichia coli str. K-12 substr. MG1655	SAMEA3554124	Sahar Melamed	ERA486655	public	88989A1F1BEEBA9FD326739D2337791A	199A20AD2DD05F95BD9FC28B1DE34E0F
ERR1025362	2016-07-31 04:46:21	2016-08-01 07:41:36	42085462	3186842713	42085462	75	1031	https://sra-downloadb.be-md.ncbi.nlm.nih.gov/sos5/sra-pub-zq-14/ERR001/025/ERR1025362.sralite.1	ERX1104234	Hfq-Flag_Log_Phase_NoCL_Repeat1	RNA-Seq	RANDOM	TRANSCRIPTOMIC	PAIRED	70	35	ILLUMINA	NextSeq 500	ERP012236	PRJEB10931		335902	ERS861274	SAMEA3554125	simple	511145	Escherichia coli str. K-12 substr. MG1655	SAMEA3554125	Sahar Melamed	ERA486655	public	1F86F9767F50E57D0799076710D1C3E2	906E9BF8494CDC4762070B2FE2258EBF
ERR1025363	2016-07-31 04:46:21	2016-08-01 07:38:25	39821204	3014034753	39821204	75	952	https://sra-downloadb.be-md.ncbi.nlm.nih.gov/sos5/sra-pub-zq-14/ERR001/025/ERR1025363.sralite.1	ERX1104235	Hfq-Flag_Log_Phase_NoCL_Repeat2	RNA-Seq	RANDOM	TRANSCRIPTOMIC	PAIRED	70	35	ILLUMINA	NextSeq 500	ERP012236	PRJEB10931		335902	ERS861275	SAMEA3554126	simple	511145	Escherichia coli str. K-12 substr. MG1655	SAMEA3554126	Sahar Melamed	ERA486655	public	74828E4AD42B1894D88E80CDBA989872	7E86656838A155496B8CBBF3AF861A77
ERR1025364	2016-07-31 04:46:21	2016-08-01 07:36:26	23430176	1754348328	23430176	74	491	https://sra-downloadb.be-md.ncbi.nlm.nih.gov/sos5/sra-pub-zq-14/ERR001/025/ERR1025364.sralite.1	ERX1104236	Hfq-Flag_Log_Phase_NoCL_Repeat3	RNA-Seq	RANDOM	TRANSCRIPTOMIC	PAIRED	70	35	ILLUMINA	NextSeq 500	ERP012236	PRJEB10931		335902	ERS861276	SAMEA3554127	simple	511145	Escherichia coli str. K-12 substr. MG1655	SAMEA3554127	Sahar Melamed	ERA486655	public	26AA82967AC043391D8E7EDCAEB5AACE	0FF53DFCC5DDF22DC46DFD52B5354C3D
ERR1025365	2016-07-31 04:46:21	2016-08-01 07:35:03	19275773	1452260442	19275773	75	472	https://sra-downloadb.be-md.ncbi.nlm.nih.gov/sos5/sra-pub-zq-14/ERR001/025/ERR1025365.sralite.1	ERX1104237	Hfq-Flag_Stationary_Phase_CL_Repeat1	RNA-Seq	RANDOM	TRANSCRIPTOMIC	PAIRED	70	35	ILLUMINA	NextSeq 500	ERP012236	PRJEB10931		335902	ERS861277	SAMEA3554128	simple	511145	Escherichia coli str. K-12 substr. MG1655	SAMEA3554128	Sahar Melamed	ERA486655	public	F96F64D509F0A194DA4776BB6338B9E9	6EA27188F8B1AA57E8D285167EA31A87
ERR1025366	2016-07-31 04:46:21	2016-08-01 07:32:22	13611072	1023731372	13611072	75	351	https://sra-downloadb.be-md.ncbi.nlm.nih.gov/sos5/sra-pub-zq-14/ERR001/025/ERR1025366.sralite.1	ERX1104238	Hfq-Flag_Stationary_Phase_CL_Repeat2	RNA-Seq	RANDOM	TRANSCRIPTOMIC	PAIRED	70	35	ILLUMINA	NextSeq 500	ERP012236	PRJEB10931		335902	ERS861278	SAMEA3554129	simple	511145	Escherichia coli str. K-12 substr. MG1655	SAMEA3554129	Sahar Melamed	ERA486655	public	EB0D91440F8BE8BCB09A20808D68E946	E4B2C8FDAD28D01DCFD59FB0FF958913
ERR1025367	2016-07-31 04:46:21	2016-08-01 07:33:33	11625831	865905135	11625831	74	282	https://sra-downloadb.be-md.ncbi.nlm.nih.gov/sos5/sra-pub-zq-14/ERR001/025/ERR1025367.sralite.1	ERX1104239	Hfq-Flag_Stationary_Phase_CL_Repeat3	RNA-Seq	RANDOM	TRANSCRIPTOMIC	PAIRED	70	35	ILLUMINA	NextSeq 500	ERP012236	PRJEB10931		335902	ERS861279	SAMEA3554130	simple	511145	Escherichia coli str. K-12 substr. MG1655	SAMEA3554130	Sahar Melamed	ERA486655	public	3473DD74A0CAB7127E414BC9876040CC	7F0596984EDFD2F67193522F9B374032
ERR1025368	2016-07-31 04:46:21	2016-08-01 07:32:43	11764472	880025715	11764472	74	239	https://sra-downloadb.be-md.ncbi.nlm.nih.gov/sos5/sra-pub-zq-14/ERR001/025/ERR1025368.sralite.1	ERX1104240	Hfq-Flag_Stationary_Phase_NoCL_Repeat1	RNA-Seq	RANDOM	TRANSCRIPTOMIC	PAIRED	70	35	ILLUMINA	NextSeq 500	ERP012236	PRJEB10931		335902	ERS861280	SAMEA3554131	simple	511145	Escherichia coli str. K-12 substr. MG1655	SAMEA3554131	Sahar Melamed	ERA486655	public	0A7DEF98F5A5A2E33274E5F03FC3E464	1C8A9814A7E3B5D9FCD2E3605256798B
ERR1025369	2016-07-31 04:46:21	2016-08-01 07:32:25	11605107	868384267	11605107	74	236	https://sra-downloadb.be-md.ncbi.nlm.nih.gov/sos5/sra-pub-zq-14/ERR001/025/ERR1025369.sralite.1	ERX1104241	Hfq-Flag_Stationary_Phase_NoCL_Repeat2	RNA-Seq	RANDOM	TRANSCRIPTOMIC	PAIRED	70	35	ILLUMINA	NextSeq 500	ERP012236	PRJEB10931		335902	ERS861281	SAMEA3554132	simple	511145	Escherichia coli str. K-12 substr. MG1655	SAMEA3554132	Sahar Melamed	ERA486655	public	3673D118FC5FA229CB3FAA17C3607DF5	7C5570600B6E0F80896D2EFA180B59EF
ERR1025370	2016-07-31 04:46:21	2016-08-01 07:32:48	12693775	950108053	12693775	74	255	https://sra-downloadb.be-md.ncbi.nlm.nih.gov/sos5/sra-pub-zq-14/ERR001/025/ERR1025370.sralite.1	ERX1104242	Hfq-Flag_Stationary_Phase_NoCL_Repeat3	RNA-Seq	RANDOM	TRANSCRIPTOMIC	PAIRED	70	35	ILLUMINA	NextSeq 500	ERP012236	PRJEB10931		335902	ERS861282	SAMEA3554133	simple	511145	Escherichia coli str. K-12 substr. MG1655	SAMEA3554133	Sahar Melamed	ERA486655	public	BD858B317F03949D00A5E9315E8E91B2	84E2F77639F9E253BA8BEFA6F0AA5860
ERR1025371	2016-07-31 04:46:21	2016-08-01 07:30:26	1295063	86599686	1295063	66	36	https://sra-downloadb.be-md.ncbi.nlm.nih.gov/sos5/sra-pub-zq-14/ERR001/025/ERR1025371.sralite.1	ERX1104243	Hfq-wt_Log_Phase_CL	RNA-Seq	RANDOM	TRANSCRIPTOMIC	PAIRED	70	35	ILLUMINA	NextSeq 500	ERP012236	PRJEB10931		335902	ERS861283	SAMEA3554134	simple	511145	Escherichia coli str. K-12 substr. MG1655	SAMEA3554134	Sahar Melamed	ERA486655	public	885D62419A825BA4FC22E5ACAD60690A	B5CC76E0CDFC4D860607C46FA2C4E33A
ERR1025372	2016-07-31 04:46:21	2016-08-01 07:30:34	3641919	275848802	3641919	75	92	https://sra-downloadb.be-md.ncbi.nlm.nih.gov/sos5/sra-pub-zq-14/ERR001/025/ERR1025372.sralite.1	ERX1104244	Hfq-wt_Log_Phase_NoCL	RNA-Seq	RANDOM	TRANSCRIPTOMIC	PAIRED	70	35	ILLUMINA	NextSeq 500	ERP012236	PRJEB10931		335902	ERS861284	SAMEA3554135	simple	511145	Escherichia coli str. K-12 substr. MG1655	SAMEA3554135	Sahar Melamed	ERA486655	public	CDC56F012C7543D5EF0BBD862221065B	406DD417A6F497C283735A775656A530
ERR1025373	2016-07-31 04:46:21	2016-08-01 07:30:41	5163740	391322133	5163740	75	124	https://sra-downloadb.be-md.ncbi.nlm.nih.gov/sos5/sra-pub-zq-14/ERR001/025/ERR1025373.sralite.1	ERX1104245	Hfq-wt_Stationary_Phase_CL	RNA-Seq	RANDOM	TRANSCRIPTOMIC	PAIRED	70	35	ILLUMINA	NextSeq 500	ERP012236	PRJEB10931		335902	ERS861285	SAMEA3554136	simple	511145	Escherichia coli str. K-12 substr. MG1655	SAMEA3554136	Sahar Melamed	ERA486655	public	DFD5DF40D30994BFA9BBDC089D7F55B0	9B2AE4F5145FEC232F584E1BEA257DEB
ERR1223488	2016-01-21 04:44:11	2016-01-22 06:04:04	0	0	0	0	584	https://sra-downloadb.be-md.ncbi.nlm.nih.gov/sos5/sra-pub-zq-11/ERR122/3488/ERR1223488.sralite.1	ERX1295700	MG1655 del nusB rep1	RNA-Seq	RT-PCR	TRANSCRIPTOMIC	SINGLE	0	0	ILLUMINA	Illumina HiSeq 2000	ERP013928	PRJEB12447		309402	ERS1037221	SAMEA3730072	simple	511145	Escherichia coli str. K-12 substr. MG1655	SAMEA3730072		ERA556158	public	A40B64CAF120510667810AB9F9A52FB2	776C1B2EDCF74E99E9BD9B5614985AA0
ERR1223489	2016-01-21 04:44:11	2016-01-22 06:03:54	0	0	0	0	630	https://sra-downloadb.be-md.ncbi.nlm.nih.gov/sos5/sra-pub-zq-11/ERR122/3489/ERR1223489.sralite.1	ERX1295701	MG1655 del nusB rep2	RNA-Seq	RT-PCR	TRANSCRIPTOMIC	SINGLE	0	0	ILLUMINA	Illumina HiSeq 2000	ERP013928	PRJEB12447		309402	ERS1037222	SAMEA3730073	simple	511145	Escherichia coli str. K-12 substr. MG1655	SAMEA3730073		ERA556158	public	8E35833D0D598334C0BC3532402AE35A	25F2B7F488B14D527B053F0070A7A88A
ERR1223490	2016-01-21 04:44:11	2016-01-22 06:03:25	0	0	0	0	600	https://sra-downloadb.be-md.ncbi.nlm.nih.gov/sos5/sra-pub-zq-11/ERR122/3490/ERR1223490.sralite.1	ERX1295703	MG1655 del suhB rep1	RNA-Seq	RT-PCR	TRANSCRIPTOMIC	SINGLE	0	0	ILLUMINA	Illumina HiSeq 2000	ERP013928	PRJEB12447		309402	ERS1037224	SAMEA3730075	simple	511145	Escherichia coli str. K-12 substr. MG1655	SAMEA3730075		ERA556158	public	1CDBF861A081582599F8AFAA19FACAA0	E955913E87D44F6C4C2B26BEDA140170
ERR1223491	2016-01-21 04:44:11	2016-01-22 06:03:25	0	0	0	0	650	https://sra-downloadb.be-md.ncbi.nlm.nih.gov/sos5/sra-pub-zq-11/ERR122/3491/ERR1223491.sralite.1	ERX1295704	MG1655 del suhB rep2	RNA-Seq	RT-PCR	TRANSCRIPTOMIC	SINGLE	0	0	ILLUMINA	Illumina HiSeq 2000	ERP013928	PRJEB12447		309402	ERS1037225	SAMEA3730076	simple	511145	Escherichia coli str. K-12 substr. MG1655	SAMEA3730076		ERA556158	public	F938B1FE8A7112D480236990081FDC41	894248F44D8964C1B761C77C1C9CAA4A
ERR1223492	2016-01-21 04:44:11	2016-01-22 06:03:23	0	0	0	0	578	https://sra-downloadb.be-md.ncbi.nlm.nih.gov/sos5/sra-pub-zq-11/ERR122/3492/ERR1223492.sralite.1	ERX1295705	MG1655 wild type rep1	RNA-Seq	RT-PCR	TRANSCRIPTOMIC	SINGLE	0	0	ILLUMINA	Illumina HiSeq 2000	ERP013928	PRJEB12447		309402	ERS1037226	SAMEA3730077	simple	511145	Escherichia coli str. K-12 substr. MG1655	SAMEA3730077		ERA556158	public	CA44799AB99564EC10D25EFF35322A05	AE2C257B6B878A1B8D6B6A91C566FDD7
ERR1223493	2016-01-21 04:44:11	2016-01-22 06:03:20	0	0	0	0	612	https://sra-downloadb.be-md.ncbi.nlm.nih.gov/sos5/sra-pub-zq-11/ERR122/3493/ERR1223493.sralite.1	ERX1295706	MG1655 wild type rep2	RNA-Seq	RT-PCR	TRANSCRIPTOMIC	SINGLE	0	0	ILLUMINA	Illumina HiSeq 2000	ERP013928	PRJEB12447		309402	ERS1037227	SAMEA3730078	simple	511145	Escherichia coli str. K-12 substr. MG1655	SAMEA3730078		ERA556158	public	9B0D5E01ED42CDBC32ADE2F54747BA52	7B3F908C218C9D7E3C20408AF9FFE9D7
ERR1417837	2016-07-31 04:46:21	2016-07-31 04:46:34	10475202	718757216	0	68	336	https://sra-downloadb.be-md.ncbi.nlm.nih.gov/sos5/sra-pub-zq-14/ERR001/417/ERR1417837.sralite.1	ERX1488658	B	RNA-Seq	cDNA	TRANSCRIPTOMIC	SINGLE	0	0	ILLUMINA	Illumina MiSeq	ERP015698	PRJEB14089		335898	ERS1164769	SAMEA3993659	simple	511145	Escherichia coli str. K-12 substr. MG1655	SAMEA3993659	AARHUS UNIVERSITY	ERA625185	public	14F3E3E7D346F233B8E3216F585CA3B8	5D43558CE90968BCA1CDAF2C749E333C
ERR1417838	2016-07-31 04:46:21	2016-07-31 04:46:56	14516274	952803316	0	65	453	https://sra-downloadb.be-md.ncbi.nlm.nih.gov/sos5/sra-pub-zq-14/ERR001/417/ERR1417838.sralite.1	ERX1488659	C	RNA-Seq	cDNA	TRANSCRIPTOMIC	SINGLE	0	0	ILLUMINA	Illumina MiSeq	ERP015698	PRJEB14089		335898	ERS1164770	SAMEA3993660	simple	511145	Escherichia coli str. K-12 substr. MG1655	SAMEA3993660	AARHUS UNIVERSITY	ERA625185	public	10FBDBC0285BFB7C480DA7E6961B180C	175E62917615403DDAE52240D7884932
ERR1417839	2016-07-31 04:46:21	2016-07-31 04:47:05	15058392	981265298	0	65	477	https://sra-downloadb.be-md.ncbi.nlm.nih.gov/sos5/sra-pub-zq-14/ERR001/417/ERR1417839.sralite.1	ERX1488660	BP	RNA-Seq	cDNA	TRANSCRIPTOMIC	SINGLE	0	0	ILLUMINA	Illumina MiSeq	ERP015698	PRJEB14089		335898	ERS1164771	SAMEA3993661	simple	511145	Escherichia coli str. K-12 substr. MG1655	SAMEA3993661	AARHUS UNIVERSITY	ERA625185	public	93F3E54FDFB05E5E3E75B3AD67BD0352	3368FFB3496D30116ADA35888FFFC6F8
ERR1417840	2016-07-31 04:46:21	2016-07-31 04:47:08	15165974	959779589	0	63	453	https://sra-downloadb.be-md.ncbi.nlm.nih.gov/sos5/sra-pub-zq-14/ERR001/417/ERR1417840.sralite.1	ERX1488661	CP	RNA-Seq	cDNA	TRANSCRIPTOMIC	SINGLE	0	0	ILLUMINA	Illumina MiSeq	ERP015698	PRJEB14089		335898	ERS1164772	SAMEA3993662	simple	511145	Escherichia coli str. K-12 substr. MG1655	SAMEA3993662	AARHUS UNIVERSITY	ERA625185	public	B27A1DA3BB3F18503F6B2EAD9575D134	FF9F4F14480450B8A51F8996BFCE48A4
ERR1450560	2016-06-15 08:58:25	2021-10-08 08:55:48	29206715	1489542465	0	51	839	https://sra-downloadb.be-md.ncbi.nlm.nih.gov/sos5/sra-pub-zq-14/ERR001/450/ERR1450560.sralite.1	ERX1521038	dhns1	RNA-Seq	RANDOM	TRANSCRIPTOMIC	SINGLE	0	0	ILLUMINA	Illumina HiSeq 2000	ERP016032	PRJEB14391		325753	ERS1203249	SAMEA4032139	simple	511145	Escherichia coli str. K-12 substr. MG1655	SAMEA4032139	Rick Bonocora	ERA651316	public	0B7DABF53A1A1F26FDE78AD92773CED4	8ACAA43CEDD072E1348127BEDD86A73A
ERR1450561	2016-06-15 08:58:25	2021-10-08 11:10:13	30562907	1558708257	0	51	1131	https://sra-downloadb.be-md.ncbi.nlm.nih.gov/sos5/sra-pub-zq-14/ERR001/450/ERR1450561.sralite.1	ERX1521039	dhns1 spike	RNA-Seq	RANDOM	TRANSCRIPTOMIC	SINGLE	0	0	ILLUMINA	Illumina HiSeq 2000	ERP016032	PRJEB14391		325753	ERS1203250	SAMEA4032140	simple	511145	Escherichia coli str. K-12 substr. MG1655	SAMEA4032140	Anne Stringer	ERA651316	public	15835E32402658EBA4CCFBB2AC8F8324	CEA24865D2DCD3698C434FEAD4100937
ERR1450562	2016-06-15 08:58:25	2021-10-08 08:45:22	17560331	895576881	0	51	506	https://sra-downloadb.be-md.ncbi.nlm.nih.gov/sos5/sra-pub-zq-14/ERR001/450/ERR1450562.sralite.1	ERX1521040	dhns2	RNA-Seq	RANDOM	TRANSCRIPTOMIC	SINGLE	0	0	ILLUMINA	Illumina HiSeq 2000	ERP016032	PRJEB14391		325753	ERS1203251	SAMEA4032141	simple	511145	Escherichia coli str. K-12 substr. MG1655	SAMEA4032141	Rick Bonocora	ERA651316	public	1266C8E94B5658CDAD719E9B1587806A	D738C7014FD051AE1D8F1641176EAC27
ERR1450563	2016-06-15 08:58:25	2021-10-08 09:48:54	36254371	1848972921	0	51	1341	https://sra-downloadb.be-md.ncbi.nlm.nih.gov/sos5/sra-pub-zq-14/ERR001/450/ERR1450563.sralite.1	ERX1521041	dhns2 spike	RNA-Seq	RANDOM	TRANSCRIPTOMIC	SINGLE	0	0	ILLUMINA	Illumina HiSeq 2000	ERP016032	PRJEB14391		325753	ERS1203252	SAMEA4032142	simple	511145	Escherichia coli str. K-12 substr. MG1655	SAMEA4032142	Anne Stringer	ERA651316	public	E140F89CBA6BC35423A84B087EFDAB1F	D91A288BFD398D986128546C4CE2BC04
ERR1450564	2016-06-15 08:58:25	2021-10-08 10:32:01	28102584	1433231784	0	51	808	https://sra-downloadb.be-md.ncbi.nlm.nih.gov/sos5/sra-pub-zq-14/ERR001/450/ERR1450564.sralite.1	ERX1521042	WT1	RNA-Seq	RANDOM	TRANSCRIPTOMIC	SINGLE	0	0	ILLUMINA	Illumina HiSeq 2000	ERP016032	PRJEB14391		325753	ERS1203253	SAMEA4032143	simple	511145	Escherichia coli str. K-12 substr. MG1655	SAMEA4032143	Rick Bonocora	ERA651316	public	E98855FBDA61C7503ADB2F2EEE6848B4	9C1EB464E336B16110B871C4F7B5AF7F
ERR1450565	2016-06-15 08:58:25	2021-10-08 09:48:40	34912236	1780524036	0	51	1292	https://sra-downloadb.be-md.ncbi.nlm.nih.gov/sos5/sra-pub-zq-14/ERR001/450/ERR1450565.sralite.1	ERX1521043	WT1 spike	RNA-Seq	RANDOM	TRANSCRIPTOMIC	SINGLE	0	0	ILLUMINA	Illumina HiSeq 2000	ERP016032	PRJEB14391		325753	ERS1203254	SAMEA4032144	simple	511145	Escherichia coli str. K-12 substr. MG1655	SAMEA4032144	Anne Stringer	ERA651316	public	E42B319CC7F83BA350F29D8242A412B9	A7A58490634771CD2CCF03D22919D457
ERR1450566	2016-06-15 08:58:25	2021-10-08 09:29:56	30992830	1580634330	0	51	892	https://sra-downloadb.be-md.ncbi.nlm.nih.gov/sos5/sra-pub-zq-14/ERR001/450/ERR1450566.sralite.1	ERX1521044	WT2	RNA-Seq	RANDOM	TRANSCRIPTOMIC	SINGLE	0	0	ILLUMINA	Illumina HiSeq 2000	ERP016032	PRJEB14391		325753	ERS1203255	SAMEA4032145	simple	511145	Escherichia coli str. K-12 substr. MG1655	SAMEA4032145	Rick Bonocora	ERA651316	public	73863C66497F199BEFB709624DB30AC6	55920CB806D53669C3E06D039FE6D54C
ERR1450567	2016-06-15 08:58:25	2021-10-08 09:26:27	40168259	2048581209	0	51	1490	https://sra-downloadb.be-md.ncbi.nlm.nih.gov/sos5/sra-pub-zq-14/ERR001/450/ERR1450567.sralite.1	ERX1521045	WT2 spike	RNA-Seq	RANDOM	TRANSCRIPTOMIC	SINGLE	0	0	ILLUMINA	Illumina HiSeq 2000	ERP016032	PRJEB14391		325753	ERS1203256	SAMEA4032146	simple	511145	Escherichia coli str. K-12 substr. MG1655	SAMEA4032146	Anne Stringer	ERA651316	public	98D836E09FDB67DE1D505274FEFFA130	3587724ABC3F03AC5D0CEDC9AAFB2EAA
ERR1547227	2016-07-31 04:46:21	2016-08-01 07:30:32	1609366	120462459	1609366	74	24	https://sra-downloadb.be-md.ncbi.nlm.nih.gov/sos5/sra-pub-zq-14/ERR001/547/ERR1547227.sralite.1	ERX1617997	Hfq-wt_Log_Phase_CL_Repeat2_p	RNA-Seq	RANDOM	TRANSCRIPTOMIC	PAIRED	70	35	ILLUMINA	NextSeq 500	ERP012236	PRJEB10931		335902	ERS1266553	SAMEA4355104	simple	511145	Escherichia coli str. K-12 substr. MG1655	SAMEA4355104	Raya Faigenbaum-Romm	ERA678315	public	21E796C146527A5459135CE8F467E790	EC7703699349E1CAAEAA332C58527FFA
ERR1547228	2016-07-31 04:46:21	2016-08-01 07:31:37	547310	40910517	547310	74	7	https://sra-downloadb.be-md.ncbi.nlm.nih.gov/sos5/sra-pub-zq-14/ERR001/547/ERR1547228.sralite.1	ERX1617998	Hfq-wt_Log_Phase_CL_Repeat3_p	RNA-Seq	RANDOM	TRANSCRIPTOMIC	PAIRED	70	35	ILLUMINA	NextSeq 500	ERP012236	PRJEB10931		335902	ERS1266554	SAMEA4355105	simple	511145	Escherichia coli str. K-12 substr. MG1655	SAMEA4355105	Raya Faigenbaum-Romm	ERA678315	public	D57B2C5A9488F32488B0AD8C66DE1C47	E413B25E4F6DB2C9ED1358246A900CC1
ERR1547229	2016-07-31 04:46:21	2016-08-01 07:31:13	2699925	201676890	2699925	74	37	https://sra-downloadb.be-md.ncbi.nlm.nih.gov/sos5/sra-pub-zq-14/ERR001/547/ERR1547229.sralite.1	ERX1617999	Hfq-wt_Stationary_Phase_CL_Repeat2_p	RNA-Seq	RANDOM	TRANSCRIPTOMIC	PAIRED	70	35	ILLUMINA	NextSeq 500	ERP012236	PRJEB10931		335902	ERS1266555	SAMEA4355106	simple	511145	Escherichia coli str. K-12 substr. MG1655	SAMEA4355106	Raya Faigenbaum-Romm	ERA678315	public	8D4D4FC30098FA0A8452C3DEF5F27F4D	54C2469EAB940D0C2273385C80F209F7
ERR1547230	2016-07-31 04:46:21	2016-08-01 07:30:43	444682	33275425	444682	74	6	https://sra-downloadb.be-md.ncbi.nlm.nih.gov/sos5/sra-pub-zq-14/ERR001/547/ERR1547230.sralite.1	ERX1618000	Hfq-wt_Stationary_Phase_CL_Repeat3_p	RNA-Seq	RANDOM	TRANSCRIPTOMIC	PAIRED	70	35	ILLUMINA	NextSeq 500	ERP012236	PRJEB10931		335902	ERS1266556	SAMEA4355107	simple	511145	Escherichia coli str. K-12 substr. MG1655	SAMEA4355107	Raya Faigenbaum-Romm	ERA678315	public	63033C916C674335CC3CD262708BF3FB	E4F74196AEFFA4632DFED372BF83CAE2
ERR1547231	2016-07-31 04:46:21	2016-08-01 07:30:58	4082194	305733603	4082194	74	57	https://sra-downloadb.be-md.ncbi.nlm.nih.gov/sos5/sra-pub-zq-14/ERR001/547/ERR1547231.sralite.1	ERX1618001	Hfq-wt_Iron_Limitation_CL_Repeat1_p	RNA-Seq	RANDOM	TRANSCRIPTOMIC	PAIRED	70	35	ILLUMINA	NextSeq 500	ERP012236	PRJEB10931		335902	ERS1266557	SAMEA4355108	simple	511145	Escherichia coli str. K-12 substr. MG1655	SAMEA4355108	Raya Faigenbaum-Romm	ERA678315	public	F8C6D335E9E4DBF33256A681174A10E2	AE4FFA99457C9C50979C3CCE6104C5D6
ERR1547232	2016-07-31 04:46:21	2016-08-01 07:30:31	1563408	116968011	1563408	74	22	https://sra-downloadb.be-md.ncbi.nlm.nih.gov/sos5/sra-pub-zq-14/ERR001/547/ERR1547232.sralite.1	ERX1618002	Hfq-wt_Iron_Limitation_CL_Repeat2_p	RNA-Seq	RANDOM	TRANSCRIPTOMIC	PAIRED	70	35	ILLUMINA	NextSeq 500	ERP012236	PRJEB10931		335902	ERS1266558	SAMEA4355109	simple	511145	Escherichia coli str. K-12 substr. MG1655	SAMEA4355109	Raya Faigenbaum-Romm	ERA678315	public	F26D364B7150D5BC6327E28507DFB93E	9A002EEFE3A9C7F1F94451523D835C64
ERR1547239	2016-07-31 04:46:21	2016-08-01 07:36:01	21987130	1660511554	21987130	75	386	https://sra-downloadb.be-md.ncbi.nlm.nih.gov/sos5/sra-pub-zq-14/ERR001/547/ERR1547239.sralite.1	ERX1618009	Total_Hfq-Flag_Iron_Limitation_CL_Repeat1_p	RNA-Seq	RANDOM	TRANSCRIPTOMIC	PAIRED	70	35	ILLUMINA	NextSeq 500	ERP012236	PRJEB10931		335902	ERS1266565	SAMEA4355116	simple	511145	Escherichia coli str. K-12 substr. MG1655	SAMEA4355116	Sahar Melamed	ERA678315	public	322BD9B8D7DDC95942BF0F114D97E56F	609D99079CDFAE3BFA08B5AA588F2D2E
ERR1547240	2016-07-31 04:46:21	2016-08-01 07:36:56	24697354	1866309539	24697354	75	408	https://sra-downloadb.be-md.ncbi.nlm.nih.gov/sos5/sra-pub-zq-14/ERR001/547/ERR1547240.sralite.1	ERX1618010	Total_Hfq-Flag_Iron_Limitation_CL_Repeat2_p	RNA-Seq	RANDOM	TRANSCRIPTOMIC	PAIRED	70	35	ILLUMINA	NextSeq 500	ERP012236	PRJEB10931		335902	ERS1266566	SAMEA4355117	simple	511145	Escherichia coli str. K-12 substr. MG1655	SAMEA4355117	Sahar Melamed	ERA678315	public	391AB1BB4DABA9B2306123C6268C70FE	D7ED317939663A0699A439B6E788255F
ERR1547241	2016-07-31 04:46:21	2016-08-01 07:33:41	15058236	1138422101	15058236	75	261	https://sra-downloadb.be-md.ncbi.nlm.nih.gov/sos5/sra-pub-zq-14/ERR001/547/ERR1547241.sralite.1	ERX1618011	Total_Hfq-Flag_Iron_Limitation_CL_Repeat3_p	RNA-Seq	RANDOM	TRANSCRIPTOMIC	PAIRED	70	35	ILLUMINA	NextSeq 500	ERP012236	PRJEB10931		335902	ERS1266567	SAMEA4355118	simple	511145	Escherichia coli str. K-12 substr. MG1655	SAMEA4355118	Sahar Melamed	ERA678315	public	C97B4C39C7FDE6052BB08414B635010E	7B545635386E4914EF312B1CC0E62DAC
ERR1547242	2016-07-31 04:46:21	2016-08-01 07:34:36	20570219	1556420692	20570219	75	376	https://sra-downloadb.be-md.ncbi.nlm.nih.gov/sos5/sra-pub-zq-14/ERR001/547/ERR1547242.sralite.1	ERX1618012	Total_Hfq-Flag_Log_Phase_CL_Repeat1_p	RNA-Seq	RANDOM	TRANSCRIPTOMIC	PAIRED	70	35	ILLUMINA	NextSeq 500	ERP012236	PRJEB10931		335902	ERS1266568	SAMEA4355119	simple	511145	Escherichia coli str. K-12 substr. MG1655	SAMEA4355119	Sahar Melamed	ERA678315	public	07BFA02576FF0C0D6D77AAAD2E613826	E1F7E58D7D17729C79EEA4283AB7DEFE
ERR1547243	2016-07-31 04:46:22	2016-08-01 07:35:56	24819490	1875515128	24819490	75	451	https://sra-downloadb.be-md.ncbi.nlm.nih.gov/sos5/sra-pub-zq-14/ERR001/547/ERR1547243.sralite.1	ERX1618013	Total_Hfq-Flag_Log_Phase_CL_Repeat2_p	RNA-Seq	RANDOM	TRANSCRIPTOMIC	PAIRED	70	35	ILLUMINA	NextSeq 500	ERP012236	PRJEB10931		335902	ERS1266569	SAMEA4355120	simple	511145	Escherichia coli str. K-12 substr. MG1655	SAMEA4355120	Sahar Melamed	ERA678315	public	CBE84BA8ABC71A9CC220FAFDD9802097	EEDAF7203408C63342111370612BB01D
ERR1547244	2016-07-31 04:46:22	2016-08-01 07:35:55	21799793	1648668541	21799793	75	387	https://sra-downloadb.be-md.ncbi.nlm.nih.gov/sos5/sra-pub-zq-14/ERR001/547/ERR1547244.sralite.1	ERX1618014	Total_Hfq-Flag_Log_Phase_CL_Repeat3_p	RNA-Seq	RANDOM	TRANSCRIPTOMIC	PAIRED	70	35	ILLUMINA	NextSeq 500	ERP012236	PRJEB10931		335902	ERS1266570	SAMEA4355121	simple	511145	Escherichia coli str. K-12 substr. MG1655	SAMEA4355121	Sahar Melamed	ERA678315	public	E15590F0839F9E20A60CBD106FE096D8	5F770F651A88543F445CC923BDDC6494
ERR1547245	2016-07-31 04:46:22	2016-08-01 07:33:38	18415095	1392111904	18415095	75	315	https://sra-downloadb.be-md.ncbi.nlm.nih.gov/sos5/sra-pub-zq-14/ERR001/547/ERR1547245.sralite.1	ERX1618015	Total_Hfq-Flag_Log_Phase_CL_Repeat4_p	RNA-Seq	RANDOM	TRANSCRIPTOMIC	PAIRED	70	35	ILLUMINA	NextSeq 500	ERP012236	PRJEB10931		335902	ERS1266571	SAMEA4355122	simple	511145	Escherichia coli str. K-12 substr. MG1655	SAMEA4355122	Sahar Melamed	ERA678315	public	0F5EE18373D24EEA8FF99BE636B6D406	EE9C75D7F31F3EDD6368E4B2F6C1AEAF
ERR1547246	2016-07-31 04:46:22	2016-08-01 07:35:46	23368186	1765871762	23368186	75	401	https://sra-downloadb.be-md.ncbi.nlm.nih.gov/sos5/sra-pub-zq-14/ERR001/547/ERR1547246.sralite.1	ERX1618016	Total_Hfq-Flag_Log_Phase_CL_Repeat5_p	RNA-Seq	RANDOM	TRANSCRIPTOMIC	PAIRED	70	35	ILLUMINA	NextSeq 500	ERP012236	PRJEB10931		335902	ERS1266572	SAMEA4355123	simple	511145	Escherichia coli str. K-12 substr. MG1655	SAMEA4355123	Sahar Melamed	ERA678315	public	13C089D49D36EBB1DA9D52A7F88B5A79	62B797C8C646F63786231BF6F8609F8D
ERR1547247	2016-07-31 04:46:22	2016-08-01 07:34:48	18664820	1411277884	18664820	75	322	https://sra-downloadb.be-md.ncbi.nlm.nih.gov/sos5/sra-pub-zq-14/ERR001/547/ERR1547247.sralite.1	ERX1618017	Total_Hfq-Flag_Log_Phase_CL_Repeat6_p	RNA-Seq	RANDOM	TRANSCRIPTOMIC	PAIRED	70	35	ILLUMINA	NextSeq 500	ERP012236	PRJEB10931		335902	ERS1266573	SAMEA4355124	simple	511145	Escherichia coli str. K-12 substr. MG1655	SAMEA4355124	Sahar Melamed	ERA678315	public	96F89D004B21DA155F8CFF8DF3D6EF8B	580EF14208C26EF976D4B8A72057E2A5
ERR1547248	2016-07-31 04:46:22	2016-08-01 07:34:51	19536487	1474761945	19536487	75	330	https://sra-downloadb.be-md.ncbi.nlm.nih.gov/sos5/sra-pub-zq-14/ERR001/547/ERR1547248.sralite.1	ERX1618018	Total_Hfq-Flag_Stationary_Phase_CL_Repeat1_p	RNA-Seq	RANDOM	TRANSCRIPTOMIC	PAIRED	70	35	ILLUMINA	NextSeq 500	ERP012236	PRJEB10931		335902	ERS1266574	SAMEA4355125	simple	511145	Escherichia coli str. K-12 substr. MG1655	SAMEA4355125	Sahar Melamed	ERA678315	public	A14512BFBF54D9D0F1019711519F3A1C	3F01E00436E74B7A20E0F225B21B55D5
ERR1547249	2016-07-31 04:46:22	2016-08-01 07:36:46	20113571	1516789999	20113571	75	337	https://sra-downloadb.be-md.ncbi.nlm.nih.gov/sos5/sra-pub-zq-14/ERR001/547/ERR1547249.sralite.1	ERX1618019	Total_Hfq-Flag_Stationary_Phase_CL_Repeat2_p	RNA-Seq	RANDOM	TRANSCRIPTOMIC	PAIRED	70	35	ILLUMINA	NextSeq 500	ERP012236	PRJEB10931		335902	ERS1266575	SAMEA4355126	simple	511145	Escherichia coli str. K-12 substr. MG1655	SAMEA4355126	Sahar Melamed	ERA678315	public	16C976944FE842B1D37139976E8A3468	4F2A624DC4328E168967DB6FBCFF355C
ERR1547250	2016-07-31 04:46:22	2016-08-01 07:36:21	26972561	2033196977	26972561	75	456	https://sra-downloadb.be-md.ncbi.nlm.nih.gov/sos5/sra-pub-zq-14/ERR001/547/ERR1547250.sralite.1	ERX1618020	Total_Hfq-Flag_Stationary_Phase_CL_Repeat3_p	RNA-Seq	RANDOM	TRANSCRIPTOMIC	PAIRED	70	35	ILLUMINA	NextSeq 500	ERP012236	PRJEB10931		335902	ERS1266576	SAMEA4355127	simple	511145	Escherichia coli str. K-12 substr. MG1655	SAMEA4355127	Sahar Melamed	ERA678315	public	A6A843E8E4681FC2FAE99A513BFA129F	55184C73138F8F0E6D2C7854B3C8798C
ERR1952051	2018-07-04 10:48:40	2018-07-15 10:00:07	24548594	1251361102	0	50	656	https://sra-downloadb.be-md.ncbi.nlm.nih.gov/sos5/sra-pub-zq-11/ERR195/2051/ERR1952051.sralite.1	ERX2017647	RNA-seq_Control_1	RNA-Seq	RT-PCR	TRANSCRIPTOMIC	SINGLE	0	0	ILLUMINA	Illumina HiSeq 2000	ERP105071	PRJEB23326		471139	ERS1697817	SAMEA104033924	simple	511145	Escherichia coli str. K-12 substr. MG1655	SAMEA104033924	KAIST	ERA900804	public	001F07989BBD1F58E936371499E957CC	6A1B930BF9CA089EBA5C474924FD5BE7
ERR1952052	2018-07-04 10:48:40	2018-07-15 10:01:01	26020155	1326401193	0	50	692	https://sra-downloadb.be-md.ncbi.nlm.nih.gov/sos5/sra-pub-zq-11/ERR195/2052/ERR1952052.sralite.1	ERX2017648	RNA-seq_Control_2	RNA-Seq	RT-PCR	TRANSCRIPTOMIC	SINGLE	0	0	ILLUMINA	Illumina HiSeq 2000	ERP105071	PRJEB23326		471139	ERS1697818	SAMEA104033925	simple	511145	Escherichia coli str. K-12 substr. MG1655	SAMEA104033925	KAIST	ERA900804	public	A16FDCCF30CE65BDBAEBE91E8303FE47	8E8C7EEDAD33480360B9F83F093D06A7
ERR1952053	2018-07-04 10:48:40	2018-07-15 10:01:18	28274861	1440949379	0	50	730	https://sra-downloadb.be-md.ncbi.nlm.nih.gov/sos5/sra-pub-zq-11/ERR195/2053/ERR1952053.sralite.1	ERX2017649	RNA-seq_dCas9_only_1	RNA-Seq	RT-PCR	TRANSCRIPTOMIC	SINGLE	0	0	ILLUMINA	Illumina HiSeq 2000	ERP105071	PRJEB23326		471139	ERS1697819	SAMEA104033926	simple	511145	Escherichia coli str. K-12 substr. MG1655	SAMEA104033926	KAIST	ERA900804	public	18AD98F8B847F6DB3FAFA171692EF0C3	636F1B60C6C80EF4F1EF9F13B1F4ECFF
ERR1952054	2018-07-04 10:48:40	2018-07-15 10:01:13	20995778	1069842268	0	50	542	https://sra-downloadb.be-md.ncbi.nlm.nih.gov/sos5/sra-pub-zq-11/ERR195/2054/ERR1952054.sralite.1	ERX2017650	RNA-seq_dCas9_only_2	RNA-Seq	RT-PCR	TRANSCRIPTOMIC	SINGLE	0	0	ILLUMINA	Illumina HiSeq 2000	ERP105071	PRJEB23326		471139	ERS1697820	SAMEA104033927	simple	511145	Escherichia coli str. K-12 substr. MG1655	SAMEA104033927	KAIST	ERA900804	public	1C371B2CC1FD1A33DDA89E543445CA5E	0CD44B35F82E30E503976CA19177523B
ERR1952055	2018-07-04 10:48:40	2018-07-15 10:02:21	25950670	1322925042	0	50	691	https://sra-downloadb.be-md.ncbi.nlm.nih.gov/sos5/sra-pub-zq-11/ERR195/2055/ERR1952055.sralite.1	ERX2017651	RNA-seq_dox_only_1	RNA-Seq	RT-PCR	TRANSCRIPTOMIC	SINGLE	0	0	ILLUMINA	Illumina HiSeq 2000	ERP105071	PRJEB23326		471139	ERS1697821	SAMEA104033928	simple	511145	Escherichia coli str. K-12 substr. MG1655	SAMEA104033928	KAIST	ERA900804	public	E54860CF49FD8C3578441BC9FF72B01C	9471C64B0F890865FD62AC10A2270789
ERR1952056	2018-07-04 10:48:40	2018-07-15 10:03:30	26602642	1356243621	0	50	707	https://sra-downloadb.be-md.ncbi.nlm.nih.gov/sos5/sra-pub-zq-11/ERR195/2056/ERR1952056.sralite.1	ERX2017652	RNA-seq_dox_only_2	RNA-Seq	RT-PCR	TRANSCRIPTOMIC	SINGLE	0	0	ILLUMINA	Illumina HiSeq 2000	ERP105071	PRJEB23326		471139	ERS1697822	SAMEA104033929	simple	511145	Escherichia coli str. K-12 substr. MG1655	SAMEA104033929	KAIST	ERA900804	public	FF944C215FB7438CE51D9591D16DEEBF	DC58D5B7DDEBF0378091530D60F3E194
ERR1952057	2018-07-04 10:48:40	2018-07-15 10:04:41	43069307	2195151932	0	50	1110	https://sra-downloadb.be-md.ncbi.nlm.nih.gov/sos5/sra-pub-zq-11/ERR195/2057/ERR1952057.sralite.1	ERX2017653	RNA-seq_dCas9+dox_1	RNA-Seq	RT-PCR	TRANSCRIPTOMIC	SINGLE	0	0	ILLUMINA	Illumina HiSeq 2000	ERP105071	PRJEB23326		471139	ERS1697823	SAMEA104033930	simple	511145	Escherichia coli str. K-12 substr. MG1655	SAMEA104033930	KAIST	ERA900804	public	EAAE24E3F761705FD819F9BA90BA682C	2CF2F0B253B9C0598FBC8FDE0A263EB4
ERR1952058	2018-07-04 10:48:40	2018-07-15 10:05:31	32452035	1653754360	0	50	829	https://sra-downloadb.be-md.ncbi.nlm.nih.gov/sos5/sra-pub-zq-11/ERR195/2058/ERR1952058.sralite.1	ERX2017654	RNA-seq_dCas9+dox_2	RNA-Seq	RT-PCR	TRANSCRIPTOMIC	SINGLE	0	0	ILLUMINA	Illumina HiSeq 2000	ERP105071	PRJEB23326		471139	ERS1697824	SAMEA104033931	simple	511145	Escherichia coli str. K-12 substr. MG1655	SAMEA104033931	KAIST	ERA900804	public	0207D10B645B55310B23A440F02AAFCF	0E8E9E3524FC6D8614E6221DBEDA9BFB
ERR2095502	2017-08-25 07:54:31	2021-10-22 11:07:05	78794	6697490	78794	85	2	https://sra-downloadb.be-md.ncbi.nlm.nih.gov/sos5/sra-pub-zq-14/ERR002/095/ERR2095502.sralite.1	ERX2152885	MG1655 cas3 PcseI CRISPRI 1_p	RNA-Seq	RANDOM	TRANSCRIPTOMIC	PAIRED	300	100	ILLUMINA	NextSeq 500	ERP024499	PRJEB22159		400153	ERS1871336	SAMEA104212318	simple	511145	Escherichia coli str. K-12 substr. MG1655	SAMEA104212318	Lauren Cooper	ERA987836	public	F752B2D57A2874FD350D4FA1B0C05EF5	03787B82B4FEB3B31E7B41FE81CB6B3D
ERR2095503	2017-08-25 07:54:31	2017-08-25 09:19:51	0	0	0	0	540	https://sra-downloadb.be-md.ncbi.nlm.nih.gov/sos5/sra-pub-zq-14/ERR002/095/ERR2095503.sralite.1	ERX2152886	MG1655 cas3 PcseI CRISPRI 2_p	RNA-Seq	RANDOM	TRANSCRIPTOMIC	PAIRED	300	100	ILLUMINA	NextSeq 500	ERP024499	PRJEB22159		400153	ERS1871337	SAMEA104212319	simple	511145	Escherichia coli str. K-12 substr. MG1655	SAMEA104212319	Lauren Cooper	ERA987836	public	56AD3DD3992798940E63C7C4C1FBE2BB	7253F50926C3EF61CA8BB6C4E4140F77
ERR2095504	2017-08-25 07:54:31	2021-10-22 11:10:12	8845932	751904220	8845932	85	282	https://sra-downloadb.be-md.ncbi.nlm.nih.gov/sos5/sra-pub-zq-14/ERR002/095/ERR2095504.sralite.1	ERX2152887	MG1655 cas3 PcseI 1_p	RNA-Seq	RANDOM	TRANSCRIPTOMIC	PAIRED	300	100	ILLUMINA	NextSeq 500	ERP024499	PRJEB22159		400153	ERS1871338	SAMEA104212320	simple	511145	Escherichia coli str. K-12 substr. MG1655	SAMEA104212320	Lauren Cooper	ERA987836	public	2D8A1536E3423741413A248A97843D76	DDB6BD9BCB8544652704FB017A463C22
ERR2095505	2017-08-25 07:54:31	2017-08-25 09:20:19	0	0	0	0	674	https://sra-downloadb.be-md.ncbi.nlm.nih.gov/sos5/sra-pub-zq-14/ERR002/095/ERR2095505.sralite.1	ERX2152888	MG1655 cas3 PcseI 2_p	RNA-Seq	RANDOM	TRANSCRIPTOMIC	PAIRED	300	100	ILLUMINA	NextSeq 500	ERP024499	PRJEB22159		400153	ERS1871339	SAMEA104212321	simple	511145	Escherichia coli str. K-12 substr. MG1655	SAMEA104212321	Lauren Cooper	ERA987836	public	0E72F82228FB1E9821E0058BCFEC4738	8BEEFF57738F7AA1BB50A208A9874C5E
ERR2097558	2019-02-27 04:25:24	2019-02-27 04:24:16	12887743	646658880	0	50	414	https://sra-downloadb.be-md.ncbi.nlm.nih.gov/sos5/sra-pub-zq-16/ERR002/097/ERR2097558.sralite.1	ERX2154872	unspecified	RNA-Seq	RT-PCR	TRANSCRIPTOMIC	SINGLE	0	0	ILLUMINA	Illumina MiSeq	ERP023436	PRJEB21199		524510	ERS1875664	SAMEA104216646	simple	511145	Escherichia coli str. K-12 substr. MG1655	SAMEA104216646	KAIST	ERA990483	public	A6CCF6BFE7C1DC341705F00E67165CBE	5BE060513CEA444A6DB34F322247F305
ERR2097559	2019-02-27 04:25:24	2019-02-27 04:24:17	10415833	522456488	0	50	334	https://sra-downloadb.be-md.ncbi.nlm.nih.gov/sos5/sra-pub-zq-16/ERR002/097/ERR2097559.sralite.1	ERX2154873	unspecified	RNA-Seq	RT-PCR	TRANSCRIPTOMIC	SINGLE	0	0	ILLUMINA	Illumina MiSeq	ERP023436	PRJEB21199		524510	ERS1875665	SAMEA104216647	simple	511145	Escherichia coli str. K-12 substr. MG1655	SAMEA104216647	KAIST	ERA990483	public	D1FE1D0B8BEF6C40E037A311A4CBFE1E	7DBEB224EBE364A5619AA407D5DC0163
ERR2097560	2019-02-27 04:25:24	2019-02-27 04:24:15	10529156	527697213	0	50	343	https://sra-pub-run-odp.s3.amazonaws.com/sra/ERR2097560/ERR2097560	ERX2154874	unspecified	RNA-Seq	RT-PCR	TRANSCRIPTOMIC	SINGLE	0	0	ILLUMINA	Illumina MiSeq	ERP023436	PRJEB21199		524510	ERS1875666	SAMEA104216648	simple	511145	Escherichia coli str. K-12 substr. MG1655	SAMEA104216648	KAIST	ERA990483	public	99D3C5F30EB0C5C5880E464952571415	72734F93CA05E3B972FD2483DA6CA8D3
ERR2097561	2019-02-27 04:25:24	2019-02-27 04:24:41	9538037	478073763	0	50	331	https://sra-pub-run-odp.s3.amazonaws.com/sra/ERR2097561/ERR2097561	ERX2154875	unspecified	RNA-Seq	RT-PCR	TRANSCRIPTOMIC	SINGLE	0	0	ILLUMINA	Illumina MiSeq	ERP023436	PRJEB21199		524510	ERS1875667	SAMEA104216649	simple	511145	Escherichia coli str. K-12 substr. MG1655	SAMEA104216649	KAIST	ERA990483	public	3A6B4EA18618C757E6732A4B185B2E33	C7CBC77F957F13AB26940DE97BD98631
ERR2276350	2018-02-11 07:33:33	2018-02-12 10:52:02	0	0	0	0	4	https://sra-downloadb.be-md.ncbi.nlm.nih.gov/sos5/sra-pub-zq-14/ERR002/276/ERR2276350.sralite.1	ERX2327732	MG1655 PcseI 1_p	RNA-Seq	RANDOM	TRANSCRIPTOMIC	PAIRED	300	100	ILLUMINA	NextSeq 500	ERP106578	PRJEB24727		435185	ERS2169418	SAMEA104558134	simple	511145	Escherichia coli str. K-12 substr. MG1655	SAMEA104558134	Lauren Cooper	ERA1195011	public	FAF62F36C3A5AC2077F2319AC4748FB4	B91958B9DF3017AA3D9381EE9737D664
ERR2276351	2018-02-11 07:33:33	2018-02-12 10:52:11	0	0	0	0	107	https://sra-downloadb.be-md.ncbi.nlm.nih.gov/sos5/sra-pub-zq-14/ERR002/276/ERR2276351.sralite.1	ERX2327733	MG1655 PcseI 2_p	RNA-Seq	RANDOM	TRANSCRIPTOMIC	PAIRED	300	100	ILLUMINA	NextSeq 500	ERP106578	PRJEB24727		435185	ERS2169419	SAMEA104558135	simple	511145	Escherichia coli str. K-12 substr. MG1655	SAMEA104558135	Lauren Cooper	ERA1195011	public	FAD21C7CDB47CABABB60F268C35BAF33	F0D6EFB670E05B2DB21A8B6002753736
ERR2276352	2018-02-11 07:33:33	2018-02-12 10:52:13	0	0	0	0	13	https://sra-downloadb.be-md.ncbi.nlm.nih.gov/sos5/sra-pub-zq-14/ERR002/276/ERR2276352.sralite.1	ERX2327734	MG1655 PcseI CRISPRI 1_p	RNA-Seq	RANDOM	TRANSCRIPTOMIC	PAIRED	300	100	ILLUMINA	NextSeq 500	ERP106578	PRJEB24727		435185	ERS2169420	SAMEA104558136	simple	511145	Escherichia coli str. K-12 substr. MG1655	SAMEA104558136	Lauren Cooper	ERA1195011	public	FF0D7B782698F938AA3D6710324A0865	301C74D56673D8EAF21FDBA5628FCB83
ERR2276353	2018-02-11 07:33:33	2018-02-12 10:52:21	0	0	0	0	102	https://sra-downloadb.be-md.ncbi.nlm.nih.gov/sos5/sra-pub-zq-14/ERR002/276/ERR2276353.sralite.1	ERX2327735	MG1655 PcseI CRISPRI 2_p	RNA-Seq	RANDOM	TRANSCRIPTOMIC	PAIRED	300	100	ILLUMINA	NextSeq 500	ERP106578	PRJEB24727		435185	ERS2169421	SAMEA104558137	simple	511145	Escherichia coli str. K-12 substr. MG1655	SAMEA104558137	Lauren Cooper	ERA1195011	public	21F3CCF11090D4DA3CEFD1F1F9E8DCE7	2F81F01EDF4DB2FA812587D45B4D80C0
ERR2534338	2018-10-08 08:16:40	2021-10-23 21:34:41	63397720	4754829000	0	75	1546	https://sra-downloadb.be-md.ncbi.nlm.nih.gov/sos4/sra-pub-zq-1/ERR002/2534/ERR2534338/ERR2534338.lite.2	ERX2552765	5P-log-rnc-1_s	RNA-Seq	Inverse rRNA	TRANSCRIPTOMIC	SINGLE	0	0	ILLUMINA	NextSeq 500	ERP108380	PRJEB26394		494122	ERS2429801	SAMEA4609106	simple	511145	Escherichia coli str. K-12 substr. MG1655	SAMEA4609106	Hanah Margalit's Lab Department of Microbiology and Molecular Genetics. Faculty of Medicine The Hebrew University of Jerusalem.	ERA1351307	public	5A7D2C2EA1BBDC28A3D54A7040005E41	25556DEC38EE0609CC062C7F9B23C5F5
ERR2534339	2018-10-08 08:16:40	2018-10-09 01:18:57	0	0	0	0	893	https://sra-downloadb.be-md.ncbi.nlm.nih.gov/sos5/sra-pub-zq-11/ERR253/4339/ERR2534339.sralite.1	ERX2552766	5P-log-rnc-2_s	RNA-Seq	Inverse rRNA	TRANSCRIPTOMIC	SINGLE	0	0	ILLUMINA	NextSeq 500	ERP108380	PRJEB26394		494122	ERS2429802	SAMEA4609107	simple	511145	Escherichia coli str. K-12 substr. MG1655	SAMEA4609107	Hanah Margalit's Lab Department of Microbiology and Molecular Genetics. Faculty of Medicine The Hebrew University of Jerusalem.	ERA1351307	public	5C4551349AC1D606E1720B08533A69DB	F52C7EF5831E270E1C937F9DEF13922B
ERR2534340	2018-10-08 08:16:40	2018-10-09 01:20:02	0	0	0	0	2193	https://sra-downloadb.be-md.ncbi.nlm.nih.gov/sos5/sra-pub-zq-11/ERR253/4340/ERR2534340.sralite.1	ERX2552767	5P-log-rnc-3_s	RNA-Seq	Inverse rRNA	TRANSCRIPTOMIC	SINGLE	0	0	ILLUMINA	NextSeq 500	ERP108380	PRJEB26394		494122	ERS2429803	SAMEA4609108	simple	511145	Escherichia coli str. K-12 substr. MG1655	SAMEA4609108	Hanah Margalit's Lab Department of Microbiology and Molecular Genetics. Faculty of Medicine The Hebrew University of Jerusalem.	ERA1351307	public	3B2B1701615EB2D903887532BEFA47F7	5E0973EB646CD1A51A0A355083364CB9
ERR2534341	2018-10-08 08:16:40	2018-10-09 01:22:14	0	0	0	0	3510	https://sra-downloadb.be-md.ncbi.nlm.nih.gov/sos5/sra-pub-zq-11/ERR253/4341/ERR2534341.sralite.1	ERX2552768	5P-log-rnc-4_s	RNA-Seq	Inverse rRNA	TRANSCRIPTOMIC	SINGLE	0	0	ILLUMINA	NextSeq 500	ERP108380	PRJEB26394		494122	ERS2429804	SAMEA4609109	simple	511145	Escherichia coli str. K-12 substr. MG1655	SAMEA4609109	Hanah Margalit's Lab Department of Microbiology and Molecular Genetics. Faculty of Medicine The Hebrew University of Jerusalem.	ERA1351307	public	E917A2319259410E0DADAA0E1074EE6F	8A59CF597668B729C8D6A514E4F18E47
ERR2534342	2018-10-08 08:16:40	2021-10-23 21:30:27	58466625	4969663125	0	85	1686	https://sra-downloadb.be-md.ncbi.nlm.nih.gov/sos4/sra-pub-zq-1/ERR002/2534/ERR2534342/ERR2534342.lite.2	ERX2552769	5P-st-rnc-1_s	RNA-Seq	Inverse rRNA	TRANSCRIPTOMIC	SINGLE	0	0	ILLUMINA	NextSeq 500	ERP108380	PRJEB26394		494122	ERS2429805	SAMEA4609110	simple	511145	Escherichia coli str. K-12 substr. MG1655	SAMEA4609110	Hanah Margalit's Lab Department of Microbiology and Molecular Genetics. Faculty of Medicine The Hebrew University of Jerusalem.	ERA1351307	public	4953C883C61EEDF158B378D1D35DFC63	B0CE5B94F5B27014830B3D4F2F752ED0
ERR2534343	2018-10-08 08:16:40	2021-10-23 21:27:24	42049444	3574202740	0	85	1213	https://sra-downloadb.be-md.ncbi.nlm.nih.gov/sos4/sra-pub-zq-1/ERR002/2534/ERR2534343/ERR2534343.lite.2	ERX2552770	5P-st-rnc-2_s	RNA-Seq	Inverse rRNA	TRANSCRIPTOMIC	SINGLE	0	0	ILLUMINA	NextSeq 500	ERP108380	PRJEB26394		494122	ERS2429806	SAMEA4609111	simple	511145	Escherichia coli str. K-12 substr. MG1655	SAMEA4609111	Hanah Margalit's Lab Department of Microbiology and Molecular Genetics. Faculty of Medicine The Hebrew University of Jerusalem.	ERA1351307	public	793AEDBFC90F95F3C70E79342BEE4688	CBD6F01424F55A5BB3F62DF37D18F695
ERR2534344	2018-10-08 08:16:40	2021-10-23 21:29:09	51126847	4345781995	0	85	1466	https://sra-downloadb.be-md.ncbi.nlm.nih.gov/sos4/sra-pub-zq-1/ERR002/2534/ERR2534344/ERR2534344.lite.2	ERX2552771	5P-st-rnc-3_s	RNA-Seq	Inverse rRNA	TRANSCRIPTOMIC	SINGLE	0	0	ILLUMINA	NextSeq 500	ERP108380	PRJEB26394		494122	ERS2429807	SAMEA4609112	simple	511145	Escherichia coli str. K-12 substr. MG1655	SAMEA4609112	Hanah Margalit's Lab Department of Microbiology and Molecular Genetics. Faculty of Medicine The Hebrew University of Jerusalem.	ERA1351307	public	A63B67E01923C92E8588A315488CC470	02F02BA9DE2CB9F4F89C1B93F7A7EDDD
ERR2534345	2018-10-08 08:16:40	2018-10-09 01:23:08	0	0	0	0	1423	https://sra-downloadb.be-md.ncbi.nlm.nih.gov/sos5/sra-pub-zq-11/ERR253/4345/ERR2534345.sralite.1	ERX2552772	5P-log-wt-1_s	RNA-Seq	Inverse rRNA	TRANSCRIPTOMIC	SINGLE	0	0	ILLUMINA	NextSeq 500	ERP108380	PRJEB26394		494122	ERS2429808	SAMEA4609113	simple	511145	Escherichia coli str. K-12 substr. MG1655	SAMEA4609113	Hanah Margalit's Lab Department of Microbiology and Molecular Genetics. Faculty of Medicine The Hebrew University of Jerusalem.	ERA1351307	public	3EDCD09857173AF6EAA18409D136A350	0367E4D7E339D7FC375FAC4652ED836E
ERR2534346	2018-10-08 08:16:40	2018-10-09 01:23:17	0	0	0	0	2527	https://sra-downloadb.be-md.ncbi.nlm.nih.gov/sos5/sra-pub-zq-11/ERR253/4346/ERR2534346.sralite.1	ERX2552773	5P-log-wt-2_s	RNA-Seq	Inverse rRNA	TRANSCRIPTOMIC	SINGLE	0	0	ILLUMINA	NextSeq 500	ERP108380	PRJEB26394		494122	ERS2429809	SAMEA4609114	simple	511145	Escherichia coli str. K-12 substr. MG1655	SAMEA4609114	Hanah Margalit's Lab Department of Microbiology and Molecular Genetics. Faculty of Medicine The Hebrew University of Jerusalem.	ERA1351307	public	3CC60ED5D252CD58C1B2EEB86E48DD8D	146F218A4671F255CA3E9A39505DAE90
ERR2534347	2018-10-08 08:16:40	2018-10-09 01:25:13	0	0	0	0	3822	https://sra-downloadb.be-md.ncbi.nlm.nih.gov/sos5/sra-pub-zq-11/ERR253/4347/ERR2534347.sralite.1	ERX2552774	5P-log-wt-3_s	RNA-Seq	Inverse rRNA	TRANSCRIPTOMIC	SINGLE	0	0	ILLUMINA	NextSeq 500	ERP108380	PRJEB26394		494122	ERS2429810	SAMEA4609115	simple	511145	Escherichia coli str. K-12 substr. MG1655	SAMEA4609115	Hanah Margalit's Lab Department of Microbiology and Molecular Genetics. Faculty of Medicine The Hebrew University of Jerusalem.	ERA1351307	public	2A5EBC62096B5E9E5492079B256C232B	149F7C8196C943551B7FCFDAA58EAF71
ERR2534348	2018-10-08 08:16:40	2018-10-09 01:24:43	0	0	0	0	1685	https://sra-downloadb.be-md.ncbi.nlm.nih.gov/sos5/sra-pub-zq-11/ERR253/4348/ERR2534348.sralite.1	ERX2552775	5P-st-wt-1_s	RNA-Seq	Inverse rRNA	TRANSCRIPTOMIC	SINGLE	0	0	ILLUMINA	NextSeq 500	ERP108380	PRJEB26394		494122	ERS2429811	SAMEA4609116	simple	511145	Escherichia coli str. K-12 substr. MG1655	SAMEA4609116	Hanah Margalit's Lab Department of Microbiology and Molecular Genetics. Faculty of Medicine The Hebrew University of Jerusalem.	ERA1351307	public	64E89BA827A61B39EB6B4C7DC0BA04F7	6E5638862DFB6BC8CEFFC9867A9734E6
ERR2534349	2018-10-08 08:16:40	2018-10-09 01:25:06	0	0	0	0	1341	https://sra-downloadb.be-md.ncbi.nlm.nih.gov/sos5/sra-pub-zq-11/ERR253/4349/ERR2534349.sralite.1	ERX2552776	5P-st-wt-2_s	RNA-Seq	Inverse rRNA	TRANSCRIPTOMIC	SINGLE	0	0	ILLUMINA	NextSeq 500	ERP108380	PRJEB26394		494122	ERS2429812	SAMEA4609117	simple	511145	Escherichia coli str. K-12 substr. MG1655	SAMEA4609117	Hanah Margalit's Lab Department of Microbiology and Molecular Genetics. Faculty of Medicine The Hebrew University of Jerusalem.	ERA1351307	public	3654B610AD65627BB7B346F9E0D160EE	01BF5D5EC5DFF76A276BA34CD9B84BA8
ERR2534350	2018-10-08 08:16:40	2018-10-09 01:27:03	0	0	0	0	1561	https://sra-downloadb.be-md.ncbi.nlm.nih.gov/sos5/sra-pub-zq-11/ERR253/4350/ERR2534350.sralite.1	ERX2552777	5P-st-wt-3_s	RNA-Seq	Inverse rRNA	TRANSCRIPTOMIC	SINGLE	0	0	ILLUMINA	NextSeq 500	ERP108380	PRJEB26394		494122	ERS2429813	SAMEA4609118	simple	511145	Escherichia coli str. K-12 substr. MG1655	SAMEA4609118	Hanah Margalit's Lab Department of Microbiology and Molecular Genetics. Faculty of Medicine The Hebrew University of Jerusalem.	ERA1351307	public	84E696C610DFBACDA8E91BD5B4253BFD	F7353AEE6F1DD3AD8E37F5194B286A14
ERR2534351	2018-10-08 08:16:40	2021-10-23 21:48:01	81373789	6916772065	0	85	2119	https://sra-downloadb.be-md.ncbi.nlm.nih.gov/sos4/sra-pub-zq-1/ERR002/2534/ERR2534351/ERR2534351.lite.2	ERX2552778	5P-short-log-rnc-1_s	RNA-Seq	Inverse rRNA	TRANSCRIPTOMIC	SINGLE	0	0	ILLUMINA	NextSeq 500	ERP108380	PRJEB26394		494122	ERS2429814	SAMEA4609119	simple	511145	Escherichia coli str. K-12 substr. MG1655	SAMEA4609119	Hanah Margalit's Lab Department of Microbiology and Molecular Genetics. Faculty of Medicine The Hebrew University of Jerusalem.	ERA1351307	public	2F1CCEE59713F85361B08902167CA14D	9F3B5B0ECDF82A19E9834EB8CBFD5347
ERR2534352	2018-10-08 08:16:40	2018-10-09 01:30:58	0	0	0	0	1859	https://sra-downloadb.be-md.ncbi.nlm.nih.gov/sos5/sra-pub-zq-11/ERR253/4352/ERR2534352.sralite.1	ERX2552779	5P-short-log-rnc-2_s	RNA-Seq	Inverse rRNA	TRANSCRIPTOMIC	SINGLE	0	0	ILLUMINA	NextSeq 500	ERP108380	PRJEB26394		494122	ERS2429815	SAMEA4609120	simple	511145	Escherichia coli str. K-12 substr. MG1655	SAMEA4609120	Hanah Margalit's Lab Department of Microbiology and Molecular Genetics. Faculty of Medicine The Hebrew University of Jerusalem.	ERA1351307	public	C4B3A9F930ECA65AB28FF0F66D888D80	99C2ABDA540DF4329C4F9FC0897FBBB7
ERR2534353	2018-10-08 08:16:40	2018-10-09 01:47:13	0	0	0	0	1654	https://sra-downloadb.be-md.ncbi.nlm.nih.gov/sos5/sra-pub-zq-11/ERR253/4353/ERR2534353.sralite.1	ERX2552780	5P-short-log-rnc-3_s	RNA-Seq	Inverse rRNA	TRANSCRIPTOMIC	SINGLE	0	0	ILLUMINA	NextSeq 500	ERP108380	PRJEB26394		494122	ERS2429816	SAMEA4609121	simple	511145	Escherichia coli str. K-12 substr. MG1655	SAMEA4609121	Hanah Margalit's Lab Department of Microbiology and Molecular Genetics. Faculty of Medicine The Hebrew University of Jerusalem.	ERA1351307	public	FB33FFF96866B273782627C303DF1A9E	1A9BF2B62D780BF3FE65CFEE943E291C
ERR2534354	2018-10-08 08:16:40	2018-10-09 01:43:30	0	0	0	0	970	https://sra-downloadb.be-md.ncbi.nlm.nih.gov/sos5/sra-pub-zq-11/ERR253/4354/ERR2534354.sralite.1	ERX2552781	5P-short-log-wt-1_s	RNA-Seq	Inverse rRNA	TRANSCRIPTOMIC	SINGLE	0	0	ILLUMINA	NextSeq 500	ERP108380	PRJEB26394		494122	ERS2429817	SAMEA4609122	simple	511145	Escherichia coli str. K-12 substr. MG1655	SAMEA4609122	Hanah Margalit's Lab Department of Microbiology and Molecular Genetics. Faculty of Medicine The Hebrew University of Jerusalem.	ERA1351307	public	04925E4BA68C6933AA120FB51F6E74FA	EDAAF12D2DD1FC3227D41E42A1EA3543
ERR2534355	2018-10-08 08:16:40	2018-10-09 01:46:48	0	0	0	0	1356	https://sra-downloadb.be-md.ncbi.nlm.nih.gov/sos5/sra-pub-zq-11/ERR253/4355/ERR2534355.sralite.1	ERX2552782	5P-short-log-wt-2_s	RNA-Seq	Inverse rRNA	TRANSCRIPTOMIC	SINGLE	0	0	ILLUMINA	NextSeq 500	ERP108380	PRJEB26394		494122	ERS2429818	SAMEA4609123	simple	511145	Escherichia coli str. K-12 substr. MG1655	SAMEA4609123	Hanah Margalit's Lab Department of Microbiology and Molecular Genetics. Faculty of Medicine The Hebrew University of Jerusalem.	ERA1351307	public	8C94F6614643BF80DA0D8EEA748926A7	194A6838F214614E684FB65559D8CDE0
ERR2534356	2018-10-08 08:16:40	2018-10-09 01:49:12	0	0	0	0	1118	https://sra-downloadb.be-md.ncbi.nlm.nih.gov/sos5/sra-pub-zq-11/ERR253/4356/ERR2534356.sralite.1	ERX2552783	5P-short-log-wt-3_s	RNA-Seq	Inverse rRNA	TRANSCRIPTOMIC	SINGLE	0	0	ILLUMINA	NextSeq 500	ERP108380	PRJEB26394		494122	ERS2429819	SAMEA4609124	simple	511145	Escherichia coli str. K-12 substr. MG1655	SAMEA4609124	Hanah Margalit's Lab Department of Microbiology and Molecular Genetics. Faculty of Medicine The Hebrew University of Jerusalem.	ERA1351307	public	0B948F09C93E9D69895F82C73757EC3E	11DB547C075CE3AD3596372DF35BE28A
ERR2534357	2018-10-08 08:16:40	2018-10-09 01:50:40	0	0	0	0	217	https://sra-downloadb.be-md.ncbi.nlm.nih.gov/sos5/sra-pub-zq-11/ERR253/4357/ERR2534357.sralite.1	ERX2552784	Total-log-rnc-1_s	RNA-Seq	Inverse rRNA	TRANSCRIPTOMIC	SINGLE	0	0	ILLUMINA	NextSeq 500	ERP108380	PRJEB26394		494122	ERS2429820	SAMEA4609125	simple	511145	Escherichia coli str. K-12 substr. MG1655	SAMEA4609125	Hanah Margalit's Lab Department of Microbiology and Molecular Genetics. Faculty of Medicine The Hebrew University of Jerusalem.	ERA1351307	public	54BB19AEBFC3BE5563ABCFF5D14F2997	7E23C80F9476716613DA0988231C7FC2
ERR2534358	2018-10-08 08:16:40	2021-10-23 21:15:40	7097873	468459618	0	66	161	https://sra-downloadb.be-md.ncbi.nlm.nih.gov/sos5/sra-pub-zq-14/ERR002/534/ERR2534358.sralite.1	ERX2552785	Total-log-rnc-2_s	RNA-Seq	Inverse rRNA	TRANSCRIPTOMIC	SINGLE	0	0	ILLUMINA	NextSeq 500	ERP108380	PRJEB26394		494122	ERS2429821	SAMEA4609126	simple	511145	Escherichia coli str. K-12 substr. MG1655	SAMEA4609126	Hanah Margalit's Lab Department of Microbiology and Molecular Genetics. Faculty of Medicine The Hebrew University of Jerusalem.	ERA1351307	public	9379DEDEED3DB25658D72A4989B973EF	35DAF9D4FF24EDDEE59E06E68C244155
ERR2534359	2018-10-08 08:16:41	2018-10-09 01:52:55	0	0	0	0	155	https://sra-downloadb.be-md.ncbi.nlm.nih.gov/sos5/sra-pub-zq-11/ERR253/4359/ERR2534359.sralite.1	ERX2552786	Total-log-rnc-3_s	RNA-Seq	Inverse rRNA	TRANSCRIPTOMIC	SINGLE	0	0	ILLUMINA	NextSeq 500	ERP108380	PRJEB26394		494122	ERS2429822	SAMEA4609127	simple	511145	Escherichia coli str. K-12 substr. MG1655	SAMEA4609127	Hanah Margalit's Lab Department of Microbiology and Molecular Genetics. Faculty of Medicine The Hebrew University of Jerusalem.	ERA1351307	public	AF437A9D88A49CD80F0F1914A60087B6	CF921B0CA9528C6EAE4E160D8DD74B05
ERR2534360	2018-10-08 08:16:41	2018-10-09 01:53:07	0	0	0	0	31	https://sra-downloadb.be-md.ncbi.nlm.nih.gov/sos5/sra-pub-zq-11/ERR253/4360/ERR2534360.sralite.1	ERX2552787	Total-st-rnc-1_s	RNA-Seq	Inverse rRNA	TRANSCRIPTOMIC	SINGLE	0	0	ILLUMINA	NextSeq 500	ERP108380	PRJEB26394		494122	ERS2429823	SAMEA4609128	simple	511145	Escherichia coli str. K-12 substr. MG1655	SAMEA4609128	Hanah Margalit's Lab Department of Microbiology and Molecular Genetics. Faculty of Medicine The Hebrew University of Jerusalem.	ERA1351307	public	146600F59606055519BC02FFCBE46D4B	802E0DF2342E3D5501A9B0D72750150B
ERR2534361	2018-10-08 08:16:41	2018-10-09 01:54:36	0	0	0	0	866	https://sra-downloadb.be-md.ncbi.nlm.nih.gov/sos5/sra-pub-zq-11/ERR253/4361/ERR2534361.sralite.1	ERX2552788	Total-st-rnc-2_s	RNA-Seq	Inverse rRNA	TRANSCRIPTOMIC	SINGLE	0	0	ILLUMINA	NextSeq 500	ERP108380	PRJEB26394		494122	ERS2429824	SAMEA4609129	simple	511145	Escherichia coli str. K-12 substr. MG1655	SAMEA4609129	Hanah Margalit's Lab Department of Microbiology and Molecular Genetics. Faculty of Medicine The Hebrew University of Jerusalem.	ERA1351307	public	78FF5794C8974F46AB7922D96D24FF06	2F3B4DCD3651BC8D82732A80B4F16C66
ERR2534362	2018-10-08 08:16:41	2021-10-23 21:21:40	24587637	1868660412	0	76	602	https://sra-downloadb.be-md.ncbi.nlm.nih.gov/sos5/sra-pub-zq-14/ERR002/534/ERR2534362.sralite.1	ERX2552789	Total-st-rnc-3_s	RNA-Seq	Inverse rRNA	TRANSCRIPTOMIC	SINGLE	0	0	ILLUMINA	NextSeq 500	ERP108380	PRJEB26394		494122	ERS2429825	SAMEA4609130	simple	511145	Escherichia coli str. K-12 substr. MG1655	SAMEA4609130	Hanah Margalit's Lab Department of Microbiology and Molecular Genetics. Faculty of Medicine The Hebrew University of Jerusalem.	ERA1351307	public	41AB47C11130C54AD746EF674B02303A	7FC0D412F8C6BFDC1D141BE9F80E6339
ERR2534363	2018-10-08 08:16:41	2021-10-23 21:18:33	14800119	976807854	0	66	350	https://sra-downloadb.be-md.ncbi.nlm.nih.gov/sos5/sra-pub-zq-14/ERR002/534/ERR2534363.sralite.1	ERX2552790	Total-log-wt-1_s	RNA-Seq	Inverse rRNA	TRANSCRIPTOMIC	SINGLE	0	0	ILLUMINA	NextSeq 500	ERP108380	PRJEB26394		494122	ERS2429826	SAMEA4609131	simple	511145	Escherichia coli str. K-12 substr. MG1655	SAMEA4609131	Hanah Margalit's Lab Department of Microbiology and Molecular Genetics. Faculty of Medicine The Hebrew University of Jerusalem.	ERA1351307	public	6016EB44773C5AF83793CDEBB7C1C572	546B7404BF2AC421866A1F905B9FCDE8
ERR2534364	2018-10-08 08:16:41	2021-10-23 21:18:34	14771664	974929824	0	66	351	https://sra-downloadb.be-md.ncbi.nlm.nih.gov/sos5/sra-pub-zq-14/ERR002/534/ERR2534364.sralite.1	ERX2552791	Total-log-wt-2_s	RNA-Seq	Inverse rRNA	TRANSCRIPTOMIC	SINGLE	0	0	ILLUMINA	NextSeq 500	ERP108380	PRJEB26394		494122	ERS2429827	SAMEA4609132	simple	511145	Escherichia coli str. K-12 substr. MG1655	SAMEA4609132	Hanah Margalit's Lab Department of Microbiology and Molecular Genetics. Faculty of Medicine The Hebrew University of Jerusalem.	ERA1351307	public	8085888A7B657AEF7C5B738C38DD0585	3D07EB5D8E6F810B6C3C90F54724BE36
ERR2534365	2018-10-08 08:16:41	2021-10-23 21:18:13	14392981	949936746	0	66	334	https://sra-downloadb.be-md.ncbi.nlm.nih.gov/sos5/sra-pub-zq-14/ERR002/534/ERR2534365.sralite.1	ERX2552792	Total-log-wt-3_s	RNA-Seq	Inverse rRNA	TRANSCRIPTOMIC	SINGLE	0	0	ILLUMINA	NextSeq 500	ERP108380	PRJEB26394		494122	ERS2429828	SAMEA4609133	simple	511145	Escherichia coli str. K-12 substr. MG1655	SAMEA4609133	Hanah Margalit's Lab Department of Microbiology and Molecular Genetics. Faculty of Medicine The Hebrew University of Jerusalem.	ERA1351307	public	B41403CDD9E550041C1B6148AE22D49B	B4A265289F1FB59B0F423EBF6CB9553E
ERR2534366	2018-10-08 08:16:41	2018-10-09 01:56:50	0	0	0	0	373	https://sra-downloadb.be-md.ncbi.nlm.nih.gov/sos5/sra-pub-zq-11/ERR253/4366/ERR2534366.sralite.1	ERX2552793	Total-st-wt-1_s	RNA-Seq	Inverse rRNA	TRANSCRIPTOMIC	SINGLE	0	0	ILLUMINA	NextSeq 500	ERP108380	PRJEB26394		494122	ERS2429829	SAMEA4609134	simple	511145	Escherichia coli str. K-12 substr. MG1655	SAMEA4609134	Hanah Margalit's Lab Department of Microbiology and Molecular Genetics. Faculty of Medicine The Hebrew University of Jerusalem.	ERA1351307	public	E428E42A30AC30D8A6C3AA0174957D7A	11885FDC762001E3505697A677E23983
ERR2534367	2018-10-08 08:16:41	2021-10-23 21:23:59	32775158	2490912008	0	76	804	https://sra-downloadb.be-md.ncbi.nlm.nih.gov/sos5/sra-pub-zq-14/ERR002/534/ERR2534367.sralite.1	ERX2552794	Total-st-wt-2_s	RNA-Seq	Inverse rRNA	TRANSCRIPTOMIC	SINGLE	0	0	ILLUMINA	NextSeq 500	ERP108380	PRJEB26394		494122	ERS2429830	SAMEA4609135	simple	511145	Escherichia coli str. K-12 substr. MG1655	SAMEA4609135	Hanah Margalit's Lab Department of Microbiology and Molecular Genetics. Faculty of Medicine The Hebrew University of Jerusalem.	ERA1351307	public	CB2A0A97015B17DD4C833F1AAEC029A1	882D4D17A22761A417EDC933119140DA
ERR2534368	2018-10-08 08:16:41	2018-10-09 01:57:11	0	0	0	0	160	https://sra-downloadb.be-md.ncbi.nlm.nih.gov/sos5/sra-pub-zq-11/ERR253/4368/ERR2534368.sralite.1	ERX2552795	Total-st-wt-3_s	RNA-Seq	Inverse rRNA	TRANSCRIPTOMIC	SINGLE	0	0	ILLUMINA	NextSeq 500	ERP108380	PRJEB26394		494122	ERS2429831	SAMEA4609136	simple	511145	Escherichia coli str. K-12 substr. MG1655	SAMEA4609136	Hanah Margalit's Lab Department of Microbiology and Molecular Genetics. Faculty of Medicine The Hebrew University of Jerusalem.	ERA1351307	public	5CF2D9418A800B17F295C1C97260BB4C	C9E39D1F36FE256107589A1E01763BFF
ERR2534369	2018-10-08 08:16:41	2018-10-09 01:58:14	0	0	0	0	977	https://sra-downloadb.be-md.ncbi.nlm.nih.gov/sos5/sra-pub-zq-11/ERR253/4369/ERR2534369.sralite.1	ERX2552759	5P-short-st-rnc-1_p	RNA-Seq	Inverse rRNA	TRANSCRIPTOMIC	PAIRED	76	38	ILLUMINA	NextSeq 500	ERP108380	PRJEB26394		494122	ERS2429795	SAMEA4609100	simple	511145	Escherichia coli str. K-12 substr. MG1655	SAMEA4609100	Hanah Margalit's Lab Department of Microbiology and Molecular Genetics. Faculty of Medicine The Hebrew University of Jerusalem.	ERA1351307	public	D972AC60B6B7E7F9C74D523AFE9C4792	2348193A35051871CEEE4F3A4A6A36CD
ERR2534370	2018-10-08 08:16:41	2018-10-09 01:58:19	0	0	0	0	994	https://sra-downloadb.be-md.ncbi.nlm.nih.gov/sos5/sra-pub-zq-11/ERR253/4370/ERR2534370.sralite.1	ERX2552760	5P-short-st-rnc-2_p	RNA-Seq	Inverse rRNA	TRANSCRIPTOMIC	PAIRED	76	38	ILLUMINA	NextSeq 500	ERP108380	PRJEB26394		494122	ERS2429796	SAMEA4609101	simple	511145	Escherichia coli str. K-12 substr. MG1655	SAMEA4609101	Hanah Margalit's Lab Department of Microbiology and Molecular Genetics. Faculty of Medicine The Hebrew University of Jerusalem.	ERA1351307	public	72B965E37396B5B2528ED8845159C6EB	F284283324B7B011173A9EA03977B05C
ERR2534371	2018-10-08 08:16:41	2021-10-23 21:30:22	33475216	2845393360	33475216	85	1166	https://sra-downloadb.be-md.ncbi.nlm.nih.gov/sos4/sra-pub-zq-1/ERR002/2534/ERR2534371/ERR2534371.lite.2	ERX2552761	5P-short-st-rnc-3_p	RNA-Seq	Inverse rRNA	TRANSCRIPTOMIC	PAIRED	76	38	ILLUMINA	NextSeq 500	ERP108380	PRJEB26394		494122	ERS2429797	SAMEA4609102	simple	511145	Escherichia coli str. K-12 substr. MG1655	SAMEA4609102	Hanah Margalit's Lab Department of Microbiology and Molecular Genetics. Faculty of Medicine The Hebrew University of Jerusalem.	ERA1351307	public	0FCB95797ED1A2CA8E0EB0857F83E535	96F74515F16FB10D0E0CF867637F8461
ERR2534372	2018-10-08 08:16:41	2021-10-23 21:23:55	26127126	2220805710	26127126	85	906	https://sra-downloadb.be-md.ncbi.nlm.nih.gov/sos5/sra-pub-zq-14/ERR002/534/ERR2534372.sralite.1	ERX2552762	5P-short-st-wt-1_p	RNA-Seq	Inverse rRNA	TRANSCRIPTOMIC	PAIRED	76	38	ILLUMINA	NextSeq 500	ERP108380	PRJEB26394		494122	ERS2429798	SAMEA4609103	simple	511145	Escherichia coli str. K-12 substr. MG1655	SAMEA4609103	Hanah Margalit's Lab Department of Microbiology and Molecular Genetics. Faculty of Medicine The Hebrew University of Jerusalem.	ERA1351307	public	3F9A6170F2700CC821CE89A6D247053B	23158ED63F3A0A7468B924CD6D5DA30B
ERR2534373	2018-10-08 08:16:41	2021-10-23 21:25:28	29035568	2468023280	29035568	85	1006	https://sra-downloadb.be-md.ncbi.nlm.nih.gov/sos5/sra-pub-zq-14/ERR002/534/ERR2534373.sralite.1	ERX2552763	5P-short-st-wt-2_p	RNA-Seq	Inverse rRNA	TRANSCRIPTOMIC	PAIRED	76	38	ILLUMINA	NextSeq 500	ERP108380	PRJEB26394		494122	ERS2429799	SAMEA4609104	simple	511145	Escherichia coli str. K-12 substr. MG1655	SAMEA4609104	Hanah Margalit's Lab Department of Microbiology and Molecular Genetics. Faculty of Medicine The Hebrew University of Jerusalem.	ERA1351307	public	462D6DB7B979C05833FD7839E426D8A8	7BFC53EF47882927707CF33E9228F43D
ERR2534374	2018-10-08 08:16:41	2018-10-09 02:00:53	0	0	0	0	943	https://sra-downloadb.be-md.ncbi.nlm.nih.gov/sos5/sra-pub-zq-11/ERR253/4374/ERR2534374.sralite.1	ERX2552764	5P-short-st-wt-3_p	RNA-Seq	Inverse rRNA	TRANSCRIPTOMIC	PAIRED	76	38	ILLUMINA	NextSeq 500	ERP108380	PRJEB26394		494122	ERS2429800	SAMEA4609105	simple	511145	Escherichia coli str. K-12 substr. MG1655	SAMEA4609105	Hanah Margalit's Lab Department of Microbiology and Molecular Genetics. Faculty of Medicine The Hebrew University of Jerusalem.	ERA1351307	public	7821043BB26C702A5CC3B765B02AE092	BCCD68DDAA2471EB1EB54520340FD190
ERR2686025	2018-10-25 13:15:41	2018-10-29 04:25:06	0	0	0	0	571	https://sra-pub-run-odp.s3.amazonaws.com/sra/ERR2686025/ERR2686025	ERX2700489	control_p	RNA-Seq	Inverse rRNA	TRANSCRIPTOMIC	PAIRED	650	150	ILLUMINA	Illumina MiSeq	ERP109792	PRJEB27677		495997	ERS2599957	SAMEA4780012	simple	511145	Escherichia coli str. K-12 substr. MG1655	SAMEA4780012	Vertis Biotechnologie AG	ERA1535115	public	5A4FDF9547662E2988C0C89C0AE0D9F5	3AFCA93083089F71AB27AB6D31C7EA5F
ERR2686026	2018-10-25 13:15:41	2021-10-24 11:45:14	1322152	795935504	1322152	602	425	https://sra-downloadb.be-md.ncbi.nlm.nih.gov/sos5/sra-pub-zq-14/ERR002/686/ERR2686026.sralite.1	ERX2700489	control_p	RNA-Seq	Inverse rRNA	TRANSCRIPTOMIC	PAIRED	650	150	ILLUMINA	Illumina MiSeq	ERP109792	PRJEB27677		495997	ERS2599957	SAMEA4780012	simple	511145	Escherichia coli str. K-12 substr. MG1655	SAMEA4780012	Vertis Biotechnologie AG	ERA1535115	public	88AA403B5FA3F0C394347203DD8C7516	F46706B32F8F2B65A5B67793940049A6
ERR2780171	2018-09-16 07:28:38	2021-10-24 22:55:41	25830948	1679011620	0	65	507	https://sra-downloadb.be-md.ncbi.nlm.nih.gov/sos5/sra-pub-zq-14/ERR002/780/ERR2780171.sralite.1	ERX2792248	Sample 1_s	RNA-Seq	Inverse rRNA	TRANSCRIPTOMIC	SINGLE	0	0	ILLUMINA	Illumina HiSeq 2500	ERP110717	PRJEB28508		491331	ERS2705520	SAMEA4886518	simple	511145	Escherichia coli str. K-12 substr. MG1655	SAMEA4886518	Institut Pasteur Genepole sequencing plateform	ERA1588459	public	5E23E92ABC938313E3435E9517100D3E	F92295D2DB4CD9CADDB93DD1B90B1D4D
ERR2780172	2018-09-16 07:28:38	2021-10-24 22:56:31	27652943	1797441295	0	65	542	https://sra-downloadb.be-md.ncbi.nlm.nih.gov/sos5/sra-pub-zq-14/ERR002/780/ERR2780172.sralite.1	ERX2792249	Sample 2_s	RNA-Seq	Inverse rRNA	TRANSCRIPTOMIC	SINGLE	0	0	ILLUMINA	Illumina HiSeq 2500	ERP110717	PRJEB28508		491331	ERS2705521	SAMEA4886519	simple	511145	Escherichia coli str. K-12 substr. MG1655	SAMEA4886519	Institut Pasteur Genepole sequencing plateform	ERA1588459	public	A332A755B01F9DA76DC24DB6D81C03D1	5F41110C623EFC618F1E42D0F43C0208
ERR2780173	2018-09-16 07:28:38	2021-10-24 22:52:32	26244206	1705873390	0	65	514	https://sra-downloadb.be-md.ncbi.nlm.nih.gov/sos5/sra-pub-zq-14/ERR002/780/ERR2780173.sralite.1	ERX2792250	Sample 3_s	RNA-Seq	Inverse rRNA	TRANSCRIPTOMIC	SINGLE	0	0	ILLUMINA	Illumina HiSeq 2500	ERP110717	PRJEB28508		491331	ERS2705522	SAMEA4886520	simple	511145	Escherichia coli str. K-12 substr. MG1655	SAMEA4886520	Institut Pasteur Genepole sequencing plateform	ERA1588459	public	828DBEBE30BB0E4D351292A144B588D8	4EB1A910ECAD67352295C918E3318546
ERR2780174	2018-09-16 07:28:38	2021-10-24 22:53:29	31269968	2032547920	0	65	613	https://sra-downloadb.be-md.ncbi.nlm.nih.gov/sos5/sra-pub-zq-14/ERR002/780/ERR2780174.sralite.1	ERX2792251	Sample 4_s	RNA-Seq	Inverse rRNA	TRANSCRIPTOMIC	SINGLE	0	0	ILLUMINA	Illumina HiSeq 2500	ERP110717	PRJEB28508		491331	ERS2705523	SAMEA4886521	simple	511145	Escherichia coli str. K-12 substr. MG1655	SAMEA4886521	Institut Pasteur Genepole sequencing plateform	ERA1588459	public	FCB9829EFD07EDF6D92D7F0D67560C9E	6481374D48ACA06C2E566281BEAE28C7
ERR2780175	2018-09-16 07:28:38	2022-07-13 11:09:20	32706526	2125924190	0	65	642	https://sra-downloadb.be-md.ncbi.nlm.nih.gov/sos5/sra-pub-zq-11/ERR002/780/ERR2780175.sralite.1	ERX2792252	Sample 5_s	RNA-Seq	Inverse rRNA	TRANSCRIPTOMIC	SINGLE	0	0	ILLUMINA	Illumina HiSeq 2500	ERP110717	PRJEB28508		491331	ERS2705524	SAMEA4886522	simple	511145	Escherichia coli str. K-12 substr. MG1655	SAMEA4886522	Institut Pasteur Genepole sequencing plateform	ERA1588459	public	2AC2F68480D88D1FCD7B530B48AF517F	529CCFBCAC73472E1DAAD63745ED3C95
ERR2780176	2018-09-16 07:28:38	2018-09-16 21:21:12	0	0	0	0	520	https://sra-downloadb.be-md.ncbi.nlm.nih.gov/sos5/sra-pub-zq-11/ERR002/780/ERR2780176.sralite.1	ERX2792253	Sample 6_s	RNA-Seq	Inverse rRNA	TRANSCRIPTOMIC	SINGLE	0	0	ILLUMINA	Illumina HiSeq 2500	ERP110717	PRJEB28508		491331	ERS2705525	SAMEA4886523	simple	511145	Escherichia coli str. K-12 substr. MG1655	SAMEA4886523	Institut Pasteur Genepole sequencing plateform	ERA1588459	public	ACCDE52980A3C190B9EE341AE29C8351	DCB796057F375C3186F9C2E8FC0959EF
ERR2868172	2019-01-24 11:11:22	2019-01-25 23:51:17	0	0	0	0	849	https://sra-downloadb.be-md.ncbi.nlm.nih.gov/sos5/sra-pub-zq-16/ERR002/868/ERR2868172.sralite.1	ERX2874132	aroP_A012_p	RNA-Seq	Inverse rRNA	TRANSCRIPTOMIC	PAIRED	150	50	ILLUMINA	Illumina MiSeq	ERP111806	PRJEB29500		514852	ERS2876688	SAMEA5065526	simple	511145	Escherichia coli str. K-12 substr. MG1655	SAMEA5065526	Devon M Fitzgerald	ERA1646432	public	2E1781EEBEAB9F49BAD41CCED2A7808B	A012ED74C7207AE00F1F5241974F45B5
ERR2868173	2019-01-24 11:11:22	2019-01-25 23:51:57	0	0	0	0	650	https://sra-pub-run-odp.s3.amazonaws.com/sra/ERR2868173/ERR2868173	ERX2874133	aroP_A021_p	RNA-Seq	Inverse rRNA	TRANSCRIPTOMIC	PAIRED	150	50	ILLUMINA	Illumina MiSeq	ERP111806	PRJEB29500		514852	ERS2876689	SAMEA5065527	simple	511145	Escherichia coli str. K-12 substr. MG1655	SAMEA5065527	Devon M Fitzgerald	ERA1646432	public	5634E65D2BCEAE3F3A79523C3D730D15	D6C037B73B283409A26445ABE651B59D
ERR2868174	2019-01-24 11:11:22	2019-01-25 23:52:41	0	0	0	0	899	https://sra-downloadb.be-md.ncbi.nlm.nih.gov/sos5/sra-pub-zq-16/ERR002/868/ERR2868174.sralite.1	ERX2874134	bamC_A005_p	RNA-Seq	Inverse rRNA	TRANSCRIPTOMIC	PAIRED	150	50	ILLUMINA	Illumina MiSeq	ERP111806	PRJEB29500		514852	ERS2876690	SAMEA5065528	simple	511145	Escherichia coli str. K-12 substr. MG1655	SAMEA5065528	Devon M Fitzgerald	ERA1646432	public	57A996759E45C68934607B7D36F1EE2C	4FB6033761BFBDFC3042066EB69A04D5
ERR2868175	2019-01-24 11:11:22	2019-01-25 23:52:36	0	0	0	0	763	https://sra-downloadb.be-md.ncbi.nlm.nih.gov/sos5/sra-pub-zq-16/ERR002/868/ERR2868175.sralite.1	ERX2874135	bamC_A018_p	RNA-Seq	Inverse rRNA	TRANSCRIPTOMIC	PAIRED	150	50	ILLUMINA	Illumina MiSeq	ERP111806	PRJEB29500		514852	ERS2876691	SAMEA5065529	simple	511145	Escherichia coli str. K-12 substr. MG1655	SAMEA5065529	Devon M Fitzgerald	ERA1646432	public	3C2E219E2BD7502843B08CAEBE1D061B	436C2888316B37E990CE33C6E81E5B55
ERR2868176	2019-01-24 11:11:22	2019-01-25 23:53:05	0	0	0	0	837	https://sra-pub-run-odp.s3.amazonaws.com/sra/ERR2868176/ERR2868176	ERX2874136	cusA_A006_p	RNA-Seq	Inverse rRNA	TRANSCRIPTOMIC	PAIRED	150	50	ILLUMINA	Illumina MiSeq	ERP111806	PRJEB29500		514852	ERS2876692	SAMEA5065530	simple	511145	Escherichia coli str. K-12 substr. MG1655	SAMEA5065530	Devon M Fitzgerald	ERA1646432	public	F2108829E7B6298E941178618AE6F542	94EE3F02352B4ADBF304A840318A9D83
ERR2868177	2019-01-24 11:11:22	2021-10-25 08:40:32	19443646	2915736048	19443646	149	1006	https://sra-downloadb.be-md.ncbi.nlm.nih.gov/sos5/sra-pub-zq-14/ERR002/868/ERR2868177.sralite.1	ERX2874137	cusA_A019_p	RNA-Seq	Inverse rRNA	TRANSCRIPTOMIC	PAIRED	150	50	ILLUMINA	Illumina MiSeq	ERP111806	PRJEB29500		514852	ERS2876693	SAMEA5065531	simple	511145	Escherichia coli str. K-12 substr. MG1655	SAMEA5065531	Devon M Fitzgerald	ERA1646432	public	FFF305A823164B063C0BB8DDB57A946D	78DF1C31321EF557CBFA2751C51439F0
ERR2868178	2019-01-24 11:11:22	2019-01-25 23:54:18	0	0	0	0	681	https://sra-downloadb.be-md.ncbi.nlm.nih.gov/sos5/sra-pub-zq-16/ERR002/868/ERR2868178.sralite.1	ERX2874138	hemX_A013_p	RNA-Seq	Inverse rRNA	TRANSCRIPTOMIC	PAIRED	150	50	ILLUMINA	Illumina MiSeq	ERP111806	PRJEB29500		514852	ERS2876694	SAMEA5065532	simple	511145	Escherichia coli str. K-12 substr. MG1655	SAMEA5065532	Devon M Fitzgerald	ERA1646432	public	662FBA7BB200EDBFF3D0252544EDFD8B	A2660A1206000703C2CD7B419BF859E6
ERR2868179	2019-01-24 11:11:22	2021-10-25 08:40:50	21838361	3287268622	21838361	150	1172	https://sra-pub-run-odp.s3.amazonaws.com/sra/ERR2868179/ERR2868179	ERX2874139	hemX_A022_p	RNA-Seq	Inverse rRNA	TRANSCRIPTOMIC	PAIRED	150	50	ILLUMINA	Illumina MiSeq	ERP111806	PRJEB29500		514852	ERS2876695	SAMEA5065533	simple	511145	Escherichia coli str. K-12 substr. MG1655	SAMEA5065533	Devon M Fitzgerald	ERA1646432	public	39139DECCAD0F54D87E139BE0F21C337	9B9B97CA8B9DD6469E979CE61E268596
ERR2868180	2019-01-24 11:11:22	2019-01-25 23:55:03	0	0	0	0	1026	https://sra-downloadb.be-md.ncbi.nlm.nih.gov/sos5/sra-pub-zq-16/ERR002/868/ERR2868180.sralite.1	ERX2874140	pVector_A002_p	RNA-Seq	Inverse rRNA	TRANSCRIPTOMIC	PAIRED	150	50	ILLUMINA	Illumina MiSeq	ERP111806	PRJEB29500		514852	ERS2876696	SAMEA5065534	simple	511145	Escherichia coli str. K-12 substr. MG1655	SAMEA5065534	Devon M Fitzgerald	ERA1646432	public	4C4B6DF4A55C5E51B36AA85CACD997BA	E4BB4ED91B1937C279383A9E54E062EA
ERR2868181	2019-01-24 11:11:22	2019-01-25 23:55:40	0	0	0	0	1098	https://sra-downloadb.be-md.ncbi.nlm.nih.gov/sos5/sra-pub-zq-16/ERR002/868/ERR2868181.sralite.1	ERX2874141	pVector_A015_p	RNA-Seq	Inverse rRNA	TRANSCRIPTOMIC	PAIRED	150	50	ILLUMINA	Illumina MiSeq	ERP111806	PRJEB29500		514852	ERS2876697	SAMEA5065535	simple	511145	Escherichia coli str. K-12 substr. MG1655	SAMEA5065535	Devon M Fitzgerald	ERA1646432	public	42170130D8E13B4C575A1577F653FF19	B58653E7A96BA0DAD9967A01200D76E1
ERR2868182	2019-01-24 11:11:22	2019-01-25 23:55:58	0	0	0	0	715	https://sra-downloadb.be-md.ncbi.nlm.nih.gov/sos5/sra-pub-zq-16/ERR002/868/ERR2868182.sralite.1	ERX2874142	topA_A004_p	RNA-Seq	Inverse rRNA	TRANSCRIPTOMIC	PAIRED	150	50	ILLUMINA	Illumina MiSeq	ERP111806	PRJEB29500		514852	ERS2876698	SAMEA5065536	simple	511145	Escherichia coli str. K-12 substr. MG1655	SAMEA5065536	Devon M Fitzgerald	ERA1646432	public	713B5B038EA8612E3E92E3F07A49E7E5	FE5F90831C209AAEA5547C7AF3CD6E4C
ERR2868183	2019-01-24 11:11:22	2019-01-25 23:55:54	0	0	0	0	596	https://sra-pub-run-odp.s3.amazonaws.com/sra/ERR2868183/ERR2868183	ERX2874143	topA_A016_p	RNA-Seq	Inverse rRNA	TRANSCRIPTOMIC	PAIRED	150	50	ILLUMINA	Illumina MiSeq	ERP111806	PRJEB29500		514852	ERS2876699	SAMEA5065537	simple	511145	Escherichia coli str. K-12 substr. MG1655	SAMEA5065537	Devon M Fitzgerald	ERA1646432	public	C9ED8984EA9F3BD1FBCB4E297C30A0F2	1ADBFBE458908CCEB40D6DCE142827C4
ERR2868184	2019-01-24 11:11:22	2019-01-25 23:56:41	0	0	0	0	832	https://sra-pub-run-odp.s3.amazonaws.com/sra/ERR2868184/ERR2868184	ERX2874144	yicR_A014_p	RNA-Seq	Inverse rRNA	TRANSCRIPTOMIC	PAIRED	150	50	ILLUMINA	Illumina MiSeq	ERP111806	PRJEB29500		514852	ERS2876700	SAMEA5065538	simple	511145	Escherichia coli str. K-12 substr. MG1655	SAMEA5065538	Devon M Fitzgerald	ERA1646432	public	81B6F6809759DF02E1AA0065A20C5A9F	5DDE3EDBA886C05BC694658F99F07BE7
ERR2868185	2019-01-24 11:11:22	2022-07-13 12:15:34	16006077	2408414513	0	150	848	https://sra-downloadb.be-md.ncbi.nlm.nih.gov/sos5/sra-pub-zq-16/ERR002/868/ERR2868185.sralite.1	ERX2874145	yicR_A023_p	RNA-Seq	Inverse rRNA	TRANSCRIPTOMIC	PAIRED	150	50	ILLUMINA	Illumina MiSeq	ERP111806	PRJEB29500		514852	ERS2876701	SAMEA5065539	simple	511145	Escherichia coli str. K-12 substr. MG1655	SAMEA5065539	Devon M Fitzgerald	ERA1646432	public	7F04FAC34BD8637E94968B523AA8DBCB	1771D8167790F66B012664BA28E61D98
ERR2868186	2019-01-24 11:11:22	2019-01-25 23:57:15	0	0	0	0	714	https://sra-downloadb.be-md.ncbi.nlm.nih.gov/sos5/sra-pub-zq-16/ERR002/868/ERR2868186.sralite.1	ERX2874146	yqjD_A007_p	RNA-Seq	Inverse rRNA	TRANSCRIPTOMIC	PAIRED	150	50	ILLUMINA	Illumina MiSeq	ERP111806	PRJEB29500		514852	ERS2876702	SAMEA5065540	simple	511145	Escherichia coli str. K-12 substr. MG1655	SAMEA5065540	Devon M Fitzgerald	ERA1646432	public	FBEB796A4C9A3EAFC925596AA0CBD28F	EAC3D5A002A36485110A8F22537C2C7C
ERR2868187	2019-01-24 11:11:22	2019-01-25 23:57:41	0	0	0	0	1168	https://sra-downloadb.be-md.ncbi.nlm.nih.gov/sos5/sra-pub-zq-16/ERR002/868/ERR2868187.sralite.1	ERX2874147	yqjD_A020_p	RNA-Seq	Inverse rRNA	TRANSCRIPTOMIC	PAIRED	150	50	ILLUMINA	Illumina MiSeq	ERP111806	PRJEB29500		514852	ERS2876703	SAMEA5065541	simple	511145	Escherichia coli str. K-12 substr. MG1655	SAMEA5065541	Devon M Fitzgerald	ERA1646432	public	F7B786E7D3D0C88E30DAC711A670C04E	1ABF1730DD7A9B4265E0A70513AD053F
ERR3013213	2019-02-26 08:39:43	2019-02-26 14:38:34	7776820	393468034	0	50	209	https://sra-downloadb.be-md.ncbi.nlm.nih.gov/sos5/sra-pub-zq-16/ERR003/013/ERR3013213.sralite.1	ERX3015665	unspecified	RNA-Seq	RT-PCR	TRANSCRIPTOMIC	SINGLE	0	0	ILLUMINA	Illumina MiSeq	ERP023436	PRJEB21199		524510	ERS2994329	SAMEA5186831	simple	511145	Escherichia coli str. K-12 substr. MG1655	SAMEA5186831	KAIST	ERA1697443	public	B8D0DDB71FB5804F67EBAAADB50A8535	B1C32CD8831202159692805B87F1E8E6
ERR3013214	2019-02-26 08:39:43	2019-02-26 14:38:41	7187624	363673545	0	50	193	https://sra-downloadb.be-md.ncbi.nlm.nih.gov/sos5/sra-pub-zq-16/ERR003/013/ERR3013214.sralite.1	ERX3015666	unspecified	RNA-Seq	RT-PCR	TRANSCRIPTOMIC	SINGLE	0	0	ILLUMINA	Illumina MiSeq	ERP023436	PRJEB21199		524510	ERS2994330	SAMEA5186832	simple	511145	Escherichia coli str. K-12 substr. MG1655	SAMEA5186832	KAIST	ERA1697443	public	9D1BEA11E90850B82CE96461B45BDC37	31D72D7D263F2BE09C6EEEFD3C6E8EED
ERR3184592	2020-01-09 04:27:49	2020-01-14 18:50:14	0	0	0	0	915	https://sra-downloadb.be-md.ncbi.nlm.nih.gov/sos5/sra-pub-zq-16/ERR003/184/ERR3184592.sralite.1	ERX3212443	27C-1_s	RNA-Seq	size fractionation	TRANSCRIPTOMIC	SINGLE	0	0	ILLUMINA	Illumina HiSeq 2500	ERP114037	PRJEB31470		599730	ERS3191011	SAMEA5384640	simple	511145	Escherichia coli str. K-12 substr. MG1655	SAMEA5384640	Genomecentre of Max-Planck-Institute for Plant Breeding Research	ERA1751258	public	9A0D4A70C81FA4D763FC494AE445CA64	A0814D2C9B989AADF0508E47F2F1012B
ERR3184593	2020-01-09 04:27:49	2020-01-14 18:50:47	0	0	0	0	752	https://sra-downloadb.be-md.ncbi.nlm.nih.gov/sos5/sra-pub-zq-16/ERR003/184/ERR3184593.sralite.1	ERX3212444	27C-2_s	RNA-Seq	size fractionation	TRANSCRIPTOMIC	SINGLE	0	0	ILLUMINA	Illumina HiSeq 2500	ERP114037	PRJEB31470		599730	ERS3191012	SAMEA5384641	simple	511145	Escherichia coli str. K-12 substr. MG1655	SAMEA5384641	Genomecentre of Max-Planck-Institute for Plant Breeding Research	ERA1751258	public	BC84C4CD5598ACD2AD73FE7430059CB2	F4EAB82454AD8F2E6665BAD393DB35E8
ERR3184594	2020-01-09 04:27:49	2020-01-14 18:51:17	0	0	0	0	949	https://sra-pub-run-odp.s3.amazonaws.com/sra/ERR3184594/ERR3184594	ERX3212445	27C-3_s	RNA-Seq	size fractionation	TRANSCRIPTOMIC	SINGLE	0	0	ILLUMINA	Illumina HiSeq 2500	ERP114037	PRJEB31470		599730	ERS3191013	SAMEA5384642	simple	511145	Escherichia coli str. K-12 substr. MG1655	SAMEA5384642	Genomecentre of Max-Planck-Institute for Plant Breeding Research	ERA1751258	public	5D08ADD841E4041439F46FEB91934718	9184207B4CFF0D54472CAC902CFC2D77
ERR3184595	2020-01-09 04:27:49	2020-01-14 18:51:57	0	0	0	0	58	https://sra-downloadb.be-md.ncbi.nlm.nih.gov/sos5/sra-pub-zq-16/ERR003/184/ERR3184595.sralite.1	ERX3212446	32C-1_s	RNA-Seq	size fractionation	TRANSCRIPTOMIC	SINGLE	0	0	ILLUMINA	Illumina HiSeq 2500	ERP114037	PRJEB31470		599730	ERS3191014	SAMEA5384643	simple	511145	Escherichia coli str. K-12 substr. MG1655	SAMEA5384643	Genomecentre of Max-Planck-Institute for Plant Breeding Research	ERA1751258	public	A24D42391A9FB3577355CB9067FE5C98	9AF15EC8E85FD9EDFC35401E3EA3D2AB
ERR3184596	2020-01-09 04:27:49	2020-01-14 18:52:32	0	0	0	0	951	https://sra-downloadb.be-md.ncbi.nlm.nih.gov/sos5/sra-pub-zq-16/ERR003/184/ERR3184596.sralite.1	ERX3212447	32C-2_s	RNA-Seq	size fractionation	TRANSCRIPTOMIC	SINGLE	0	0	ILLUMINA	Illumina HiSeq 2500	ERP114037	PRJEB31470		599730	ERS3191015	SAMEA5384644	simple	511145	Escherichia coli str. K-12 substr. MG1655	SAMEA5384644	Genomecentre of Max-Planck-Institute for Plant Breeding Research	ERA1751258	public	6CA0815F70FB9D0EC2646DD7755567A7	B876CC1EF5730CF458E0BC8A3DBEFED4
ERR3184597	2020-01-09 04:27:49	2020-01-14 18:52:09	0	0	0	0	767	https://sra-pub-run-odp.s3.amazonaws.com/sra/ERR3184597/ERR3184597	ERX3212448	32C-3_s	RNA-Seq	size fractionation	TRANSCRIPTOMIC	SINGLE	0	0	ILLUMINA	Illumina HiSeq 2500	ERP114037	PRJEB31470		599730	ERS3191016	SAMEA5384645	simple	511145	Escherichia coli str. K-12 substr. MG1655	SAMEA5384645	Genomecentre of Max-Planck-Institute for Plant Breeding Research	ERA1751258	public	08A54D3DF3056AA914B03CD4315E894D	882D0D914899BE51CD65A5C95BE26A47
ERR3184598	2020-01-09 04:27:49	2020-01-14 18:52:53	0	0	0	0	961	https://sra-pub-run-odp.s3.amazonaws.com/sra/ERR3184598/ERR3184598	ERX3212449	37C-1_s	RNA-Seq	size fractionation	TRANSCRIPTOMIC	SINGLE	0	0	ILLUMINA	Illumina HiSeq 2500	ERP114037	PRJEB31470		599730	ERS3191017	SAMEA5384646	simple	511145	Escherichia coli str. K-12 substr. MG1655	SAMEA5384646	Genomecentre of Max-Planck-Institute for Plant Breeding Research	ERA1751258	public	A66F1CE6DD2AAC9A73FADAD205DD2170	87D0C5535D520CCCBF3C5E9B6551F427
ERR3184599	2020-01-09 04:27:49	2020-01-14 18:53:54	0	0	0	0	865	https://sra-downloadb.be-md.ncbi.nlm.nih.gov/sos3/sra-pub-zq-22/ERR003/184/ERR3184599.sralite.1	ERX3212450	37C-2_s	RNA-Seq	size fractionation	TRANSCRIPTOMIC	SINGLE	0	0	ILLUMINA	Illumina HiSeq 2500	ERP114037	PRJEB31470		599730	ERS3191018	SAMEA5384647	simple	511145	Escherichia coli str. K-12 substr. MG1655	SAMEA5384647	Genomecentre of Max-Planck-Institute for Plant Breeding Research	ERA1751258	public	09EDEF1DEB0DBC54681F2A671759BCA0	183E6161FEF23C53A27590E0E6A0C41F
ERR3184600	2020-01-09 04:27:49	2020-01-14 18:53:49	0	0	0	0	953	https://sra-downloadb.be-md.ncbi.nlm.nih.gov/sos5/sra-pub-zq-16/ERR003/184/ERR3184600.sralite.1	ERX3212451	37C-3_s	RNA-Seq	size fractionation	TRANSCRIPTOMIC	SINGLE	0	0	ILLUMINA	Illumina HiSeq 2500	ERP114037	PRJEB31470		599730	ERS3191019	SAMEA5384648	simple	511145	Escherichia coli str. K-12 substr. MG1655	SAMEA5384648	Genomecentre of Max-Planck-Institute for Plant Breeding Research	ERA1751258	public	8DFF6164A21371260B138F83388BC58D	36695425291A6A23921C5FF544C5FB09
ERR3184601	2020-01-09 04:27:49	2020-01-14 18:54:28	0	0	0	0	916	https://sra-pub-run-odp.s3.amazonaws.com/sra/ERR3184601/ERR3184601	ERX3212452	42C-1_s	RNA-Seq	size fractionation	TRANSCRIPTOMIC	SINGLE	0	0	ILLUMINA	Illumina HiSeq 2500	ERP114037	PRJEB31470		599730	ERS3191020	SAMEA5384649	simple	511145	Escherichia coli str. K-12 substr. MG1655	SAMEA5384649	Genomecentre of Max-Planck-Institute for Plant Breeding Research	ERA1751258	public	A6539722BF8BFFD2D4E5BE6EFDA56269	9AAE0E2E3CF96FA4FBFDE764B4F52363
ERR3184602	2020-01-09 04:27:49	2020-01-14 18:54:33	0	0	0	0	1002	https://sra-pub-run-odp.s3.amazonaws.com/sra/ERR3184602/ERR3184602	ERX3212453	42C-2_s	RNA-Seq	size fractionation	TRANSCRIPTOMIC	SINGLE	0	0	ILLUMINA	Illumina HiSeq 2500	ERP114037	PRJEB31470		599730	ERS3191021	SAMEA5384650	simple	511145	Escherichia coli str. K-12 substr. MG1655	SAMEA5384650	Genomecentre of Max-Planck-Institute for Plant Breeding Research	ERA1751258	public	980A6BC58BEDC4914821C6967810745C	CCF3DD68710B442BDE93E6887D9FD22F
ERR3184603	2020-01-09 04:27:49	2020-01-14 18:54:54	0	0	0	0	959	https://sra-pub-run-odp.s3.amazonaws.com/sra/ERR3184603/ERR3184603	ERX3212454	42C-3_s	RNA-Seq	size fractionation	TRANSCRIPTOMIC	SINGLE	0	0	ILLUMINA	Illumina HiSeq 2500	ERP114037	PRJEB31470		599730	ERS3191022	SAMEA5384651	simple	511145	Escherichia coli str. K-12 substr. MG1655	SAMEA5384651	Genomecentre of Max-Planck-Institute for Plant Breeding Research	ERA1751258	public	7CC045441A304F55A8A23B86D752B9A9	9BD69A9F8388904271E9A30937A7C42C
ERR3219823	2019-08-16 14:40:37	2019-08-16 15:59:57	38741882	3144617895	38741882	81	1292	https://sra-downloadb.be-md.ncbi.nlm.nih.gov/sos5/sra-pub-zq-16/ERR003/219/ERR3219823.sralite.1	ERX3247304	Ecoli_Transcriptome_BCM_rep1	RNA-Seq	Inverse rRNA	TRANSCRIPTOMIC	PAIRED	150	0	ILLUMINA	NextSeq 500	ERP114276	PRJEB31692		560824	ERS3223839	SAMEA5418543	simple	511145	Escherichia coli str. K-12 substr. MG1655	SAMEA5418543	UNIVERSITY OF VIENNA	ERA1768380	public	50A3ABB416F2E516BB3560B81135FD6C	DB3C12601949C44022F26145CA411B2D
ERR3219824	2019-08-16 14:40:37	2019-08-16 15:58:34	28468895	2310619900	28468895	81	944	https://sra-downloadb.be-md.ncbi.nlm.nih.gov/sos5/sra-pub-zq-16/ERR003/219/ERR3219824.sralite.1	ERX3247305	Ecoli_Transcriptome_BCM_rep2	RNA-Seq	Inverse rRNA	TRANSCRIPTOMIC	PAIRED	150	0	ILLUMINA	NextSeq 500	ERP114276	PRJEB31692		560824	ERS3223840	SAMEA5418544	simple	511145	Escherichia coli str. K-12 substr. MG1655	SAMEA5418544	UNIVERSITY OF VIENNA	ERA1768380	public	9277E7D0DCC6C72060EB7EE74657290D	1D99EFE680DCF6FF8B9A3493032928E2
ERR3219825	2019-08-16 14:40:37	2019-08-16 15:58:02	25777613	2092025162	25777613	81	853	https://sra-pub-run-odp.s3.amazonaws.com/sra/ERR3219825/ERR3219825	ERX3247306	Ecoli_Transcriptome_BCM_rep3	RNA-Seq	Inverse rRNA	TRANSCRIPTOMIC	PAIRED	150	0	ILLUMINA	NextSeq 500	ERP114276	PRJEB31692		560824	ERS3223841	SAMEA5418545	simple	511145	Escherichia coli str. K-12 substr. MG1655	SAMEA5418545	UNIVERSITY OF VIENNA	ERA1768380	public	B8F948AF7251DBDCB7280E10AE141336	A67670A6576105B3208D8FCE842995DF
ERR3219826	2019-08-16 14:40:37	2019-08-16 15:57:47	23779398	1929706934	23779398	81	788	https://sra-pub-run-odp.s3.amazonaws.com/sra/ERR3219826/ERR3219826	ERX3247307	Ecoli_Transcriptome_WT_rep1	RNA-Seq	Inverse rRNA	TRANSCRIPTOMIC	PAIRED	150	0	ILLUMINA	NextSeq 500	ERP114276	PRJEB31692		560824	ERS3223842	SAMEA5418546	simple	511145	Escherichia coli str. K-12 substr. MG1655	SAMEA5418546	UNIVERSITY OF VIENNA	ERA1768380	public	E943E2560305952C2D3CA354DD42CA3D	44BF42F09D45800D0F05EBB6A3155371
ERR3219827	2019-08-16 14:40:37	2019-08-16 15:59:39	26779379	2173430656	26779379	81	887	https://sra-pub-run-odp.s3.amazonaws.com/sra/ERR3219827/ERR3219827	ERX3247308	Ecoli_Transcriptome_WT_rep2	RNA-Seq	Inverse rRNA	TRANSCRIPTOMIC	PAIRED	150	0	ILLUMINA	NextSeq 500	ERP114276	PRJEB31692		560824	ERS3223843	SAMEA5418547	simple	511145	Escherichia coli str. K-12 substr. MG1655	SAMEA5418547	UNIVERSITY OF VIENNA	ERA1768380	public	2F8E3009507FF780CD007EE62834DC99	59623BF4CA16E44359C45888FF75E817
ERR3219828	2019-08-16 14:40:37	2019-08-16 15:59:49	32970732	2675764186	32970732	81	1089	https://sra-pub-run-odp.s3.amazonaws.com/sra/ERR3219828/ERR3219828	ERX3247309	Ecoli_Transcriptome_WT_rep3	RNA-Seq	Inverse rRNA	TRANSCRIPTOMIC	PAIRED	150	0	ILLUMINA	NextSeq 500	ERP114276	PRJEB31692		560824	ERS3223844	SAMEA5418548	simple	511145	Escherichia coli str. K-12 substr. MG1655	SAMEA5418548	UNIVERSITY OF VIENNA	ERA1768380	public	036EE528240FFECE041E312D3E185439	D853B3BCC434444762168C31D36D5750
ERR3407987	2019-08-16 14:40:37	2019-08-16 14:27:58	10677072	2690622144	10677072	252	1217	https://sra-pub-run-odp.s3.amazonaws.com/sra/ERR3407987/ERR3407987	ERX3431633	A1-OD	RNA-Seq	other	TRANSCRIPTOMIC	PAIRED	150	0	ILLUMINA	Illumina HiSeq 2500	ERP116057	PRJEB33277		560842	ERS3550804	SAMEA5747338	simple	511145	Escherichia coli str. K-12 substr. MG1655	SAMEA5747338	INSTITUT DE BIOLOGIE INTEGRATIVE DE LA CELLULE	ERA2025036	public	8FEDEEA6269F165A2AE1E79B5EC9EBB3	7F8D802BE82564981FB5044F7AAADD4A
ERR3407988	2019-08-16 14:40:37	2019-08-16 14:28:21	13177245	3320665740	13177245	252	1512	https://sra-downloadb.be-md.ncbi.nlm.nih.gov/sos5/sra-pub-zq-16/ERR003/407/ERR3407988.sralite.1	ERX3431634	A2-DO	RNA-Seq	other	TRANSCRIPTOMIC	PAIRED	150	0	ILLUMINA	Illumina HiSeq 2500	ERP116057	PRJEB33277		560842	ERS3550805	SAMEA5747339	simple	511145	Escherichia coli str. K-12 substr. MG1655	SAMEA5747339	INSTITUT DE BIOLOGIE INTEGRATIVE DE LA CELLULE	ERA2025036	public	6F906E51BB1F99E5386F7A930A3989D6	E3314616EEAB3B1EBA6C375A1E477A36
ERR3407989	2019-08-16 14:40:37	2019-08-16 14:29:15	15388902	3878003304	15388902	252	1777	https://sra-pub-run-odp.s3.amazonaws.com/sra/ERR3407989/ERR3407989	ERX3431635	A3-D	RNA-Seq	other	TRANSCRIPTOMIC	PAIRED	150	0	ILLUMINA	Illumina HiSeq 2500	ERP116057	PRJEB33277		560842	ERS3550806	SAMEA5747340	simple	511145	Escherichia coli str. K-12 substr. MG1655	SAMEA5747340	INSTITUT DE BIOLOGIE INTEGRATIVE DE LA CELLULE	ERA2025036	public	040F821C6871823C1E281D1C4D34D2AF	8A752101081A8C1022D614F851A99A1D
ERR3407990	2019-08-16 14:40:37	2019-08-16 14:29:24	11680073	2943378396	11680073	252	1341	https://sra-downloadb.be-md.ncbi.nlm.nih.gov/sos5/sra-pub-zq-16/ERR003/407/ERR3407990.sralite.1	ERX3431636	A4-NT	RNA-Seq	other	TRANSCRIPTOMIC	PAIRED	150	0	ILLUMINA	Illumina HiSeq 2500	ERP116057	PRJEB33277		560842	ERS3550807	SAMEA5747341	simple	511145	Escherichia coli str. K-12 substr. MG1655	SAMEA5747341	INSTITUT DE BIOLOGIE INTEGRATIVE DE LA CELLULE	ERA2025036	public	DD78FA8F2F1A31E07D8D334AC3153036	ED558E0BE1CF615EDB6924CAFDEC16E7
ERR3407991	2019-08-16 14:40:37	2019-08-16 14:29:53	11796813	2972796876	11796813	252	1351	https://sra-pub-run-odp.s3.amazonaws.com/sra/ERR3407991/ERR3407991	ERX3431637	A5-nD	RNA-Seq	other	TRANSCRIPTOMIC	PAIRED	150	0	ILLUMINA	Illumina HiSeq 2500	ERP116057	PRJEB33277		560842	ERS3550808	SAMEA5747342	simple	511145	Escherichia coli str. K-12 substr. MG1655	SAMEA5747342	INSTITUT DE BIOLOGIE INTEGRATIVE DE LA CELLULE	ERA2025036	public	5211117DE478665B1823BFCBC3C9D9FC	3AFCAB2052547002E7E33A8BF7B9E7A7
ERR3407992	2019-08-16 14:40:37	2019-08-16 14:31:03	15035132	3788853264	15035132	252	1682	https://sra-downloadb.be-md.ncbi.nlm.nih.gov/sos5/sra-pub-zq-16/ERR003/407/ERR3407992.sralite.1	ERX3431638	B1-OD	RNA-Seq	other	TRANSCRIPTOMIC	PAIRED	150	0	ILLUMINA	Illumina HiSeq 2500	ERP116057	PRJEB33277		560842	ERS3550809	SAMEA5747343	simple	511145	Escherichia coli str. K-12 substr. MG1655	SAMEA5747343	INSTITUT DE BIOLOGIE INTEGRATIVE DE LA CELLULE	ERA2025036	public	9F34994E34B866FB85A1548959BDEE31	CB4D2F97DCE5403E41219EF61A114A81
ERR3407993	2019-08-16 14:40:37	2019-08-16 14:32:07	14447835	3640854420	14447835	252	1633	https://sra-downloadb.be-md.ncbi.nlm.nih.gov/sos5/sra-pub-zq-16/ERR003/407/ERR3407993.sralite.1	ERX3431639	A2-DO	RNA-Seq	other	TRANSCRIPTOMIC	PAIRED	150	0	ILLUMINA	Illumina HiSeq 2500	ERP116057	PRJEB33277		560842	ERS3550810	SAMEA5747344	simple	511145	Escherichia coli str. K-12 substr. MG1655	SAMEA5747344	INSTITUT DE BIOLOGIE INTEGRATIVE DE LA CELLULE	ERA2025036	public	0A930E491A744D9520376D7FB6F13022	3876B9A1CC87748380B08C10A7EC8459
ERR3407994	2019-08-16 14:40:37	2019-08-16 14:31:49	12562074	3165642648	12562074	252	1448	https://sra-pub-run-odp.s3.amazonaws.com/sra/ERR3407994/ERR3407994	ERX3431640	B3-D	RNA-Seq	other	TRANSCRIPTOMIC	PAIRED	150	0	ILLUMINA	Illumina HiSeq 2500	ERP116057	PRJEB33277		560842	ERS3550811	SAMEA5747345	simple	511145	Escherichia coli str. K-12 substr. MG1655	SAMEA5747345	INSTITUT DE BIOLOGIE INTEGRATIVE DE LA CELLULE	ERA2025036	public	6786350A234345C265FDDBFFBD44CDD4	FDA0D2A882CB7CD43255E323C8B45154
ERR3407995	2019-08-16 14:40:37	2019-08-16 14:32:44	13517533	3406418316	13517533	252	1548	https://sra-pub-run-odp.s3.amazonaws.com/sra/ERR3407995/ERR3407995	ERX3431641	B4-NT	RNA-Seq	other	TRANSCRIPTOMIC	PAIRED	150	0	ILLUMINA	Illumina HiSeq 2500	ERP116057	PRJEB33277		560842	ERS3550812	SAMEA5747346	simple	511145	Escherichia coli str. K-12 substr. MG1655	SAMEA5747346	INSTITUT DE BIOLOGIE INTEGRATIVE DE LA CELLULE	ERA2025036	public	4BDE33836697E8CFC4A84A41BC1A33AE	C125DEED4142C583CEA0CD2BBDC545E4
ERR3407996	2019-08-16 14:40:37	2019-08-16 14:33:20	13114509	3304856268	13114509	252	1500	https://sra-downloadb.be-md.ncbi.nlm.nih.gov/sos5/sra-pub-zq-16/ERR003/407/ERR3407996.sralite.1	ERX3431642	B5-nD	RNA-Seq	other	TRANSCRIPTOMIC	PAIRED	150	0	ILLUMINA	Illumina HiSeq 2500	ERP116057	PRJEB33277		560842	ERS3550813	SAMEA5747347	simple	511145	Escherichia coli str. K-12 substr. MG1655	SAMEA5747347	INSTITUT DE BIOLOGIE INTEGRATIVE DE LA CELLULE	ERA2025036	public	73692E4AD94B287E11F5FD64D1D8A991	A74EE76E7D145C6F25BE1B225F3F7E41
ERR3407997	2019-08-16 14:40:37	2019-08-16 14:34:21	15473138	3899230776	15473138	252	1788	https://sra-downloadb.be-md.ncbi.nlm.nih.gov/sos5/sra-pub-zq-16/ERR003/407/ERR3407997.sralite.1	ERX3431643	C1-OD	RNA-Seq	other	TRANSCRIPTOMIC	PAIRED	150	0	ILLUMINA	Illumina HiSeq 2500	ERP116057	PRJEB33277		560842	ERS3550814	SAMEA5747348	simple	511145	Escherichia coli str. K-12 substr. MG1655	SAMEA5747348	INSTITUT DE BIOLOGIE INTEGRATIVE DE LA CELLULE	ERA2025036	public	ED41BECE9ADA2685DD836F09E5D90ED2	0B251C14E3EFB25790BBB9D7356395C7
ERR3407998	2019-08-16 14:40:37	2019-08-16 14:34:25	13044549	3287226348	13044549	252	1497	https://sra-downloadb.be-md.ncbi.nlm.nih.gov/sos5/sra-pub-zq-16/ERR003/407/ERR3407998.sralite.1	ERX3431644	C2-DO	RNA-Seq	other	TRANSCRIPTOMIC	PAIRED	150	0	ILLUMINA	Illumina HiSeq 2500	ERP116057	PRJEB33277		560842	ERS3550815	SAMEA5747349	simple	511145	Escherichia coli str. K-12 substr. MG1655	SAMEA5747349	INSTITUT DE BIOLOGIE INTEGRATIVE DE LA CELLULE	ERA2025036	public	99B53F65F9326E289A1DB72005B7E356	23B76F57A5F5F3B661B487DAA5555A63
ERR3407999	2019-08-16 14:40:37	2019-08-16 14:35:51	10691188	2694179376	10691188	252	1238	https://sra-pub-run-odp.s3.amazonaws.com/sra/ERR3407999/ERR3407999	ERX3431645	C3-D	RNA-Seq	other	TRANSCRIPTOMIC	PAIRED	150	0	ILLUMINA	Illumina HiSeq 2500	ERP116057	PRJEB33277		560842	ERS3550816	SAMEA5747350	simple	511145	Escherichia coli str. K-12 substr. MG1655	SAMEA5747350	INSTITUT DE BIOLOGIE INTEGRATIVE DE LA CELLULE	ERA2025036	public	6C87E15A701D1EDA1DAF76189688EA00	B77E71E2D013A2062C13180D7ECE97AA
ERR3408000	2019-08-16 14:40:37	2019-08-16 14:35:43	10775965	2715543180	10775965	252	1240	https://sra-downloadb.be-md.ncbi.nlm.nih.gov/sos5/sra-pub-zq-16/ERR003/408/ERR3408000.sralite.1	ERX3431646	C4-NT	RNA-Seq	other	TRANSCRIPTOMIC	PAIRED	150	0	ILLUMINA	Illumina HiSeq 2500	ERP116057	PRJEB33277		560842	ERS3550817	SAMEA5747351	simple	511145	Escherichia coli str. K-12 substr. MG1655	SAMEA5747351	INSTITUT DE BIOLOGIE INTEGRATIVE DE LA CELLULE	ERA2025036	public	6929E5F904698C455AB8288FFD4D57AD	805EB5143FC0A8E9F0B1DE693878BBF6
ERR3408001	2019-08-16 14:40:37	2019-08-16 14:36:47	11455875	2886880500	11455875	252	1323	https://sra-pub-run-odp.s3.amazonaws.com/sra/ERR3408001/ERR3408001	ERX3431647	C5-nD	RNA-Seq	other	TRANSCRIPTOMIC	PAIRED	150	0	ILLUMINA	Illumina HiSeq 2500	ERP116057	PRJEB33277		560842	ERS3550818	SAMEA5747352	simple	511145	Escherichia coli str. K-12 substr. MG1655	SAMEA5747352	INSTITUT DE BIOLOGIE INTEGRATIVE DE LA CELLULE	ERA2025036	public	EBC58429460ECDC977C5B7A2B910D25A	A15BDCF9BE055095B3C294BFD06D4FEF
ERR3535449	2021-03-15 06:54:24	2021-04-20 03:22:51	6024058	1204811600	6024058	200	451	https://sra-pub-run-odp.s3.amazonaws.com/sra/ERR3535449/ERR3535449	ERX3552047	E. coli AcrB D408A 1_p	RNA-Seq	PolyA	TRANSCRIPTOMIC	PAIRED	100	0	ILLUMINA	Illumina HiSeq 4000	ERP117430	PRJEB34515		707172	ERS3760014	SAMEA5789877	simple	511145	Escherichia coli str. K-12 substr. MG1655	SAMEA5789877	BGI Hong Kong	ERA2128822	public	83647A94558890C127ACACE9CB6B389D	46B99CFB98CFAD42A3DBA4E219FA6E87
ERR3535450	2021-03-15 06:54:25	2021-04-20 03:22:54	6071550	1214310000	6071550	200	454	https://sra-pub-run-odp.s3.amazonaws.com/sra/ERR3535450/ERR3535450	ERX3552048	E. coli AcrB D408A 2_p	RNA-Seq	PolyA	TRANSCRIPTOMIC	PAIRED	100	0	ILLUMINA	Illumina HiSeq 4000	ERP117430	PRJEB34515		707172	ERS3760015	SAMEA5789878	simple	511145	Escherichia coli str. K-12 substr. MG1655	SAMEA5789878	BGI Hong Kong	ERA2128822	public	B7D96F194383261FF086E0753F491F9D	D33ACBDFEF2865799718F2B5B6824EED
ERR3535451	2021-03-15 06:54:25	2021-04-20 03:22:08	6270634	1254126800	6270634	200	470	https://sra-pub-run-odp.s3.amazonaws.com/sra/ERR3535451/ERR3535451	ERX3552049	E. coli AcrB D408A 3_p	RNA-Seq	PolyA	TRANSCRIPTOMIC	PAIRED	100	0	ILLUMINA	Illumina HiSeq 4000	ERP117430	PRJEB34515		707172	ERS3760016	SAMEA5789879	simple	511145	Escherichia coli str. K-12 substr. MG1655	SAMEA5789879	BGI Hong Kong	ERA2128822	public	8830D2CBFFDFBBA77AC988E87A957C23	137CEAF1DC0138FE8970852C0AAC5A91
ERR3535452	2021-03-15 06:54:25	2021-04-20 03:08:09	6084611	1216922200	6084611	200	457	https://sra-pub-run-odp.s3.amazonaws.com/sra/ERR3535452/ERR3535452	ERX3552050	E. coli AcrB D408A 4_p	RNA-Seq	PolyA	TRANSCRIPTOMIC	PAIRED	100	0	ILLUMINA	Illumina HiSeq 4000	ERP117430	PRJEB34515		707172	ERS3760017	SAMEA5789880	simple	511145	Escherichia coli str. K-12 substr. MG1655	SAMEA5789880	BGI Hong Kong	ERA2128822	public	9B8C279894BD300FD7AF259D73B20CA8	D07B48D88F49E84983995BAC6E721C10
ERR3535453	2021-03-15 06:54:25	2021-04-20 03:17:59	6216100	1243220000	6216100	200	457	https://sra-pub-run-odp.s3.amazonaws.com/sra/ERR3535453/ERR3535453	ERX3552051	E. coli WT 1_p	RNA-Seq	PolyA	TRANSCRIPTOMIC	PAIRED	100	0	ILLUMINA	Illumina HiSeq 4000	ERP117430	PRJEB34515		707172	ERS3760018	SAMEA5789881	simple	511145	Escherichia coli str. K-12 substr. MG1655	SAMEA5789881	BGI Hong Kong	ERA2128822	public	2DF3FBC389CEB84DDEA27445216A8573	ADC82018342C0855BC6443210674F03E
ERR3535454	2021-03-15 06:54:25	2021-04-20 03:24:55	6150718	1230143600	6150718	200	457	https://sra-pub-run-odp.s3.amazonaws.com/sra/ERR3535454/ERR3535454	ERX3552052	E. coli WT 2_p	RNA-Seq	PolyA	TRANSCRIPTOMIC	PAIRED	100	0	ILLUMINA	Illumina HiSeq 4000	ERP117430	PRJEB34515		707172	ERS3760019	SAMEA5789882	simple	511145	Escherichia coli str. K-12 substr. MG1655	SAMEA5789882	BGI Hong Kong	ERA2128822	public	10706B37DCEADD26233C5BA561CE4A5A	0B53D68B8B157C544196D9979FA00865
ERR3535455	2021-03-15 06:54:25	2021-04-20 03:24:53	6226369	1245273800	6226369	200	459	https://sra-pub-run-odp.s3.amazonaws.com/sra/ERR3535455/ERR3535455	ERX3552053	E. coli WT 3_p	RNA-Seq	PolyA	TRANSCRIPTOMIC	PAIRED	100	0	ILLUMINA	Illumina HiSeq 4000	ERP117430	PRJEB34515		707172	ERS3760020	SAMEA5789883	simple	511145	Escherichia coli str. K-12 substr. MG1655	SAMEA5789883	BGI Hong Kong	ERA2128822	public	D341CDBE1973DD2B39A7266773F67A1C	43A2C73BBAA2346F99854B684D832DE2
ERR3535456	2021-03-15 06:54:25	2021-04-22 12:18:37	6191531	1238306200	6191531	200	455	https://sra-pub-run-odp.s3.amazonaws.com/sra/ERR3535456/ERR3535456	ERX3552054	E. coli WT 4_p	RNA-Seq	PolyA	TRANSCRIPTOMIC	PAIRED	100	0	ILLUMINA	Illumina HiSeq 4000	ERP117430	PRJEB34515		707172	ERS3760021	SAMEA5789884	simple	511145	Escherichia coli str. K-12 substr. MG1655	SAMEA5789884	BGI Hong Kong	ERA2128822	public	9636371F531B9CFFA3A0437B0AC692C1	20F78303495174FE29DA7AF2612BFF88
ERR3801400	2020-03-05 09:13:30	2020-11-10 21:13:40	27807616	2113378816	0	76	730	https://sra-pub-run-odp.s3.amazonaws.com/sra/ERR3801400/ERR3801400	ERX3803290	Delta_ryhB_IL_1_s	RNA-Seq	RANDOM	TRANSCRIPTOMIC	SINGLE	0	0	ILLUMINA	NextSeq 500	ERP119261	PRJEB36111		614299	ERS4226222	SAMEA6460714	simple	511145	Escherichia coli str. K-12 substr. MG1655	SAMEA6460714	Raya Faigenbaum-Romm; Meshi Barsheshet	ERA2338749	public	B8221A949860851F08E936AB99A3EF5F	DDA33BE45B9B0CCB58F5F0580FBC3BFB
ERR3801401	2020-03-05 09:13:30	2020-11-10 21:10:37	23071401	1753426476	0	76	599	https://sra-pub-run-odp.s3.amazonaws.com/sra/ERR3801401/ERR3801401	ERX3803291	Delta_ryhB_IL_2_s	RNA-Seq	RANDOM	TRANSCRIPTOMIC	SINGLE	0	0	ILLUMINA	NextSeq 500	ERP119261	PRJEB36111		614299	ERS4226223	SAMEA6460715	simple	511145	Escherichia coli str. K-12 substr. MG1655	SAMEA6460715	Raya Faigenbaum-Romm; Meshi Barsheshet	ERA2338749	public	E6294D19D555C0D856161073E191F0F8	AF34FE9ED0E1F063A06B0F3B0A0C0E0A
ERR3801402	2020-03-05 09:13:30	2020-11-10 22:14:43	33706308	2561679408	0	76	868	https://sra-pub-run-odp.s3.amazonaws.com/sra/ERR3801402/ERR3801402	ERX3803292	Delta_ryhB_IL_3_s	RNA-Seq	RANDOM	TRANSCRIPTOMIC	SINGLE	0	0	ILLUMINA	NextSeq 500	ERP119261	PRJEB36111		614299	ERS4226224	SAMEA6460716	simple	511145	Escherichia coli str. K-12 substr. MG1655	SAMEA6460716	Raya Faigenbaum-Romm; Meshi Barsheshet	ERA2338749	public	B5003CCF3FB4677D546EB3E2180CF149	04CACE302A0249DA3FA60FF6A7CDEFD4
ERR3801403	2020-03-05 09:13:30	2020-11-10 20:29:16	389739	27905723	0	71	9	https://sra-pub-run-odp.s3.amazonaws.com/sra/ERR3801403/ERR3801403	ERX3803293	MGz1-delta-cyaR-pcyaR-37_1_s	RNA-Seq	RANDOM	TRANSCRIPTOMIC	SINGLE	0	0	ILLUMINA	NextSeq 500	ERP119261	PRJEB36111		614299	ERS4226225	SAMEA6460717	simple	511145	Escherichia coli str. K-12 substr. MG1655	SAMEA6460717	Raya Faigenbaum-Romm; Meshi Barsheshet	ERA2338749	public	307D05C865287A5949180215AC11F422	FCAA880D36BE5C7B8823FFECD074013C
ERR3801404	2020-03-05 09:13:30	2020-11-10 21:03:35	3877080	278146543	0	71	90	https://sra-pub-run-odp.s3.amazonaws.com/sra/ERR3801404/ERR3801404	ERX3803294	MGz1-delta-cyaR-pcyaR-37_2_s	RNA-Seq	RANDOM	TRANSCRIPTOMIC	SINGLE	0	0	ILLUMINA	NextSeq 500	ERP119261	PRJEB36111		614299	ERS4226226	SAMEA6460718	simple	511145	Escherichia coli str. K-12 substr. MG1655	SAMEA6460718	Raya Faigenbaum-Romm; Meshi Barsheshet	ERA2338749	public	4C32F50D280A05590FD6F61A769C94D2	1C65EC50C64D0E05C07275C54D3F3031
ERR3801405	2020-03-05 09:13:30	2020-11-10 21:09:38	19881098	1412513964	0	71	456	https://sra-pub-run-odp.s3.amazonaws.com/sra/ERR3801405/ERR3801405	ERX3803295	MGz1-delta-cyaR-pcyaR-37_3_s	RNA-Seq	RANDOM	TRANSCRIPTOMIC	SINGLE	0	0	ILLUMINA	NextSeq 500	ERP119261	PRJEB36111		614299	ERS4226227	SAMEA6460719	simple	511145	Escherichia coli str. K-12 substr. MG1655	SAMEA6460719	Raya Faigenbaum-Romm; Meshi Barsheshet	ERA2338749	public	FA448BDEAB646C70A2D45F91B3C94855	271C6FC6858DD3AC7517C844C2EBC1A4
ERR3801406	2020-03-05 09:13:30	2020-11-10 20:30:13	3256919	233155732	0	71	77	https://sra-pub-run-odp.s3.amazonaws.com/sra/ERR3801406/ERR3801406	ERX3803296	MGz1-delta-cyaR-pjv-37_1_s	RNA-Seq	RANDOM	TRANSCRIPTOMIC	SINGLE	0	0	ILLUMINA	NextSeq 500	ERP119261	PRJEB36111		614299	ERS4226228	SAMEA6460720	simple	511145	Escherichia coli str. K-12 substr. MG1655	SAMEA6460720	Raya Faigenbaum-Romm; Meshi Barsheshet	ERA2338749	public	66948028E990CA8A32840B30DB3F1C4F	81A6D93ACF905561559FCF1EA51454D7
ERR3801407	2020-03-05 09:13:30	2020-11-10 21:05:29	10911325	777398639	0	71	253	https://sra-pub-run-odp.s3.amazonaws.com/sra/ERR3801407/ERR3801407	ERX3803297	MGz1-delta-cyaR-pjv-37_2_s	RNA-Seq	RANDOM	TRANSCRIPTOMIC	SINGLE	0	0	ILLUMINA	NextSeq 500	ERP119261	PRJEB36111		614299	ERS4226229	SAMEA6460721	simple	511145	Escherichia coli str. K-12 substr. MG1655	SAMEA6460721	Raya Faigenbaum-Romm; Meshi Barsheshet	ERA2338749	public	01259E80C7C4DFB408F9957AC05BF059	AD8DE1E86343B68E40506EB59444D33B
ERR3801408	2020-03-05 09:13:30	2020-11-10 21:08:29	16345020	1172790360	0	71	376	https://sra-pub-run-odp.s3.amazonaws.com/sra/ERR3801408/ERR3801408	ERX3803298	MGz1-delta-cyaR-pjv-37_3_s	RNA-Seq	RANDOM	TRANSCRIPTOMIC	SINGLE	0	0	ILLUMINA	NextSeq 500	ERP119261	PRJEB36111		614299	ERS4226230	SAMEA6460722	simple	511145	Escherichia coli str. K-12 substr. MG1655	SAMEA6460722	Raya Faigenbaum-Romm; Meshi Barsheshet	ERA2338749	public	1F7DB17112298247CBFCFC0F37C5D8CA	F550E41CF36BD8602E51600241C5A726
ERR3801409	2020-03-05 09:13:31	2020-11-10 22:17:38	36813142	2797798792	0	76	937	https://sra-pub-run-odp.s3.amazonaws.com/sra/ERR3801409/ERR3801409	ERX3803299	MGz1_delta_arcZ_M1_1_s	RNA-Seq	RANDOM	TRANSCRIPTOMIC	SINGLE	0	0	ILLUMINA	NextSeq 500	ERP119261	PRJEB36111		614299	ERS4226231	SAMEA6460723	simple	511145	Escherichia coli str. K-12 substr. MG1655	SAMEA6460723	Raya Faigenbaum-Romm; Meshi Barsheshet	ERA2338749	public	EEC85FA453E765A499B7D9A491E4A410	C2C35086350D9B586786C014C095090C
ERR3801410	2020-03-05 09:13:31	2020-11-10 20:34:44	13861291	1053458116	0	76	362	https://sra-pub-run-odp.s3.amazonaws.com/sra/ERR3801410/ERR3801410	ERX3803300	MGz1_delta_arcZ_M1_2_s	RNA-Seq	RANDOM	TRANSCRIPTOMIC	SINGLE	0	0	ILLUMINA	NextSeq 500	ERP119261	PRJEB36111		614299	ERS4226232	SAMEA6460724	simple	511145	Escherichia coli str. K-12 substr. MG1655	SAMEA6460724	Raya Faigenbaum-Romm; Meshi Barsheshet	ERA2338749	public	8F7B3714D0C1F0B3EAF9F3CDC23D9198	D1D542CD9237F4A50A43E004281E1399
ERR3801411	2020-03-05 09:13:31	2020-11-10 20:32:34	7005374	532408424	0	76	186	https://sra-pub-run-odp.s3.amazonaws.com/sra/ERR3801411/ERR3801411	ERX3803301	MGz1_delta_arcZ_M1_3_s	RNA-Seq	RANDOM	TRANSCRIPTOMIC	SINGLE	0	0	ILLUMINA	NextSeq 500	ERP119261	PRJEB36111		614299	ERS4226233	SAMEA6460725	simple	511145	Escherichia coli str. K-12 substr. MG1655	SAMEA6460725	Raya Faigenbaum-Romm; Meshi Barsheshet	ERA2338749	public	ED8CE5CB6AED0027C892021F04C89752	758780F8C642FAC9E0114FACB71190ED
ERR3801412	2020-03-05 09:13:31	2020-11-10 22:25:06	37020957	2813592732	0	76	946	https://sra-pub-run-odp.s3.amazonaws.com/sra/ERR3801412/ERR3801412	ERX3803302	MGz1_delta_arcZ_M2_1_s	RNA-Seq	RANDOM	TRANSCRIPTOMIC	SINGLE	0	0	ILLUMINA	NextSeq 500	ERP119261	PRJEB36111		614299	ERS4226234	SAMEA6460726	simple	511145	Escherichia coli str. K-12 substr. MG1655	SAMEA6460726	Raya Faigenbaum-Romm; Meshi Barsheshet	ERA2338749	public	66335B2C742E9E9ED5DAE2F6A3152B3C	FDF1ADD470B95613F945F9CE0E5048C3
ERR3801413	2020-03-05 09:13:31	2020-11-10 20:29:41	1011390	76865640	0	76	27	https://sra-pub-run-odp.s3.amazonaws.com/sra/ERR3801413/ERR3801413	ERX3803303	MGz1_delta_arcZ_M2_2_s	RNA-Seq	RANDOM	TRANSCRIPTOMIC	SINGLE	0	0	ILLUMINA	NextSeq 500	ERP119261	PRJEB36111		614299	ERS4226235	SAMEA6460727	simple	511145	Escherichia coli str. K-12 substr. MG1655	SAMEA6460727	Raya Faigenbaum-Romm; Meshi Barsheshet	ERA2338749	public	4B1337EBDA21EA522ABCEC54EC072315	3B3BFDA7A7C9BF614C9853A89EA2ED40
ERR3801414	2020-03-05 09:13:31	2020-11-10 21:47:38	25347204	1926387504	0	76	655	https://sra-pub-run-odp.s3.amazonaws.com/sra/ERR3801414/ERR3801414	ERX3803304	MGz1_delta_arcZ_M2_3_s	RNA-Seq	RANDOM	TRANSCRIPTOMIC	SINGLE	0	0	ILLUMINA	NextSeq 500	ERP119261	PRJEB36111		614299	ERS4226236	SAMEA6460728	simple	511145	Escherichia coli str. K-12 substr. MG1655	SAMEA6460728	Raya Faigenbaum-Romm; Meshi Barsheshet	ERA2338749	public	30DB0BCBBE1DDF8D9F2345E654D4C40E	FF2DCE914AFFE84D008CBA854FEB3D1C
ERR3801415	2020-03-05 09:13:31	2020-11-10 20:31:04	4855807	369041332	0	76	129	https://sra-pub-run-odp.s3.amazonaws.com/sra/ERR3801415/ERR3801415	ERX3803305	MGz1_delta_arcZ_parcZ_1_s	RNA-Seq	RANDOM	TRANSCRIPTOMIC	SINGLE	0	0	ILLUMINA	NextSeq 500	ERP119261	PRJEB36111		614299	ERS4226237	SAMEA6460729	simple	511145	Escherichia coli str. K-12 substr. MG1655	SAMEA6460729	Raya Faigenbaum-Romm; Meshi Barsheshet	ERA2338749	public	9508EF7B76E4D872E66CE2B666831A6C	EE9D9AC681FD222B904FD9D2222EE33F
ERR3801416	2020-03-05 09:13:31	2020-11-10 20:29:28	746665	56746540	0	76	20	https://sra-pub-run-odp.s3.amazonaws.com/sra/ERR3801416/ERR3801416	ERX3803306	MGz1_delta_arcZ_parcZ_2_s	RNA-Seq	RANDOM	TRANSCRIPTOMIC	SINGLE	0	0	ILLUMINA	NextSeq 500	ERP119261	PRJEB36111		614299	ERS4226238	SAMEA6460730	simple	511145	Escherichia coli str. K-12 substr. MG1655	SAMEA6460730	Raya Faigenbaum-Romm; Meshi Barsheshet	ERA2338749	public	1FD3B0F73288B18DA75C829FF57873E1	5FE14E173796CEBC6C261899BEE1651E
ERR3801417	2020-03-05 09:13:31	2020-11-10 20:29:49	1231634	93604184	0	76	34	https://sra-pub-run-odp.s3.amazonaws.com/sra/ERR3801417/ERR3801417	ERX3803307	MGz1_delta_arcZ_parcZ_3_s	RNA-Seq	RANDOM	TRANSCRIPTOMIC	SINGLE	0	0	ILLUMINA	NextSeq 500	ERP119261	PRJEB36111		614299	ERS4226239	SAMEA6460731	simple	511145	Escherichia coli str. K-12 substr. MG1655	SAMEA6460731	Raya Faigenbaum-Romm; Meshi Barsheshet	ERA2338749	public	6F78A7D413A7A9313C19DEFA305D9720	65846274611E8EDB01E7F5807E4A02E3
ERR3801418	2020-03-05 09:13:31	2020-11-10 22:17:47	40326974	3064850024	0	76	1029	https://sra-pub-run-odp.s3.amazonaws.com/sra/ERR3801418/ERR3801418	ERX3803308	MGz1_delta_arcZ_pjv_1_s	RNA-Seq	RANDOM	TRANSCRIPTOMIC	SINGLE	0	0	ILLUMINA	NextSeq 500	ERP119261	PRJEB36111		614299	ERS4226240	SAMEA6460732	simple	511145	Escherichia coli str. K-12 substr. MG1655	SAMEA6460732	Raya Faigenbaum-Romm; Meshi Barsheshet	ERA2338749	public	4B812A120376C441925DD3FB24283ECC	92075B75F8111EDCD01275D73EDB261E
ERR3801419	2020-03-05 09:13:31	2020-11-10 20:59:11	60192014	4574593064	0	76	1512	https://sra-pub-run-odp.s3.amazonaws.com/sra/ERR3801419/ERR3801419	ERX3803309	MGz1_delta_arcZ_pjv_2_s	RNA-Seq	RANDOM	TRANSCRIPTOMIC	SINGLE	0	0	ILLUMINA	NextSeq 500	ERP119261	PRJEB36111		614299	ERS4226241	SAMEA6460733	simple	511145	Escherichia coli str. K-12 substr. MG1655	SAMEA6460733	Raya Faigenbaum-Romm; Meshi Barsheshet	ERA2338749	public	4A7D06F1187C39C8E91EC40EEDD77892	CE2CB3F548F8395EC0012A9C6469E1A8
ERR3801420	2020-03-05 09:13:31	2020-11-10 20:47:11	38889880	2955630880	0	76	989	https://sra-pub-run-odp.s3.amazonaws.com/sra/ERR3801420/ERR3801420	ERX3803310	MGz1_delta_arcZ_pjv_3_s	RNA-Seq	RANDOM	TRANSCRIPTOMIC	SINGLE	0	0	ILLUMINA	NextSeq 500	ERP119261	PRJEB36111		614299	ERS4226242	SAMEA6460734	simple	511145	Escherichia coli str. K-12 substr. MG1655	SAMEA6460734	Raya Faigenbaum-Romm; Meshi Barsheshet	ERA2338749	public	3F2F1ABEA2CAC520AD65F7C7D735A211	4AE7F2FEC0B0167580AF05D051EC2651
ERR3801421	2020-03-05 09:13:31	2020-11-10 20:46:35	46716956	3550488656	0	76	1161	https://sra-pub-run-odp.s3.amazonaws.com/sra/ERR3801421/ERR3801421	ERX3803311	MGz1_delta_gcvB_pgcvB_1_s	RNA-Seq	RANDOM	TRANSCRIPTOMIC	SINGLE	0	0	ILLUMINA	NextSeq 500	ERP119261	PRJEB36111		614299	ERS4226243	SAMEA6460735	simple	511145	Escherichia coli str. K-12 substr. MG1655	SAMEA6460735	Raya Faigenbaum-Romm; Meshi Barsheshet	ERA2338749	public	DAE179A4276EAEB432F6A2027AC5E5CC	3FC7DB7FE5DB801791A0F28B15F67466
ERR3801422	2020-03-05 09:13:31	2020-11-10 20:47:45	44740041	3400243116	0	76	1120	https://sra-pub-run-odp.s3.amazonaws.com/sra/ERR3801422/ERR3801422	ERX3803312	MGz1_delta_gcvB_pgcvB_2_s	RNA-Seq	RANDOM	TRANSCRIPTOMIC	SINGLE	0	0	ILLUMINA	NextSeq 500	ERP119261	PRJEB36111		614299	ERS4226244	SAMEA6460736	simple	511145	Escherichia coli str. K-12 substr. MG1655	SAMEA6460736	Raya Faigenbaum-Romm; Meshi Barsheshet	ERA2338749	public	548A993C5519D7AB6F83CA771CA2147E	602957CF4A9841A9162201216052A0FF
ERR3801423	2020-03-05 09:13:31	2020-11-10 21:05:50	11853532	900868432	0	76	296	https://sra-pub-run-odp.s3.amazonaws.com/sra/ERR3801423/ERR3801423	ERX3803313	MGz1_delta_gcvB_pgcvB_3_s	RNA-Seq	RANDOM	TRANSCRIPTOMIC	SINGLE	0	0	ILLUMINA	NextSeq 500	ERP119261	PRJEB36111		614299	ERS4226245	SAMEA6460737	simple	511145	Escherichia coli str. K-12 substr. MG1655	SAMEA6460737	Raya Faigenbaum-Romm; Meshi Barsheshet	ERA2338749	public	BAB749E53E72114D49F0834FAC26BA62	0788DA4F8BE175AABE52EFF4B1E51B04
ERR3801424	2020-03-05 09:13:31	2020-11-10 20:30:29	3697483	281008708	0	76	96	https://sra-pub-run-odp.s3.amazonaws.com/sra/ERR3801424/ERR3801424	ERX3803314	MGz1_delta_gcvB_ptp_1_s	RNA-Seq	RANDOM	TRANSCRIPTOMIC	SINGLE	0	0	ILLUMINA	NextSeq 500	ERP119261	PRJEB36111		614299	ERS4226246	SAMEA6460738	simple	511145	Escherichia coli str. K-12 substr. MG1655	SAMEA6460738	Raya Faigenbaum-Romm; Meshi Barsheshet	ERA2338749	public	082DD627C0C85F76C12C03C0AFC75D9A	E8E0B9188680A1677B8DEFA68F72A8B7
ERR3801425	2020-03-05 09:13:31	2020-11-10 20:33:03	8171059	621000484	0	76	212	https://sra-pub-run-odp.s3.amazonaws.com/sra/ERR3801425/ERR3801425	ERX3803315	MGz1_delta_gcvB_ptp_2_s	RNA-Seq	RANDOM	TRANSCRIPTOMIC	SINGLE	0	0	ILLUMINA	NextSeq 500	ERP119261	PRJEB36111		614299	ERS4226247	SAMEA6460739	simple	511145	Escherichia coli str. K-12 substr. MG1655	SAMEA6460739	Raya Faigenbaum-Romm; Meshi Barsheshet	ERA2338749	public	4B80CF3B4D60AD456AE14D9920A934CA	FA61326488BD3AB1253B7892331ABB74
ERR3801426	2020-03-05 09:13:31	2020-11-10 21:05:33	12749419	968955844	0	76	327	https://sra-pub-run-odp.s3.amazonaws.com/sra/ERR3801426/ERR3801426	ERX3803316	MGz1_delta_gcvB_ptp_3_s	RNA-Seq	RANDOM	TRANSCRIPTOMIC	SINGLE	0	0	ILLUMINA	NextSeq 500	ERP119261	PRJEB36111		614299	ERS4226248	SAMEA6460740	simple	511145	Escherichia coli str. K-12 substr. MG1655	SAMEA6460740	Raya Faigenbaum-Romm; Meshi Barsheshet	ERA2338749	public	A09BD161ADB3771A095666FDB060FC20	E01758F268B2BA9F979594DC43657CB3
ERR3801427	2020-03-05 09:13:31	2020-11-10 21:09:06	23066916	1753085616	0	76	591	https://sra-pub-run-odp.s3.amazonaws.com/sra/ERR3801427/ERR3801427	ERX3803323	WT_IL_1_s	RNA-Seq	RANDOM	TRANSCRIPTOMIC	SINGLE	0	0	ILLUMINA	NextSeq 500	ERP119261	PRJEB36111		614299	ERS4226255	SAMEA6460747	simple	511145	Escherichia coli str. K-12 substr. MG1655	SAMEA6460747	Raya Faigenbaum-Romm; Meshi Barsheshet	ERA2338749	public	CAC7EB29A6678603EF527C0C63A301D7	1DBB1E62EEFA443D48E345679244C428
ERR3801428	2020-03-05 09:13:31	2020-11-10 21:44:52	33587043	2552615268	0	76	883	https://sra-pub-run-odp.s3.amazonaws.com/sra/ERR3801428/ERR3801428	ERX3803324	WT_IL_2_s	RNA-Seq	RANDOM	TRANSCRIPTOMIC	SINGLE	0	0	ILLUMINA	NextSeq 500	ERP119261	PRJEB36111		614299	ERS4226256	SAMEA6460748	simple	511145	Escherichia coli str. K-12 substr. MG1655	SAMEA6460748	Raya Faigenbaum-Romm; Meshi Barsheshet	ERA2338749	public	86863AD162F62D08E9883CE9C5322878	78D98A283F057A88708CE5062880F3F4
ERR3801429	2020-03-05 09:13:31	2020-11-10 22:14:32	32289572	2454007472	0	76	832	https://sra-pub-run-odp.s3.amazonaws.com/sra/ERR3801429/ERR3801429	ERX3803325	WT_IL_3_s	RNA-Seq	RANDOM	TRANSCRIPTOMIC	SINGLE	0	0	ILLUMINA	NextSeq 500	ERP119261	PRJEB36111		614299	ERS4226257	SAMEA6460749	simple	511145	Escherichia coli str. K-12 substr. MG1655	SAMEA6460749	Raya Faigenbaum-Romm; Meshi Barsheshet	ERA2338749	public	B3A8BA19A03E791B489A19B6BD7CADD9	FAB7E8F3BC9DAFC17B5B5ECBBBB54BF6
ERR3801430	2020-03-05 09:13:31	2020-11-10 20:35:22	11444169	688548538	11444169	60	305	https://sra-pub-run-odp.s3.amazonaws.com/sra/ERR3801430/ERR3801430	ERX3803317	phfq_pBR_IPTG_noAra_1_p	RNA-Seq	RANDOM	TRANSCRIPTOMIC	PAIRED	70	35	ILLUMINA	NextSeq 500	ERP119261	PRJEB36111		614299	ERS4226249	SAMEA6460741	simple	511145	Escherichia coli str. K-12 substr. MG1655	SAMEA6460741	Raya Faigenbaum-Romm; Meshi Barsheshet	ERA2338749	public	FCC9B05B3E1012095D9256D694892CBD	33913D55CE7EF819B18BAC4ADF538B90
ERR3801431	2020-03-05 09:13:31	2020-11-10 20:33:07	8456267	509077927	8456267	60	219	https://sra-pub-run-odp.s3.amazonaws.com/sra/ERR3801431/ERR3801431	ERX3803318	phfq_pBR_IPTG_noAra_2_p	RNA-Seq	RANDOM	TRANSCRIPTOMIC	PAIRED	70	35	ILLUMINA	NextSeq 500	ERP119261	PRJEB36111		614299	ERS4226250	SAMEA6460742	simple	511145	Escherichia coli str. K-12 substr. MG1655	SAMEA6460742	Raya Faigenbaum-Romm; Meshi Barsheshet	ERA2338749	public	9472EF5D6FF183630DFB22C71F741407	EF51065616679FFDDF4C0DFAB257D999
ERR3801432	2020-03-05 09:13:31	2020-11-10 21:07:01	10788456	649580896	10788456	60	274	https://sra-pub-run-odp.s3.amazonaws.com/sra/ERR3801432/ERR3801432	ERX3803319	phfq_pBR_IPTG_noAra_3_p	RNA-Seq	RANDOM	TRANSCRIPTOMIC	PAIRED	70	35	ILLUMINA	NextSeq 500	ERP119261	PRJEB36111		614299	ERS4226251	SAMEA6460743	simple	511145	Escherichia coli str. K-12 substr. MG1655	SAMEA6460743	Raya Faigenbaum-Romm; Meshi Barsheshet	ERA2338749	public	7B580835FB6343C2589D7341CC3F3692	7CB7BB5F47713AC4984BFE0E544579A4
ERR3801433	2020-03-05 09:13:31	2020-11-10 21:07:50	15988694	962323791	15988694	60	417	https://sra-pub-run-odp.s3.amazonaws.com/sra/ERR3801433/ERR3801433	ERX3803320	phfq_pmicA_IPTG_noAra_1_p	RNA-Seq	RANDOM	TRANSCRIPTOMIC	PAIRED	70	35	ILLUMINA	NextSeq 500	ERP119261	PRJEB36111		614299	ERS4226252	SAMEA6460744	simple	511145	Escherichia coli str. K-12 substr. MG1655	SAMEA6460744	Raya Faigenbaum-Romm; Meshi Barsheshet	ERA2338749	public	7B65159E0A2B2A414CA5DC70AF172B6B	48BE70F54E880ECC985A984ED1CE4A5D
ERR3801434	2020-03-05 09:13:31	2020-11-10 21:06:54	12305092	740950847	12305092	60	315	https://sra-pub-run-odp.s3.amazonaws.com/sra/ERR3801434/ERR3801434	ERX3803321	phfq_pmicA_IPTG_noAra_2_p	RNA-Seq	RANDOM	TRANSCRIPTOMIC	PAIRED	70	35	ILLUMINA	NextSeq 500	ERP119261	PRJEB36111		614299	ERS4226253	SAMEA6460745	simple	511145	Escherichia coli str. K-12 substr. MG1655	SAMEA6460745	Raya Faigenbaum-Romm; Meshi Barsheshet	ERA2338749	public	9264DFFE6794FA71D9E8E7EC2732F163	7B531C23B22D9E54B4BC6CF271EDE562
ERR3801435	2020-03-05 09:13:31	2020-11-10 20:33:55	8589206	517126592	8589206	60	218	https://sra-pub-run-odp.s3.amazonaws.com/sra/ERR3801435/ERR3801435	ERX3803322	phfq_pmicA_IPTG_noAra_3_p	RNA-Seq	RANDOM	TRANSCRIPTOMIC	PAIRED	70	35	ILLUMINA	NextSeq 500	ERP119261	PRJEB36111		614299	ERS4226254	SAMEA6460746	simple	511145	Escherichia coli str. K-12 substr. MG1655	SAMEA6460746	Raya Faigenbaum-Romm; Meshi Barsheshet	ERA2338749	public	03E6D9C801E4AE228795B4C0B3770B77	39B68EB6EC74EA536C8CC4C073AC6EA7
ERR4167233	2022-06-07 20:59:30	2022-06-11 23:48:50	19203559	1440266925	0	75	603	https://sra-pub-run-odp.s3.amazonaws.com/sra/ERR4167233/ERR4167233	ERX4132864	Ec_RpoD_1_s	RNA-Seq	Inverse rRNA	TRANSCRIPTOMIC	SINGLE	0	0	ILLUMINA	NextSeq 550	ERP121834	PRJEB38413		846659	ERS4577971	SAMEA6850377	simple	511145	Escherichia coli str. K-12 substr. MG1655	SAMEA6850377	Jimin Park	ERA2624348	public	588DCCA054FB27E39C6D3B2C1615162A	557B5F27F1F5C3FF49A5B69A2B735522
ERR4167234	2022-06-07 20:59:30	2022-06-11 04:53:39	19203559	1440266925	0	75	602	https://sra-pub-run-odp.s3.amazonaws.com/sra/ERR4167234/ERR4167234	ERX4132864	Ec_RpoD_1_s	RNA-Seq	Inverse rRNA	TRANSCRIPTOMIC	SINGLE	0	0	ILLUMINA	NextSeq 550	ERP121834	PRJEB38413		846659	ERS4577971	SAMEA6850377	simple	511145	Escherichia coli str. K-12 substr. MG1655	SAMEA6850377	Jimin Park	ERA2624348	public	A96BA6D77107C8D51ED7843CE8B5C7BC	E76D1D1CF0C136E9CDA676A7A2D76043
ERR4167235	2022-06-07 20:59:30	2022-06-11 23:49:37	14387144	1079035800	0	75	454	https://sra-pub-run-odp.s3.amazonaws.com/sra/ERR4167235/ERR4167235	ERX4132865	Ec_RpoD_2_s	RNA-Seq	Inverse rRNA	TRANSCRIPTOMIC	SINGLE	0	0	ILLUMINA	NextSeq 550	ERP121834	PRJEB38413		846659	ERS4577972	SAMEA6850378	simple	511145	Escherichia coli str. K-12 substr. MG1655	SAMEA6850378	Jimin Park	ERA2624348	public	1D926233318A1D7F2EEF79F7C58A2AE9	6691F25E2EDF3B29C01364EC42F6C437
ERR4167236	2022-06-07 20:59:30	2022-06-11 04:52:01	14387144	1079035800	0	75	456	https://sra-pub-run-odp.s3.amazonaws.com/sra/ERR4167236/ERR4167236	ERX4132865	Ec_RpoD_2_s	RNA-Seq	Inverse rRNA	TRANSCRIPTOMIC	SINGLE	0	0	ILLUMINA	NextSeq 550	ERP121834	PRJEB38413		846659	ERS4577972	SAMEA6850378	simple	511145	Escherichia coli str. K-12 substr. MG1655	SAMEA6850378	Jimin Park	ERA2624348	public	E1C26256EE272C76F73C94745BF11FEA	4268EFB71C857B3700AD5B77F9050BB7
ERR4167237	2022-06-07 20:59:30	2022-06-11 04:53:52	20112295	1508422125	0	75	644	https://sra-pub-run-odp.s3.amazonaws.com/sra/ERR4167237/ERR4167237	ERX4132866	Ec_RpoD_3_s	RNA-Seq	Inverse rRNA	TRANSCRIPTOMIC	SINGLE	0	0	ILLUMINA	NextSeq 550	ERP121834	PRJEB38413		846659	ERS4577973	SAMEA6850379	simple	511145	Escherichia coli str. K-12 substr. MG1655	SAMEA6850379	Jimin Park	ERA2624348	public	BC27008184FBBA3A357874D85423710C	BB06190088EC839729C1AD8F3AC2D2F8
ERR4167238	2022-06-07 20:59:30	2022-06-11 23:49:54	20112295	1508422125	0	75	645	https://sra-pub-run-odp.s3.amazonaws.com/sra/ERR4167238/ERR4167238	ERX4132866	Ec_RpoD_3_s	RNA-Seq	Inverse rRNA	TRANSCRIPTOMIC	SINGLE	0	0	ILLUMINA	NextSeq 550	ERP121834	PRJEB38413		846659	ERS4577973	SAMEA6850379	simple	511145	Escherichia coli str. K-12 substr. MG1655	SAMEA6850379	Jimin Park	ERA2624348	public	0BCB384C460B6E3B4D9B58D9437AEC76	985D5DD0811356391C9D32DAE64344BD
ERR4167239	2022-06-07 20:59:30	2022-06-26 02:21:10	9865796	739934700	0	75	314	https://sra-download.ncbi.nlm.nih.gov/traces/era16/ERR/ERR4167/ERR4167239	ERX4132867	Ec_RpoD_4_s	RNA-Seq	Inverse rRNA	TRANSCRIPTOMIC	SINGLE	0	0	ILLUMINA	NextSeq 550	ERP121834	PRJEB38413		846659	ERS4577974	SAMEA6850380	simple	511145	Escherichia coli str. K-12 substr. MG1655	SAMEA6850380	Jimin Park	ERA2624348	public	902844BF0F0C04213E1C99782CED7ED9	E9A187E7D1CE57F2205B82E4B4A29A95
ERR4167240	2022-06-07 20:59:30	2022-06-11 04:51:04	9865796	739934700	0	75	315	https://sra-pub-run-odp.s3.amazonaws.com/sra/ERR4167240/ERR4167240	ERX4132867	Ec_RpoD_4_s	RNA-Seq	Inverse rRNA	TRANSCRIPTOMIC	SINGLE	0	0	ILLUMINA	NextSeq 550	ERP121834	PRJEB38413		846659	ERS4577974	SAMEA6850380	simple	511145	Escherichia coli str. K-12 substr. MG1655	SAMEA6850380	Jimin Park	ERA2624348	public	01B46F8392117BFA55757110F3775881	DAC1D01F6F17905691E1F177B5E1DAA2
ERR4167241	2022-06-07 20:59:30	2022-06-15 00:29:06	7873947	590546025	0	75	251	https://sra-pub-run-odp.s3.amazonaws.com/sra/ERR4167241/ERR4167241	ERX4132868	Mx_RpoD_1_s	RNA-Seq	Inverse rRNA	TRANSCRIPTOMIC	SINGLE	0	0	ILLUMINA	NextSeq 550	ERP121834	PRJEB38413		846659	ERS4577975	SAMEA6850381	simple	511145	Escherichia coli str. K-12 substr. MG1655	SAMEA6850381	Jimin Park	ERA2624348	public	0A5E3B56DA0CAE47133EDCE80959945C	1B7665732996178EFAFB01EDEDB49A2B
ERR4167242	2022-06-07 20:59:30	2022-06-11 23:44:19	7873947	590546025	0	75	253	https://sra-pub-run-odp.s3.amazonaws.com/sra/ERR4167242/ERR4167242	ERX4132868	Mx_RpoD_1_s	RNA-Seq	Inverse rRNA	TRANSCRIPTOMIC	SINGLE	0	0	ILLUMINA	NextSeq 550	ERP121834	PRJEB38413		846659	ERS4577975	SAMEA6850381	simple	511145	Escherichia coli str. K-12 substr. MG1655	SAMEA6850381	Jimin Park	ERA2624348	public	F91B535F978052F549BD9FF4EB7354EB	A7DADE8BE3EEAF648DCF165F2E189405
ERR4167243	2022-06-07 20:59:30	2022-06-11 23:49:33	15090117	1131758775	0	75	478	https://sra-pub-run-odp.s3.amazonaws.com/sra/ERR4167243/ERR4167243	ERX4132869	Mx_RpoD_2_s	RNA-Seq	Inverse rRNA	TRANSCRIPTOMIC	SINGLE	0	0	ILLUMINA	NextSeq 550	ERP121834	PRJEB38413		846659	ERS4577976	SAMEA6850382	simple	511145	Escherichia coli str. K-12 substr. MG1655	SAMEA6850382	Jimin Park	ERA2624348	public	A23BF99AF285B3599F0351F8A6471608	0248CB344D8B1BF63A7F8441872A74FB
ERR4167244	2022-06-07 20:59:30	2022-06-11 23:47:26	15090117	1131758775	0	75	481	https://sra-pub-run-odp.s3.amazonaws.com/sra/ERR4167244/ERR4167244	ERX4132869	Mx_RpoD_2_s	RNA-Seq	Inverse rRNA	TRANSCRIPTOMIC	SINGLE	0	0	ILLUMINA	NextSeq 550	ERP121834	PRJEB38413		846659	ERS4577976	SAMEA6850382	simple	511145	Escherichia coli str. K-12 substr. MG1655	SAMEA6850382	Jimin Park	ERA2624348	public	382AC892652BE65EDD404913AB3E2271	481CF06FB9F210EC94AFB1E3D30299A8
ERR4167245	2022-06-07 20:59:30	2022-06-11 23:49:40	15417899	1156342425	0	75	490	https://sra-pub-run-odp.s3.amazonaws.com/sra/ERR4167245/ERR4167245	ERX4132870	Mx_RpoD_3_s	RNA-Seq	Inverse rRNA	TRANSCRIPTOMIC	SINGLE	0	0	ILLUMINA	NextSeq 550	ERP121834	PRJEB38413		846659	ERS4577977	SAMEA6850383	simple	511145	Escherichia coli str. K-12 substr. MG1655	SAMEA6850383	Jimin Park	ERA2624348	public	D500F3F0A26874269632EB8C107D17DD	976E8292025766D5B00285C9CB9CA6C5
ERR4167246	2022-06-07 20:59:30	2022-06-11 23:46:19	15417899	1156342425	0	75	502	https://sra-pub-run-odp.s3.amazonaws.com/sra/ERR4167246/ERR4167246	ERX4132870	Mx_RpoD_3_s	RNA-Seq	Inverse rRNA	TRANSCRIPTOMIC	SINGLE	0	0	ILLUMINA	NextSeq 550	ERP121834	PRJEB38413		846659	ERS4577977	SAMEA6850383	simple	511145	Escherichia coli str. K-12 substr. MG1655	SAMEA6850383	Jimin Park	ERA2624348	public	052A065CEB60E1832C2ECD17D1423464	036A38EB21E7FD78776094E6A42CBDDF
ERR4167247	2022-06-07 20:59:30	2022-06-11 23:51:38	21848121	1638609075	0	75	685	https://sra-pub-run-odp.s3.amazonaws.com/sra/ERR4167247/ERR4167247	ERX4132871	Mx_RpoD_4_s	RNA-Seq	Inverse rRNA	TRANSCRIPTOMIC	SINGLE	0	0	ILLUMINA	NextSeq 550	ERP121834	PRJEB38413		846659	ERS4577978	SAMEA6850384	simple	511145	Escherichia coli str. K-12 substr. MG1655	SAMEA6850384	Jimin Park	ERA2624348	public	02D08DCE1BE224B2E148EEEC0A286934	070630AA4A138A328D85842775D855AF
ERR4167248	2022-06-07 20:59:30	2022-06-11 23:51:39	21848121	1638609075	0	75	687	https://sra-pub-run-odp.s3.amazonaws.com/sra/ERR4167248/ERR4167248	ERX4132871	Mx_RpoD_4_s	RNA-Seq	Inverse rRNA	TRANSCRIPTOMIC	SINGLE	0	0	ILLUMINA	NextSeq 550	ERP121834	PRJEB38413		846659	ERS4577978	SAMEA6850384	simple	511145	Escherichia coli str. K-12 substr. MG1655	SAMEA6850384	Jimin Park	ERA2624348	public	8ACAF5E602C5CC0EC56FD36E7D7405B3	2995ECBFCC4713698C0E8F0C59E12D7E
ERR4167249	2022-06-07 20:59:30	2022-06-11 23:43:56	11030180	827263500	0	75	353	https://sra-pub-run-odp.s3.amazonaws.com/sra/ERR4167249/ERR4167249	ERX4132872	Ou_RpoD_1_s	RNA-Seq	Inverse rRNA	TRANSCRIPTOMIC	SINGLE	0	0	ILLUMINA	NextSeq 550	ERP121834	PRJEB38413		846659	ERS4577979	SAMEA6850385	simple	511145	Escherichia coli str. K-12 substr. MG1655	SAMEA6850385	Jimin Park	ERA2624348	public	A9210329E60B60BFAC5FFA8D92B97197	A9B8EF4CC02B07E41B9F090C84BC47AC
ERR4167250	2022-06-07 20:59:30	2022-06-11 23:48:06	11030180	827263500	0	75	353	https://sra-pub-run-odp.s3.amazonaws.com/sra/ERR4167250/ERR4167250	ERX4132872	Ou_RpoD_1_s	RNA-Seq	Inverse rRNA	TRANSCRIPTOMIC	SINGLE	0	0	ILLUMINA	NextSeq 550	ERP121834	PRJEB38413		846659	ERS4577979	SAMEA6850385	simple	511145	Escherichia coli str. K-12 substr. MG1655	SAMEA6850385	Jimin Park	ERA2624348	public	6264A134F0D5677A3628AF99D85409E7	827EE8969F10B861E54942F1AB0A9C9F
ERR4167251	2022-06-07 20:59:30	2022-06-26 02:24:02	16785813	1258935975	0	75	533	https://sra-download.ncbi.nlm.nih.gov/traces/era2/ERR/ERR4167/ERR4167251	ERX4132873	Ou_RpoD_2_s	RNA-Seq	Inverse rRNA	TRANSCRIPTOMIC	SINGLE	0	0	ILLUMINA	NextSeq 550	ERP121834	PRJEB38413		846659	ERS4577980	SAMEA6850386	simple	511145	Escherichia coli str. K-12 substr. MG1655	SAMEA6850386	Jimin Park	ERA2624348	public	A1C85D8222B5069D0AD1E9BB34C940A8	5D5004658E02C840D0DCF2D3D6C6A9D2
ERR4167252	2022-06-07 20:59:30	2022-06-11 23:44:59	16785813	1258935975	0	75	538	https://sra-pub-run-odp.s3.amazonaws.com/sra/ERR4167252/ERR4167252	ERX4132873	Ou_RpoD_2_s	RNA-Seq	Inverse rRNA	TRANSCRIPTOMIC	SINGLE	0	0	ILLUMINA	NextSeq 550	ERP121834	PRJEB38413		846659	ERS4577980	SAMEA6850386	simple	511145	Escherichia coli str. K-12 substr. MG1655	SAMEA6850386	Jimin Park	ERA2624348	public	BFCFE74D65A301B921AE076DC235F451	40A37AC4C9AB6829471DD5B146BA2683
ERR4167253	2022-06-07 20:59:30	2022-06-11 23:44:14	7395744	554680800	0	75	234	https://sra-pub-run-odp.s3.amazonaws.com/sra/ERR4167253/ERR4167253	ERX4132874	Ou_RpoD_3_s	RNA-Seq	Inverse rRNA	TRANSCRIPTOMIC	SINGLE	0	0	ILLUMINA	NextSeq 550	ERP121834	PRJEB38413		846659	ERS4577981	SAMEA6850387	simple	511145	Escherichia coli str. K-12 substr. MG1655	SAMEA6850387	Jimin Park	ERA2624348	public	95DAE3EA507E44E82E2847465B5AB3E5	CB6CDA3CF48512A0BFC77DE970508DF7
ERR4167254	2022-06-07 20:59:30	2022-06-11 23:42:16	7395744	554680800	0	75	235	https://sra-pub-run-odp.s3.amazonaws.com/sra/ERR4167254/ERR4167254	ERX4132874	Ou_RpoD_3_s	RNA-Seq	Inverse rRNA	TRANSCRIPTOMIC	SINGLE	0	0	ILLUMINA	NextSeq 550	ERP121834	PRJEB38413		846659	ERS4577981	SAMEA6850387	simple	511145	Escherichia coli str. K-12 substr. MG1655	SAMEA6850387	Jimin Park	ERA2624348	public	AEA09549523ED76B96F2310A88693BE5	CACA707471FA98E920C35F3E0267B4C1
ERR4167255	2022-06-07 20:59:30	2022-06-11 04:51:11	13880774	1041058050	0	75	439	https://sra-pub-run-odp.s3.amazonaws.com/sra/ERR4167255/ERR4167255	ERX4132875	Ou_RpoD_4_s	RNA-Seq	Inverse rRNA	TRANSCRIPTOMIC	SINGLE	0	0	ILLUMINA	NextSeq 550	ERP121834	PRJEB38413		846659	ERS4577982	SAMEA6850388	simple	511145	Escherichia coli str. K-12 substr. MG1655	SAMEA6850388	Jimin Park	ERA2624348	public	4DBAA35493606A730F5EE4B36D75BD58	FC41C45D3FA66398ED7901FAD90BED3E
ERR4167256	2022-06-07 20:59:30	2022-06-26 02:21:37	13880774	1041058050	0	75	439	https://sra-download.ncbi.nlm.nih.gov/traces/era18/ERR/ERR4167/ERR4167256	ERX4132875	Ou_RpoD_4_s	RNA-Seq	Inverse rRNA	TRANSCRIPTOMIC	SINGLE	0	0	ILLUMINA	NextSeq 550	ERP121834	PRJEB38413		846659	ERS4577982	SAMEA6850388	simple	511145	Escherichia coli str. K-12 substr. MG1655	SAMEA6850388	Jimin Park	ERA2624348	public	928E97D3DA5019DEA6ED0E59BA69D361	9874B126F1F2C8B4286FD16CE1C5EE9F
ERR4314141	2020-07-13 14:52:39	2020-07-25 06:37:49	0	0	0	0	1201	https://sra-pub-run-odp.s3.amazonaws.com/sra/ERR4314141/ERR4314141	ERX4262702	MG1655 del-phoB rep1_s	RNA-Seq	RT-PCR	TRANSCRIPTOMIC	SINGLE	0	0	ILLUMINA	Illumina HiSeq 2000	ERP122675	PRJEB39184		645868	ERS4798993	SAMEA7034796	simple	511145	Escherichia coli str. K-12 substr. MG1655	SAMEA7034796	UB Next-Generation Sequencing and Expression Analysis Core	ERA2761005	public	7EC1371627CBC018FF1F17E32B6894AF	44D7CAC92DD41C938EB9F9826EC4B084
ERR4314142	2020-07-13 14:52:39	2020-07-25 06:38:02	0	0	0	0	1157	https://sra-pub-run-odp.s3.amazonaws.com/sra/ERR4314142/ERR4314142	ERX4262703	MG1655 del-phoB rep2_s	RNA-Seq	RT-PCR	TRANSCRIPTOMIC	SINGLE	0	0	ILLUMINA	Illumina HiSeq 2000	ERP122675	PRJEB39184		645868	ERS4798994	SAMEA7034797	simple	511145	Escherichia coli str. K-12 substr. MG1655	SAMEA7034797	UB Next-Generation Sequencing and Expression Analysis Core	ERA2761005	public	318FE5BCFE761DDDE7789A6769FC2608	AD565C4CDF8F5A00CF74517F0C8924EE
ERR4314143	2020-07-13 14:52:39	2022-07-13 14:26:43	24950165	1272458415	0	51	897	https://sra-download.ncbi.nlm.nih.gov/traces/era15/ERR/ERR4314/ERR4314143	ERX4262704	MG1655 wt rep 1_s	RNA-Seq	RT-PCR	TRANSCRIPTOMIC	SINGLE	0	0	ILLUMINA	Illumina HiSeq 2000	ERP122675	PRJEB39184		645868	ERS4798995	SAMEA7034798	simple	511145	Escherichia coli str. K-12 substr. MG1655	SAMEA7034798	UB Next-Generation Sequencing and Expression Analysis Core	ERA2761005	public	412127517A0E88AD49FAFBDB8C0678F9	41F98F745B05708EB3A173CD04C7ABD6
ERR4314144	2020-07-13 14:52:39	2020-07-25 06:36:52	0	0	0	0	1215	https://sra-pub-run-odp.s3.amazonaws.com/sra/ERR4314144/ERR4314144	ERX4262705	MG1655 wt rep2_s	RNA-Seq	RT-PCR	TRANSCRIPTOMIC	SINGLE	0	0	ILLUMINA	Illumina HiSeq 2000	ERP122675	PRJEB39184		645868	ERS4798996	SAMEA7034799	simple	511145	Escherichia coli str. K-12 substr. MG1655	SAMEA7034799	UB Next-Generation Sequencing and Expression Analysis Core	ERA2761005	public	F38EE6E518D802DD2FDE94C4F7534422	497033B8EE31BEBA862B136EE2934A05
ERR4675199	2021-04-19 14:27:18	2021-04-19 22:57:51	11422388	856679100	0	75	297	https://sra-pub-run-odp.s3.amazonaws.com/sra/ERR4675199/ERR4675199	ERX4597070	Sample 1_s	RNA-Seq	size fractionation	TRANSCRIPTOMIC	SINGLE	0	0	ILLUMINA	NextSeq 500	ERP124439	PRJEB40769		724236	ERS5181666	SAMEA7423318	simple	511145	Escherichia coli str. K-12 substr. MG1655	SAMEA7423318	Vertis Biotechnologie AG	ERA2955542	public	1228430B83687EE9F7E0B83CF8372237	52A2C74FE018F2E0CC88BDDB13D71FE9
ERR4675200	2021-04-19 14:27:18	2021-04-19 22:57:59	12267357	920051775	0	75	319	https://sra-pub-run-odp.s3.amazonaws.com/sra/ERR4675200/ERR4675200	ERX4597071	Sample 2_s	RNA-Seq	size fractionation	TRANSCRIPTOMIC	SINGLE	0	0	ILLUMINA	NextSeq 500	ERP124439	PRJEB40769		724236	ERS5181667	SAMEA7423319	simple	511145	Escherichia coli str. K-12 substr. MG1655	SAMEA7423319	Vertis Biotechnologie AG	ERA2955542	public	095A1A873E4A29E817BB19FBEC0EF7F0	99F367E6C1E706529F9D75BB7F69C226
ERR4881794	2020-12-08 16:29:39	2020-12-21 13:15:38	10674656	801248422	10674656	75	266	https://sra-pub-run-odp.s3.amazonaws.com/sra/ERR4881794/ERR4881794	ERX4751270	Sample 1_p	RNA-Seq	Inverse rRNA	TRANSCRIPTOMIC	PAIRED	0	0	ILLUMINA	NextSeq 500	ERP125377	PRJEB41581		684113	ERS5394518	SAMEA7637217	simple	511145	Escherichia coli str. K-12 substr. MG1655	SAMEA7637217	Liron Argaman	ERA3168355	public	79E9FC56AFEFA2CFA5E66EB4853A02E4	B4BA655DAF9AF0E63297D88593ED37C6
ERR4881795	2020-12-08 16:29:39	2020-12-21 13:18:02	16274638	1221603965	16274638	75	404	https://sra-pub-run-odp.s3.amazonaws.com/sra/ERR4881795/ERR4881795	ERX4751271	Sample 2_p	RNA-Seq	Inverse rRNA	TRANSCRIPTOMIC	PAIRED	0	0	ILLUMINA	NextSeq 500	ERP125377	PRJEB41581		684113	ERS5394519	SAMEA7637218	simple	511145	Escherichia coli str. K-12 substr. MG1655	SAMEA7637218	Liron Argaman	ERA3168355	public	FCC749FA0F4790BE1CB2BD13A706EA45	5AF6B1917B10E8C28B7EFCCC26F2F234
ERR4881796	2020-12-08 16:29:39	2020-12-21 13:15:38	10368982	778305114	10368982	75	256	https://sra-pub-run-odp.s3.amazonaws.com/sra/ERR4881796/ERR4881796	ERX4751272	Sample 3_p	RNA-Seq	Inverse rRNA	TRANSCRIPTOMIC	PAIRED	0	0	ILLUMINA	NextSeq 500	ERP125377	PRJEB41581		684113	ERS5394520	SAMEA7637219	simple	511145	Escherichia coli str. K-12 substr. MG1655	SAMEA7637219	Liron Argaman	ERA3168355	public	31A623AC6FE6EB933F5584F2D69F5796	2BDE171D808F663BDCF8155C595788B4
ERR519406	2014-10-22 00:02:46	2014-10-22 00:15:15	306853	79901865	306853	260	42	https://sra-downloadb.be-md.ncbi.nlm.nih.gov/sos5/sra-pub-zq-11/ERR000/519/ERR519406.sralite.1	ERX484645	BDC_ALOSW_r1	RNA-Seq	other	TRANSCRIPTOMIC	PAIRED	189	0	ILLUMINA	Illumina HiSeq 2000	ERP005933	PRJEB6408		264502	ERS465115	SAMEA2554580	simple	511145	Escherichia coli str. K-12 substr. MG1655	SAMEA2554580	GSC	ERA314668	public	3372F50EED35EA7A37D3BB9571DEBD6C	E0585C29B0E708575739A3F7200FCE22
ERR519407	2014-10-22 00:02:46	2014-10-22 00:15:20	253091	73113440	253091	288	37	https://sra-downloadb.be-md.ncbi.nlm.nih.gov/sos5/sra-pub-zq-11/ERR000/519/ERR519407.sralite.1	ERX484642	BDC_ADOSW_r1	RNA-Seq	other	TRANSCRIPTOMIC	PAIRED	208	0	ILLUMINA	Illumina HiSeq 2000	ERP005933	PRJEB6408		264502	ERS465115	SAMEA2554580	simple	511145	Escherichia coli str. K-12 substr. MG1655	SAMEA2554580	GSC	ERA314668	public	B2743B5CA3E214F9B1F34A951E293190	442E0240A5F174369DD8DC16677C9A8A
ERR519408	2014-10-22 00:02:46	2014-10-22 00:15:29	626793	180395054	626793	287	88	https://sra-downloadb.be-md.ncbi.nlm.nih.gov/sos5/sra-pub-zq-11/ERR000/519/ERR519408.sralite.1	ERX484643	BDC_AKOSW_r1	RNA-Seq	other	TRANSCRIPTOMIC	PAIRED	220	0	ILLUMINA	Illumina HiSeq 2000	ERP005933	PRJEB6408		264502	ERS465115	SAMEA2554580	simple	511145	Escherichia coli str. K-12 substr. MG1655	SAMEA2554580	GSC	ERA314668	public	A75A67A0AAED38366A3EE0924BF15958	0AC5033879A5E6D31ABF97B1340F77BC
ERR519409	2014-10-22 00:02:46	2014-10-22 00:15:38	2146983	618798556	2146983	288	304	https://sra-downloadb.be-md.ncbi.nlm.nih.gov/sos5/sra-pub-zq-11/ERR000/519/ERR519409.sralite.1	ERX484644	BDC_ACOSW_r1	RNA-Seq	other	TRANSCRIPTOMIC	PAIRED	229	0	ILLUMINA	Illumina HiSeq 2000	ERP005933	PRJEB6408		264502	ERS465115	SAMEA2554580	simple	511145	Escherichia coli str. K-12 substr. MG1655	SAMEA2554580	GSC	ERA314668	public	0F707B1EBE650F2A928810D1ADD30526	7A7B180BE7951662C9132F9B64BA6DA4
ERR519410	2014-10-22 00:02:46	2014-10-22 00:15:35	286116	79027737	286116	276	38	https://sra-downloadb.be-md.ncbi.nlm.nih.gov/sos5/sra-pub-zq-11/ERR000/519/ERR519410.sralite.1	ERX484646	BDC_AEOSW_r1	RNA-Seq	other	TRANSCRIPTOMIC	PAIRED	214	0	ILLUMINA	Illumina HiSeq 2000	ERP005933	PRJEB6408		264502	ERS465115	SAMEA2554580	simple	511145	Escherichia coli str. K-12 substr. MG1655	SAMEA2554580	GSC	ERA314668	public	F50C5AAF23E2E51DC5DB1664ED9CFD19	B7BAF5E70339B5CC776D8895B5C1CD06
ERR519411	2014-10-22 00:02:46	2014-10-22 00:15:32	432767	123562572	432767	285	61	https://sra-downloadb.be-md.ncbi.nlm.nih.gov/sos5/sra-pub-zq-11/ERR000/519/ERR519411.sralite.1	ERX484641	BDC_AMOSW_r1	RNA-Seq	other	TRANSCRIPTOMIC	PAIRED	205	0	ILLUMINA	Illumina HiSeq 2000	ERP005933	PRJEB6408		264502	ERS465115	SAMEA2554580	simple	511145	Escherichia coli str. K-12 substr. MG1655	SAMEA2554580	GSC	ERA314668	public	48A60F233EDA2E5AF9D6CAEECF4EB751	B0A5D570F33A87003022B59EC4770613
ERR519412	2014-10-22 00:02:46	2014-10-22 00:15:40	893966	233050955	893966	260	122	https://sra-downloadb.be-md.ncbi.nlm.nih.gov/sos5/sra-pub-zq-11/ERR000/519/ERR519412.sralite.1	ERX484647	BDC_AFOSW_r1	RNA-Seq	other	TRANSCRIPTOMIC	PAIRED	170	0	ILLUMINA	Illumina HiSeq 2000	ERP005933	PRJEB6408		264502	ERS465115	SAMEA2554580	simple	511145	Escherichia coli str. K-12 substr. MG1655	SAMEA2554580	GSC	ERA314668	public	CD487283823F609421053551631A7E33	78BDD590074536183EE70A5AA7E7579B
ERR5621435	2021-03-31 13:35:15	2021-04-15 07:42:01	3165960	250685667	3165960	79	96	https://sra-pub-run-odp.s3.amazonaws.com/sra/ERR5621435/ERR5621435	ERX5339840	unspecified	RNA-Seq	RT-PCR	TRANSCRIPTOMIC	PAIRED	350	0	ILLUMINA	NextSeq 500	ERP126658			0	ERS6142078	SAMEA8457225	simple	511145	Escherichia coli str. K-12 substr. MG1655	SAMEA8457225	KAIST	ERA3699921	public	4ED449A7A069C0C33EA8707977F7B7B4	9C416EDAB230F15F882F4763E999B5B7
ERR5621436	2021-03-31 13:35:15	2021-04-15 07:42:03	3375395	267272594	3375395	79	102	https://sra-pub-run-odp.s3.amazonaws.com/sra/ERR5621436/ERR5621436	ERX5339841	unspecified	RNA-Seq	RT-PCR	TRANSCRIPTOMIC	PAIRED	350	0	ILLUMINA	NextSeq 500	ERP126658			0	ERS6142079	SAMEA8457226	simple	511145	Escherichia coli str. K-12 substr. MG1655	SAMEA8457226	KAIST	ERA3699921	public	FF8CA83871663D1E98CC579244727E91	786BED11130E71B34C0658D5DB8BE325
ERR5621437	2021-03-31 13:35:15	2021-04-15 07:42:14	3498313	276995097	3498313	79	107	https://sra-pub-run-odp.s3.amazonaws.com/sra/ERR5621437/ERR5621437	ERX5339842	unspecified	RNA-Seq	RT-PCR	TRANSCRIPTOMIC	PAIRED	350	0	ILLUMINA	NextSeq 500	ERP126658			0	ERS6142080	SAMEA8457227	simple	511145	Escherichia coli str. K-12 substr. MG1655	SAMEA8457227	KAIST	ERA3699921	public	4D63B8243E695650A705C7392EF1C254	DB18839212392A4DD8F3CB6390FC7337
ERR5621438	2021-03-31 13:35:15	2021-04-15 07:44:17	5352687	423823961	5352687	79	162	https://sra-pub-run-odp.s3.amazonaws.com/sra/ERR5621438/ERR5621438	ERX5339843	unspecified	RNA-Seq	RT-PCR	TRANSCRIPTOMIC	PAIRED	350	0	ILLUMINA	NextSeq 500	ERP126658			0	ERS6142081	SAMEA8457228	simple	511145	Escherichia coli str. K-12 substr. MG1655	SAMEA8457228	KAIST	ERA3699921	public	3FE7DD4CFB6E98AFF2BF3C54C0E38688	E527FCC10FEC978FA9FE0CA8B921C47A
ERR5621439	2021-03-31 13:35:15	2021-04-15 07:41:23	2936097	232499533	2936097	79	89	https://sra-pub-run-odp.s3.amazonaws.com/sra/ERR5621439/ERR5621439	ERX5339844	unspecified	RNA-Seq	RT-PCR	TRANSCRIPTOMIC	PAIRED	350	0	ILLUMINA	NextSeq 500	ERP126658			0	ERS6142082	SAMEA8457229	simple	511145	Escherichia coli str. K-12 substr. MG1655	SAMEA8457229	KAIST	ERA3699921	public	4A8271C059A6C09BD2A4BEB5CC975921	B22F78E707EF3B8D4F81C1097E272BAB
ERR5621440	2021-03-31 13:35:15	2021-04-15 07:41:30	3074868	243479683	3074868	79	93	https://sra-pub-run-odp.s3.amazonaws.com/sra/ERR5621440/ERR5621440	ERX5339845	unspecified	RNA-Seq	RT-PCR	TRANSCRIPTOMIC	PAIRED	350	0	ILLUMINA	NextSeq 500	ERP126658			0	ERS6142083	SAMEA8457230	simple	511145	Escherichia coli str. K-12 substr. MG1655	SAMEA8457230	KAIST	ERA3699921	public	289165E4C6FC396C016CF5547E5C1B4D	B82695145D8CE6955B3C78D69B7282F4
ERR5621441	2021-03-31 13:35:15	2021-04-15 07:48:54	11681347	934507760	11681347	80	308	https://sra-pub-run-odp.s3.amazonaws.com/sra/ERR5621441/ERR5621441	ERX5339846	unspecified	RNA-Seq	RT-PCR	TRANSCRIPTOMIC	PAIRED	350	0	ILLUMINA	NextSeq 500	ERP126658			0	ERS6142084	SAMEA8457231	simple	511145	Escherichia coli str. K-12 substr. MG1655	SAMEA8457231	KAIST	ERA3699921	public	0442A84C18B8B32891B1E2AC2812106D	0392526A360477FE9F15D01541BADF37
ERR5621442	2021-03-31 13:35:15	2021-04-15 07:47:05	10601137	848090960	10601137	80	279	https://sra-pub-run-odp.s3.amazonaws.com/sra/ERR5621442/ERR5621442	ERX5339847	unspecified	RNA-Seq	RT-PCR	TRANSCRIPTOMIC	PAIRED	350	0	ILLUMINA	NextSeq 500	ERP126658			0	ERS6142085	SAMEA8457232	simple	511145	Escherichia coli str. K-12 substr. MG1655	SAMEA8457232	KAIST	ERA3699921	public	92BE0488C0F480B0D3EEF1E28C678A4A	567F88C36C4E76A0C9D62835ECC4E25A
ERR5621443	2021-03-31 13:35:15	2021-04-15 07:44:16	6492235	519378800	6492235	80	177	https://sra-pub-run-odp.s3.amazonaws.com/sra/ERR5621443/ERR5621443	ERX5339848	unspecified	RNA-Seq	RT-PCR	TRANSCRIPTOMIC	PAIRED	350	0	ILLUMINA	NextSeq 500	ERP126658			0	ERS6142086	SAMEA8457233	simple	511145	Escherichia coli str. K-12 substr. MG1655	SAMEA8457233	KAIST	ERA3699921	public	652118E2F7E73E595B669BE5B27AD0B5	416C289DDACFC557E7F2B73E150DF259
ERR5621444	2021-03-31 15:46:43	2021-04-15 08:53:19	6009600	480768000	6009600	80	166	https://sra-pub-run-odp.s3.amazonaws.com/sra/ERR5621444/ERR5621444	ERX5339849	unspecified	RNA-Seq	RT-PCR	TRANSCRIPTOMIC	PAIRED	350	0	ILLUMINA	NextSeq 500	ERP126658			0	ERS6142087	SAMEA8457234	simple	511145	Escherichia coli str. K-12 substr. MG1655	SAMEA8457234	KAIST	ERA3699921	public	199E800FFA1A867ADF7B8FBBC66AC6A5	D3BB055E797B88A333247A144737E1B4
ERR5621447	2021-03-31 13:35:15	2021-04-15 07:41:31	1984118	100467550	0	50	50	https://sra-pub-run-odp.s3.amazonaws.com/sra/ERR5621447/ERR5621447	ERX5339852	unspecified	RNA-Seq	RT-PCR	TRANSCRIPTOMIC	SINGLE	0	0	ILLUMINA	Illumina MiSeq	ERP126658			0	ERS6142088	SAMEA8457235	simple	511145	Escherichia coli str. K-12 substr. MG1655	SAMEA8457235	KAIST	ERA3699923	public	C786709240FE52D9BD7EB445B73B2F0C	07C0C1656BAE3A9C2A168488771156A7
ERR5621448	2021-03-31 13:35:15	2021-04-15 07:40:40	1621009	82071370	0	50	41	https://sra-pub-run-odp.s3.amazonaws.com/sra/ERR5621448/ERR5621448	ERX5339853	unspecified	RNA-Seq	RT-PCR	TRANSCRIPTOMIC	SINGLE	0	0	ILLUMINA	Illumina MiSeq	ERP126658			0	ERS6142089	SAMEA8457236	simple	511145	Escherichia coli str. K-12 substr. MG1655	SAMEA8457236	KAIST	ERA3699923	public	DCA9C453A4A20671B8401492E304A806	8C6AB222D5BB4D67DB53246420F9A4D3
ERR5621449	2021-03-31 13:35:15	2021-04-15 07:40:15	1272049	64376566	0	50	32	https://sra-pub-run-odp.s3.amazonaws.com/sra/ERR5621449/ERR5621449	ERX5339854	unspecified	RNA-Seq	RT-PCR	TRANSCRIPTOMIC	SINGLE	0	0	ILLUMINA	Illumina MiSeq	ERP126658			0	ERS6142090	SAMEA8457237	simple	511145	Escherichia coli str. K-12 substr. MG1655	SAMEA8457237	KAIST	ERA3699923	public	64C6F7AEBF936EB21977BB76FAAE27C9	92FE217735DBBF1AC4C7C2BC48AFE933
ERR5621450	2021-03-31 13:35:15	2021-04-15 07:40:12	1309486	66275349	0	50	32	https://sra-pub-run-odp.s3.amazonaws.com/sra/ERR5621450/ERR5621450	ERX5339855	unspecified	RNA-Seq	RT-PCR	TRANSCRIPTOMIC	SINGLE	0	0	ILLUMINA	Illumina MiSeq	ERP126658			0	ERS6142091	SAMEA8457238	simple	511145	Escherichia coli str. K-12 substr. MG1655	SAMEA8457238	KAIST	ERA3699923	public	0BB915E9D2D497650E12CE242A224C72	537ACF6C54AA9C91E0EC6024C879CD71
ERR5621451	2021-03-31 13:35:15	2021-04-15 07:40:53	2366595	119775323	0	50	59	https://sra-pub-run-odp.s3.amazonaws.com/sra/ERR5621451/ERR5621451	ERX5339856	unspecified	RNA-Seq	RT-PCR	TRANSCRIPTOMIC	SINGLE	0	0	ILLUMINA	Illumina MiSeq	ERP126658			0	ERS6142092	SAMEA8457239	simple	511145	Escherichia coli str. K-12 substr. MG1655	SAMEA8457239	KAIST	ERA3699923	public	62C2B174BECAE50B1EA8629226ECCF5A	13C54582720E5D5AC2132BAFFF08F994
ERR5621452	2021-03-31 13:35:15	2021-04-15 07:42:58	3492092	176744553	0	50	87	https://sra-pub-run-odp.s3.amazonaws.com/sra/ERR5621452/ERR5621452	ERX5339857	unspecified	RNA-Seq	RT-PCR	TRANSCRIPTOMIC	SINGLE	0	0	ILLUMINA	Illumina MiSeq	ERP126658			0	ERS6142093	SAMEA8457240	simple	511145	Escherichia coli str. K-12 substr. MG1655	SAMEA8457240	KAIST	ERA3699923	public	288B80E6954D8A28F128D1A5400F3380	D4480AA1745AB248A07292547A12F8E4
ERR5621453	2021-03-31 13:35:15	2021-04-15 07:40:46	2231824	112961489	0	50	55	https://sra-pub-run-odp.s3.amazonaws.com/sra/ERR5621453/ERR5621453	ERX5339858	unspecified	RNA-Seq	RT-PCR	TRANSCRIPTOMIC	SINGLE	0	0	ILLUMINA	Illumina MiSeq	ERP126658			0	ERS6142094	SAMEA8457241	simple	511145	Escherichia coli str. K-12 substr. MG1655	SAMEA8457241	KAIST	ERA3699923	public	C646DE02FF3782182578B1B12EB57FF3	D4BC2D948ED16279EDDEC45660548B7E
ERR5621454	2021-03-31 15:46:43	2021-04-15 08:49:43	2037960	100881074	0	49	64	https://sra-pub-run-odp.s3.amazonaws.com/sra/ERR5621454/ERR5621454	ERX5339859	unspecified	RNA-Seq	RT-PCR	TRANSCRIPTOMIC	SINGLE	0	0	ILLUMINA	Illumina MiSeq	ERP126658			0	ERS6142095	SAMEA8457242	simple	511145	Escherichia coli str. K-12 substr. MG1655	SAMEA8457242	KAIST	ERA3699923	public	0421020C7C2CD2F902DAA02AB826546A	0115FFDFD2C21E1B45CFE7F24C90335E
ERR5621541	2021-03-31 13:35:15	2021-04-15 08:57:03	125160286	9512181736	0	76	3826	https://sra-downloadb.be-md.ncbi.nlm.nih.gov/sos4/sra-pub-zq-1/ERR005/5621/ERR5621541/ERR5621541.lite.1	ERX5339946	unspecified	RNA-Seq	RT-PCR	TRANSCRIPTOMIC	SINGLE	0	0	ILLUMINA	Illumina HiSeq 2500	ERP126658			0	ERS6142182	SAMEA8457329	simple	511145	Escherichia coli str. K-12 substr. MG1655	SAMEA8457329	KAIST	ERA3699930	public	AA24A0542413027512FA2CC7BBCD414D	2CF8E371410F0BDE2EA2FC284B9E7789
ERR5621542	2021-03-31 13:35:16	2021-04-15 09:12:44	165403620	12570675120	0	76	5037	https://sra-downloadb.be-md.ncbi.nlm.nih.gov/sos4/sra-pub-zq-1/ERR005/5621/ERR5621542/ERR5621542.lite.1	ERX5339947	unspecified	RNA-Seq	RT-PCR	TRANSCRIPTOMIC	SINGLE	0	0	ILLUMINA	Illumina HiSeq 2500	ERP126658			0	ERS6142183	SAMEA8457330	simple	511145	Escherichia coli str. K-12 substr. MG1655	SAMEA8457330	KAIST	ERA3699930	public	872DA4548E25C308263DA2B969614EB8	6D03D717B12C03A1FB126FC2AE6A3ABA
ERR5621543	2021-03-31 13:35:16	2021-04-15 08:41:28	90824379	6902652804	0	76	2768	https://sra-downloadb.be-md.ncbi.nlm.nih.gov/sos4/sra-pub-zq-1/ERR005/5621/ERR5621543/ERR5621543.lite.1	ERX5339948	unspecified	RNA-Seq	RT-PCR	TRANSCRIPTOMIC	SINGLE	0	0	ILLUMINA	Illumina HiSeq 2500	ERP126658			0	ERS6142184	SAMEA8457331	simple	511145	Escherichia coli str. K-12 substr. MG1655	SAMEA8457331	KAIST	ERA3699930	public	6E197D61D732A7B801D4C05B0920986E	B61149E5E73F6FC10EB633C95491AE3B
ERR5621544	2021-03-31 13:35:16	2021-04-15 07:43:10	2857518	109317600	0	38	67	https://sra-pub-run-odp.s3.amazonaws.com/sra/ERR5621544/ERR5621544	ERX5339949	unspecified	RNA-Seq	RT-PCR	TRANSCRIPTOMIC	SINGLE	0	0	ILLUMINA	Illumina MiSeq	ERP126658			0	ERS6142185	SAMEA8457332	simple	511145	Escherichia coli str. K-12 substr. MG1655	SAMEA8457332	KAIST	ERA3699930	public	832C03DF9EC18B6BB3BE15D9C77EA5E9	AE6D0720AAB006403427B0B958A299B6
ERR5621545	2021-03-31 13:35:16	2021-04-15 07:44:26	3952621	143133179	0	36	83	https://sra-pub-run-odp.s3.amazonaws.com/sra/ERR5621545/ERR5621545	ERX5339950	unspecified	RNA-Seq	RT-PCR	TRANSCRIPTOMIC	SINGLE	0	0	ILLUMINA	Illumina MiSeq	ERP126658			0	ERS6142186	SAMEA8457333	simple	511145	Escherichia coli str. K-12 substr. MG1655	SAMEA8457333	KAIST	ERA3699930	public	A50F04D972919800F9224E714756EBF5	971A2A90D41D5F3B9F6D9ACCD0D0DA20
ERR5621546	2021-03-31 13:35:16	2021-04-15 07:42:48	2716917	96154920	0	35	38	https://sra-pub-run-odp.s3.amazonaws.com/sra/ERR5621546/ERR5621546	ERX5339951	unspecified	RNA-Seq	RT-PCR	TRANSCRIPTOMIC	SINGLE	0	0	ILLUMINA	Illumina MiSeq	ERP126658			0	ERS6142187	SAMEA8457334	simple	511145	Escherichia coli str. K-12 substr. MG1655	SAMEA8457334	KAIST	ERA3699930	public	6A56486CD4806C74BA29FF12CE80C014	325D17C0D64A6C974659D7E1F09133E6
ERR5621547	2021-03-31 13:35:16	2021-04-15 07:44:38	5656809	199762104	0	35	69	https://sra-pub-run-odp.s3.amazonaws.com/sra/ERR5621547/ERR5621547	ERX5339952	unspecified	RNA-Seq	RT-PCR	TRANSCRIPTOMIC	SINGLE	0	0	ILLUMINA	Illumina MiSeq	ERP126658			0	ERS6142188	SAMEA8457335	simple	511145	Escherichia coli str. K-12 substr. MG1655	SAMEA8457335	KAIST	ERA3699930	public	227988C9D906B70469198C4459757E4C	0E77ABE0F3599CE38368986CBCE54AFF
ERR5621548	2021-03-31 13:35:16	2021-04-15 07:58:14	16093354	650078017	0	40	347	https://sra-pub-run-odp.s3.amazonaws.com/sra/ERR5621548/ERR5621548	ERX5339953	unspecified	RNA-Seq	RT-PCR	TRANSCRIPTOMIC	SINGLE	0	0	ILLUMINA	Illumina MiSeq	ERP126658			0	ERS6142189	SAMEA8457336	simple	511145	Escherichia coli str. K-12 substr. MG1655	SAMEA8457336	KAIST	ERA3699930	public	A1A0C55DF84C03CA009C262819776B4C	F4AC24EA7BA538F99970D4B5FF2E202D
ERR5621549	2021-03-31 13:35:16	2021-04-15 07:47:38	6540515	259255571	0	39	131	https://sra-pub-run-odp.s3.amazonaws.com/sra/ERR5621549/ERR5621549	ERX5339954	unspecified	RNA-Seq	RT-PCR	TRANSCRIPTOMIC	SINGLE	0	0	ILLUMINA	Illumina MiSeq	ERP126658			0	ERS6142190	SAMEA8457337	simple	511145	Escherichia coli str. K-12 substr. MG1655	SAMEA8457337	KAIST	ERA3699930	public	204D97890C0F1A243118C29F6095C763	C24F3ADC1FB8A2B841407464638576CF
ERR5621550	2021-03-31 13:35:16	2021-04-15 07:45:19	3719834	142884794	0	38	71	https://sra-pub-run-odp.s3.amazonaws.com/sra/ERR5621550/ERR5621550	ERX5339955	unspecified	RNA-Seq	RT-PCR	TRANSCRIPTOMIC	SINGLE	0	0	ILLUMINA	Illumina MiSeq	ERP126658			0	ERS6142191	SAMEA8457338	simple	511145	Escherichia coli str. K-12 substr. MG1655	SAMEA8457338	KAIST	ERA3699930	public	4EA1C6942F439A1CD5A738134DC4C7A6	71BA6580B39CD7ABA60911F491626872
ERR5621551	2021-03-31 15:46:43	2021-04-15 08:49:07	3571934	139141742	0	38	70	https://sra-pub-run-odp.s3.amazonaws.com/sra/ERR5621551/ERR5621551	ERX5339956	unspecified	RNA-Seq	RT-PCR	TRANSCRIPTOMIC	SINGLE	0	0	ILLUMINA	Illumina MiSeq	ERP126658			0	ERS6142192	SAMEA8457339	simple	511145	Escherichia coli str. K-12 substr. MG1655	SAMEA8457339	KAIST	ERA3699930	public	71961AFAF25A5EB537A24DCB25895A8C	F52BD7D12DF60C5B814200585CA5A525
ERR571750	2014-08-02 03:04:30	2021-10-29 09:10:30	13561921	691657971	0	51	465	https://sra-downloadb.be-md.ncbi.nlm.nih.gov/sos5/sra-pub-zq-14/ERR000/571/ERR571750.sralite.1	ERX530523	flhD deletion rep 1	RNA-Seq	RANDOM	TRANSCRIPTOMIC	SINGLE	0	0	ILLUMINA	Illumina HiSeq 2000	ERP006544	PRJEB6897		257329	ERS516269	SAMEA2690955	simple	511145	Escherichia coli str. K-12 substr. MG1655	SAMEA2690955	University at Buffalo NextGen Sequencing Core	ERA339257	public	9D1D45E3C0E74FB39EB2685A198C8E89	75C75B26066B7AFAD77BEA27EC91C5CB
ERR571751	2014-08-02 03:04:30	2021-10-29 09:11:47	12744051	649946601	0	51	438	https://sra-downloadb.be-md.ncbi.nlm.nih.gov/sos5/sra-pub-zq-14/ERR000/571/ERR571751.sralite.1	ERX530526	fliA deletion rep 1	RNA-Seq	RANDOM	TRANSCRIPTOMIC	SINGLE	0	0	ILLUMINA	Illumina HiSeq 2000	ERP006544	PRJEB6897		257329	ERS516272	SAMEA2690953	simple	511145	Escherichia coli str. K-12 substr. MG1655	SAMEA2690953	University at Buffalo NextGen Sequencing Core	ERA339257	public	0F07DDB1E9BEDABDD3AFB430BE304F0B	58021AB8FAF0FBCDBA69C7E512F6E191
ERR571752	2014-08-02 03:04:30	2021-10-29 09:13:02	14712466	750335766	0	51	506	https://sra-downloadb.be-md.ncbi.nlm.nih.gov/sos5/sra-pub-zq-14/ERR000/571/ERR571752.sralite.1	ERX530520	motileMG1655 rep 1	RNA-Seq	RANDOM	TRANSCRIPTOMIC	SINGLE	0	0	ILLUMINA	Illumina HiSeq 2000	ERP006544	PRJEB6897		257329	ERS516266	SAMEA2690959	simple	511145	Escherichia coli str. K-12 substr. MG1655	SAMEA2690959	University at Buffalo NextGen Sequencing Core	ERA339257	public	E8B08BB2D7F36BE54CA2AA81ADF2990C	95BFB3414DBC72CCDB4AF4C49B88AB31
ERR571753	2014-08-02 03:04:30	2021-10-29 09:12:05	12834172	654542772	0	51	442	https://sra-downloadb.be-md.ncbi.nlm.nih.gov/sos5/sra-pub-zq-14/ERR000/571/ERR571753.sralite.1	ERX530524	motileMG1655 rep 2	RNA-Seq	RANDOM	TRANSCRIPTOMIC	SINGLE	0	0	ILLUMINA	Illumina HiSeq 2000	ERP006544	PRJEB6897		257329	ERS516270	SAMEA2690958	simple	511145	Escherichia coli str. K-12 substr. MG1655	SAMEA2690958	University at Buffalo NextGen Sequencing Core	ERA339257	public	D132CF6E658BD3C59EC7D3F576CC9171	33391431B8F39AED993B4F92AE8086CE
ERR571754	2014-08-02 03:04:30	2021-10-29 09:10:31	11325337	577592187	0	51	388	https://sra-downloadb.be-md.ncbi.nlm.nih.gov/sos5/sra-pub-zq-14/ERR000/571/ERR571754.sralite.1	ERX530525	flhD deletion rep 2	RNA-Seq	RANDOM	TRANSCRIPTOMIC	SINGLE	0	0	ILLUMINA	Illumina HiSeq 2000	ERP006544	PRJEB6897		257329	ERS516271	SAMEA2690954	simple	511145	Escherichia coli str. K-12 substr. MG1655	SAMEA2690954	University at Buffalo NextGen Sequencing Core	ERA339257	public	61F019FCE6E146A92519E393EBB2A770	5DB49F86C40E30DFED0673D3044104F2
ERR571755	2014-08-02 03:04:30	2021-10-29 09:21:18	16386539	835713489	0	51	564	https://sra-downloadb.be-md.ncbi.nlm.nih.gov/sos5/sra-pub-zq-14/ERR000/571/ERR571755.sralite.1	ERX530521	fliA deletion rep 2	RNA-Seq	RANDOM	TRANSCRIPTOMIC	SINGLE	0	0	ILLUMINA	Illumina HiSeq 2000	ERP006544	PRJEB6897		257329	ERS516267	SAMEA2690952	simple	511145	Escherichia coli str. K-12 substr. MG1655	SAMEA2690952	University at Buffalo NextGen Sequencing Core	ERA339257	public	660BB5E03B4E4CC8B54474B10BE42C12	CE446047BF208B341B8D04144955C8B9
ERR571756	2014-08-02 03:04:30	2021-10-29 09:12:12	12808814	653249514	0	51	440	https://sra-downloadb.be-md.ncbi.nlm.nih.gov/sos5/sra-pub-zq-14/ERR000/571/ERR571756.sralite.1	ERX530527	flhC deletion rep 2	RNA-Seq	RANDOM	TRANSCRIPTOMIC	SINGLE	0	0	ILLUMINA	Illumina HiSeq 2000	ERP006544	PRJEB6897		257329	ERS516273	SAMEA2690956	simple	511145	Escherichia coli str. K-12 substr. MG1655	SAMEA2690956	University at Buffalo NextGen Sequencing Core	ERA339257	public	048EFCA2C601FD156F2F30B19A2DA536	D1DC0AC79230FD441A2665D78275F02F
ERR571757	2014-08-02 03:04:30	2021-10-29 09:13:09	13349990	680849490	0	51	458	https://sra-downloadb.be-md.ncbi.nlm.nih.gov/sos5/sra-pub-zq-14/ERR000/571/ERR571757.sralite.1	ERX530522	flhC deletion rep 1	RNA-Seq	RANDOM	TRANSCRIPTOMIC	SINGLE	0	0	ILLUMINA	Illumina HiSeq 2000	ERP006544	PRJEB6897		257329	ERS516268	SAMEA2690957	simple	511145	Escherichia coli str. K-12 substr. MG1655	SAMEA2690957	University at Buffalo NextGen Sequencing Core	ERA339257	public	57077BD10B818A8553B211A82149F2E1	32CE750ECC83F38B01D0199AC44FD204
ERR588854	2014-10-22 00:05:49	2014-10-22 00:09:07	1862600	509786509	1862600	273	311	https://sra-downloadb.be-md.ncbi.nlm.nih.gov/sos5/sra-pub-zq-11/ERR000/588/ERR588854.sralite.1	ERX546860	BDC_AEOSW_r1	RNA-Seq	other	TRANSCRIPTOMIC	PAIRED	214	0	ILLUMINA	Illumina HiSeq 2500	ERP005933	PRJEB6408		264502	ERS465115	SAMEA2554580	simple	511145	Escherichia coli str. K-12 substr. MG1655	SAMEA2554580	GSC	ERA352809	public	6142B6D3568DA45DDCE3007FE6D1E30D	23747858522CE4FBEE3D988E5A55A75B
ERR588855	2014-10-22 00:05:49	2014-10-22 00:09:18	1591867	416953692	1591867	261	256	https://sra-downloadb.be-md.ncbi.nlm.nih.gov/sos5/sra-pub-zq-11/ERR000/588/ERR588855.sralite.1	ERX546858	BDC_ALOSW_r1	RNA-Seq	other	TRANSCRIPTOMIC	PAIRED	189	0	ILLUMINA	Illumina HiSeq 2500	ERP005933	PRJEB6408		264502	ERS465115	SAMEA2554580	simple	511145	Escherichia coli str. K-12 substr. MG1655	SAMEA2554580	GSC	ERA352809	public	13ADB03BA6D31D2FDE0D529FDEE3F8E1	D1A2B8882FEE42208AF76759E05EEB89
ERR588856	2014-10-22 00:05:49	2014-10-22 00:09:29	2696540	765323366	2696540	283	480	https://sra-downloadb.be-md.ncbi.nlm.nih.gov/sos5/sra-pub-zq-11/ERR000/588/ERR588856.sralite.1	ERX546859	BDC_AMOSW_r1	RNA-Seq	other	TRANSCRIPTOMIC	PAIRED	205	0	ILLUMINA	Illumina HiSeq 2500	ERP005933	PRJEB6408		264502	ERS465115	SAMEA2554580	simple	511145	Escherichia coli str. K-12 substr. MG1655	SAMEA2554580	GSC	ERA352809	public	8DC69C5DD6DB067F3CFEAEB7C47B73EF	E1CA2AFECB674290B2A9B13707A8A652
ERR618768	2014-11-02 02:21:23	2021-10-31 00:01:14	204609482	5115237050	0	25	3273	https://sra-downloadb.be-md.ncbi.nlm.nih.gov/sos5/sra-pub-zq-14/ERR000/618/ERR618768.sralite.1	ERX575541	RyhB RNA-seq rep2	RNA-Seq	cDNA	TRANSCRIPTOMIC	SINGLE	0	0	ILLUMINA	Illumina HiSeq 2500	ERP007009	PRJEB7301		266079	ERS544002	SAMEA3130362	simple	511145	Escherichia coli str. K-12 substr. MG1655	SAMEA3130362	UNIVERSITY AT BUFFALO	ERA358164	public	8A7BBA14885F23144C28C69B7B14F649	0A7FE79D4B76B742C5BC0073A2CD5FE4
ERR618769	2014-11-02 02:21:23	2021-10-30 22:49:38	66334068	3383037468	0	51	1851	https://sra-downloadb.be-md.ncbi.nlm.nih.gov/sos5/sra-pub-zq-14/ERR000/618/ERR618769.sralite.1	ERX575542	RyhB RNA-seq rep1	RNA-Seq	cDNA	TRANSCRIPTOMIC	SINGLE	0	0	ILLUMINA	Illumina HiSeq 2500	ERP007009	PRJEB7301		266079	ERS544003	SAMEA3130357	simple	511145	Escherichia coli str. K-12 substr. MG1655	SAMEA3130357	UNIVERSITY AT BUFFALO	ERA358164	public	9815FFB87BA9FFBB2617DC652E765A15	53B6659405AD226DF95FD8A1818BB83E
ERR618770	2014-11-02 02:21:23	2021-10-31 00:20:56	194819312	4870482800	0	25	3058	https://sra-downloadb.be-md.ncbi.nlm.nih.gov/sos5/sra-pub-zq-14/ERR000/618/ERR618770.sralite.1	ERX575546	RyhB Ribo-seq rep2	RNA-Seq	cDNA	TRANSCRIPTOMIC	SINGLE	0	0	ILLUMINA	Illumina HiSeq 2500	ERP007009	PRJEB7301		266079	ERS544007	SAMEA3130355	simple	511145	Escherichia coli str. K-12 substr. MG1655	SAMEA3130355	UNIVERSITY AT BUFFALO	ERA358164	public	3A939D4EE9339A55562CBC9FDF9AA58D	DE41E453C9D739F1E22C0411BF98AE7D
ERR618771	2014-11-02 02:21:23	2021-10-31 03:52:05	161912593	4047814825	0	25	2424	https://sra-downloadb.be-md.ncbi.nlm.nih.gov/sos5/sra-pub-zq-14/ERR000/618/ERR618771.sralite.1	ERX575545	control Ribo-seq rep2	RNA-Seq	cDNA	TRANSCRIPTOMIC	SINGLE	0	0	ILLUMINA	Illumina HiSeq 2500	ERP007009	PRJEB7301		266079	ERS544006	SAMEA3130358	simple	511145	Escherichia coli str. K-12 substr. MG1655	SAMEA3130358	UNIVERSITY AT BUFFALO	ERA358164	public	8C387480821A6F5BC386EFFA31EFBB2F	BA8EB36CEFC0D56C40F6D536783BD987
ERR618772	2014-11-02 02:21:23	2021-10-31 01:42:38	69520696	3545555496	0	51	2187	https://sra-downloadb.be-md.ncbi.nlm.nih.gov/sos5/sra-pub-zq-14/ERR000/618/ERR618772.sralite.1	ERX575543	RyhB Ribo-seq rep1	RNA-Seq	cDNA	TRANSCRIPTOMIC	SINGLE	0	0	ILLUMINA	Illumina HiSeq 2500	ERP007009	PRJEB7301		266079	ERS544004	SAMEA3130361	simple	511145	Escherichia coli str. K-12 substr. MG1655	SAMEA3130361	UNIVERSITY AT BUFFALO	ERA358164	public	6C7E699E470CD4B931AEBAD0A47AE5FC	905DEF9ED2C96417ECEA73A90207A6E1
ERR618773	2014-11-02 02:21:23	2021-10-30 22:49:19	94444604	4816674804	0	51	2776	https://sra-downloadb.be-md.ncbi.nlm.nih.gov/sos5/sra-pub-zq-14/ERR000/618/ERR618773.sralite.1	ERX575540	control RNA-seq rep1	RNA-Seq	cDNA	TRANSCRIPTOMIC	SINGLE	0	0	ILLUMINA	Illumina HiSeq 2500	ERP007009	PRJEB7301		266079	ERS544001	SAMEA3130359	simple	511145	Escherichia coli str. K-12 substr. MG1655	SAMEA3130359	UNIVERSITY AT BUFFALO	ERA358164	public	118ECCD3DED9393BC7D4EF1DB57709AC	2C880786BF9BE8A76DB918EBAA831AD4
ERR618774	2014-11-02 02:21:23	2021-10-30 23:57:01	188584261	4714606525	0	25	2911	https://sra-downloadb.be-md.ncbi.nlm.nih.gov/sos5/sra-pub-zq-14/ERR000/618/ERR618774.sralite.1	ERX575544	control RNA-seq rep2	RNA-Seq	cDNA	TRANSCRIPTOMIC	SINGLE	0	0	ILLUMINA	Illumina HiSeq 2500	ERP007009	PRJEB7301		266079	ERS544005	SAMEA3130360	simple	511145	Escherichia coli str. K-12 substr. MG1655	SAMEA3130360	UNIVERSITY AT BUFFALO	ERA358164	public	09098D2DCF6EA5E3EE73E7661A422E42	AD2F15132C8CE0A39DB2DF7E6135D2A0
ERR618775	2014-11-02 02:21:23	2021-10-30 21:58:54	48903913	2494099563	0	51	1517	https://sra-downloadb.be-md.ncbi.nlm.nih.gov/sos5/sra-pub-zq-14/ERR000/618/ERR618775.sralite.1	ERX575539	control Ribo-seq rep1	RNA-Seq	cDNA	TRANSCRIPTOMIC	SINGLE	0	0	ILLUMINA	Illumina HiSeq 2500	ERP007009	PRJEB7301		266079	ERS544000	SAMEA3130356	simple	511145	Escherichia coli str. K-12 substr. MG1655	SAMEA3130356	UNIVERSITY AT BUFFALO	ERA358164	public	864FCC8C0037F30D415F1F875BDCD8BD	33192220597BE5FD98811BABE52062EC
ERR6343280	2022-01-13 04:52:54	2022-05-23 06:45:26	11933529	895014675	0	75	323	https://sra-pub-run-odp.s3.amazonaws.com/sra/ERR6343280/ERR6343280	ERX5974884	MG1655_cappableseq_a_s	RNA-Seq	other	TRANSCRIPTOMIC	SINGLE	0	0	ILLUMINA	NextSeq 500	ERP130695	PRJEB46508		796886	ERS7166644	SAMEA9441788	simple	511145	Escherichia coli str. K-12 substr. MG1655	SAMEA9441788	David Forrest	ERA5337949	public	0B7945F85AE7398B21D012929B8FFF5D	264B9E03C58A5AC5D3B44A15B2A75C81
ERR6343281	2022-01-13 04:52:54	2022-05-23 06:45:15	11624998	871874850	0	75	313	https://sra-pub-run-odp.s3.amazonaws.com/sra/ERR6343281/ERR6343281	ERX5974885	MG1655_cappableseq_b_s	RNA-Seq	other	TRANSCRIPTOMIC	SINGLE	0	0	ILLUMINA	NextSeq 500	ERP130695	PRJEB46508		796886	ERS7166645	SAMEA9441789	simple	511145	Escherichia coli str. K-12 substr. MG1655	SAMEA9441789	David Forrest	ERA5337949	public	83CCF328F36C97E2A90FE507B1CF9BBB	565DE9E8394E245F5E9127125B319FC2
ERR6343282	2022-01-13 04:52:54	2022-05-23 06:45:49	12208272	915620400	0	75	327	https://sra-pub-run-odp.s3.amazonaws.com/sra/ERR6343282/ERR6343282	ERX5974886	Œîhns_cappableseq_a_s	RNA-Seq	other	TRANSCRIPTOMIC	SINGLE	0	0	ILLUMINA	NextSeq 500	ERP130695	PRJEB46508		796886	ERS7166646	SAMEA9441790	simple	511145	Escherichia coli str. K-12 substr. MG1655	SAMEA9441790	David Forrest	ERA5337949	public	F96B926694BDA6B495A6141EC24777EE	C427956C8C3E850ED96EB9330EDD35BB
ERR6343283	2022-01-13 04:52:54	2022-05-23 06:45:46	10578051	793353825	0	75	283	https://sra-pub-run-odp.s3.amazonaws.com/sra/ERR6343283/ERR6343283	ERX5974887	Œîhns_cappableseq_b_s	RNA-Seq	other	TRANSCRIPTOMIC	SINGLE	0	0	ILLUMINA	NextSeq 500	ERP130695	PRJEB46508		796886	ERS7166647	SAMEA9441791	simple	511145	Escherichia coli str. K-12 substr. MG1655	SAMEA9441791	David Forrest	ERA5337949	public	DFD6253B205E6AC09392FFFFC121A7F0	1B37AC02948D17BD02E951AECA78251C
ERR6343284	2022-01-13 04:52:54	2022-05-23 06:46:50	12988246	974118450	0	75	338	https://sra-pub-run-odp.s3.amazonaws.com/sra/ERR6343284/ERR6343284	ERX5974888	Œîhns_RNAseq_a_s	RNA-Seq	size fractionation	TRANSCRIPTOMIC	SINGLE	0	0	ILLUMINA	NextSeq 500	ERP130695	PRJEB46508		796886	ERS7166648	SAMEA9441792	simple	511145	Escherichia coli str. K-12 substr. MG1655	SAMEA9441792	David Forrest	ERA5337949	public	FE576955F1B8769F007696FFD3C902F2	A6CD2DBC0496511F2E740FE370E1E66A
ERR6343285	2022-01-13 04:52:54	2022-05-23 06:45:40	11746670	881000250	0	75	306	https://sra-pub-run-odp.s3.amazonaws.com/sra/ERR6343285/ERR6343285	ERX5974889	Œîhns_RNAseq_b_s	RNA-Seq	size fractionation	TRANSCRIPTOMIC	SINGLE	0	0	ILLUMINA	NextSeq 500	ERP130695	PRJEB46508		796886	ERS7166649	SAMEA9441793	simple	511145	Escherichia coli str. K-12 substr. MG1655	SAMEA9441793	David Forrest	ERA5337949	public	95B8BCD2C0C5807C86C4A64BE25E64F5	68B8E0DD3F848C190A224DBBAD1A53EF
ERR6343286	2022-01-13 04:52:54	2022-05-23 06:47:15	14784483	1108836225	0	75	396	https://sra-pub-run-odp.s3.amazonaws.com/sra/ERR6343286/ERR6343286	ERX5974890	Œîhns_phns-rok_cappableseq_a_s	RNA-Seq	other	TRANSCRIPTOMIC	SINGLE	0	0	ILLUMINA	NextSeq 500	ERP130695	PRJEB46508		796886	ERS7166650	SAMEA9441796	simple	511145	Escherichia coli str. K-12 substr. MG1655	SAMEA9441796	David Forrest	ERA5337949	public	972E9011C303B944E673E18D454B33E1	1F9EF3E533D21893E7E1961495D4E715
ERR6343287	2022-01-13 04:52:54	2022-05-23 06:46:15	11812103	885907725	0	75	319	https://sra-pub-run-odp.s3.amazonaws.com/sra/ERR6343287/ERR6343287	ERX5974891	Œîhns_phns-rok_cappableseq_b_s	RNA-Seq	other	TRANSCRIPTOMIC	SINGLE	0	0	ILLUMINA	NextSeq 500	ERP130695	PRJEB46508		796886	ERS7166651	SAMEA9441795	simple	511145	Escherichia coli str. K-12 substr. MG1655	SAMEA9441795	David Forrest	ERA5337949	public	012BB38F72CF5630B09F5074743FE97B	5E51A31B2AA18DDAF6787F6FD10D4AAD
ERR6484153	2021-10-05 19:51:31	2021-10-13 11:40:47	11616819	2346597438	11616819	202	684	https://sra-pub-run-odp.s3.amazonaws.com/sra/ERR6484153/ERR6484153	ERX6111432	W3110_GE_p	RNA-Seq	Inverse rRNA	TRANSCRIPTOMIC	PAIRED	0	0	ILLUMINA	Illumina NovaSeq 6000	ERP131192	PRJEB46957		757338	ERS7387811	SAMEA9663989	simple	511145	Escherichia coli str. K-12 substr. MG1655	SAMEA9663989	Ga-eul Eom	ERA5618539	public	548E8AC078F72A54FF769364B1B62743	B3553E3416A5A0BEA8152112D293EDCD
ERR6575016	2021-10-05 02:40:00	2021-10-14 03:18:53	2711147	137075004	0	50	70	https://sra-pub-run-odp.s3.amazonaws.com/sra/ERR6575016/ERR6575016	ERX6201072	unspecified	RNA-Seq	RT-PCR	TRANSCRIPTOMIC	SINGLE	0	0	ILLUMINA	Illumina MiSeq	ERP126658			0	ERS7277692	SAMEA9554940	simple	511145	Escherichia coli str. K-12 substr. MG1655	SAMEA9554940	KAIST	ERA5964210	public	048764DF8B196AC37B54255C174D9CEC	B3F3B9B06F3F0AF278CD281227F77C93
ERR6575017	2021-10-05 02:40:00	2021-10-14 03:18:55	2317479	117178741	0	50	60	https://sra-pub-run-odp.s3.amazonaws.com/sra/ERR6575017/ERR6575017	ERX6201073	unspecified	RNA-Seq	RT-PCR	TRANSCRIPTOMIC	SINGLE	0	0	ILLUMINA	Illumina MiSeq	ERP126658			0	ERS7277693	SAMEA9554941	simple	511145	Escherichia coli str. K-12 substr. MG1655	SAMEA9554941	KAIST	ERA5964210	public	568FF4FF945EA5BC95D37A93650C2734	5378AA70BE091BFBE883E50744236EA8
ERR6575018	2021-10-05 02:40:00	2021-10-14 03:19:10	3527673	178415674	0	50	91	https://sra-pub-run-odp.s3.amazonaws.com/sra/ERR6575018/ERR6575018	ERX6201074	unspecified	RNA-Seq	RT-PCR	TRANSCRIPTOMIC	SINGLE	0	0	ILLUMINA	Illumina MiSeq	ERP126658			0	ERS7277694	SAMEA9554942	simple	511145	Escherichia coli str. K-12 substr. MG1655	SAMEA9554942	KAIST	ERA5964210	public	B0B262B4C0059D166E268E503A0E1F4F	26B47837E15DE41AA84F1E4BF82462E3
ERR6575019	2021-10-05 02:40:00	2021-10-14 03:18:57	3288526	166343839	0	50	85	https://sra-pub-run-odp.s3.amazonaws.com/sra/ERR6575019/ERR6575019	ERX6201075	unspecified	RNA-Seq	RT-PCR	TRANSCRIPTOMIC	SINGLE	0	0	ILLUMINA	Illumina MiSeq	ERP126658			0	ERS7277695	SAMEA9554943	simple	511145	Escherichia coli str. K-12 substr. MG1655	SAMEA9554943	KAIST	ERA5964210	public	B8BC66BB3ED8BF176E986D1ADABE8733	54332CF65C856F2B9594E48D1440DF55
ERR8194515	2022-01-30 07:04:10		0	0	0	0	0		ERX7757426	dRNASeq	RNA-Seq	RT-PCR	TRANSCRIPTOMIC	SINGLE	0	0	ILLUMINA	Illumina HiSeq 2500	ERP120199	PRJEB36932		761624	ERS10275841	SAMEA12669479	simple	511145	Escherichia coli str. K-12 substr. MG1655	SAMEA12669479	KAIST	ERA8603307	public
ERR8194516	2022-01-30 07:04:10		0	0	0	0	0		ERX7757427	dRNASeq	RNA-Seq	RT-PCR	TRANSCRIPTOMIC	SINGLE	0	0	ILLUMINA	Illumina HiSeq 2500	ERP120199	PRJEB36932		761624	ERS10275842	SAMEA12669480	simple	511145	Escherichia coli str. K-12 substr. MG1655	SAMEA12669480	KAIST	ERA8603307	public
ERR8194517	2022-01-30 07:04:10		0	0	0	0	0		ERX7757428	dRNASeq	RNA-Seq	RT-PCR	TRANSCRIPTOMIC	SINGLE	0	0	ILLUMINA	Illumina HiSeq 2500	ERP120199	PRJEB36932		761624	ERS10275843	SAMEA12669481	simple	511145	Escherichia coli str. K-12 substr. MG1655	SAMEA12669481	KAIST	ERA8603307	public
ERR8194518	2022-01-30 07:04:10		0	0	0	0	0		ERX7757429	dRNASeq	RNA-Seq	RT-PCR	TRANSCRIPTOMIC	SINGLE	0	0	ILLUMINA	Illumina HiSeq 2500	ERP120199	PRJEB36932		761624	ERS10275844	SAMEA12669482	simple	511145	Escherichia coli str. K-12 substr. MG1655	SAMEA12669482	KAIST	ERA8603307	public
ERR8194519	2022-01-30 07:04:10	2022-07-13 08:09:34	10163581	505538973	0	49	256	https://sra-download.ncbi.nlm.nih.gov/traces/era20/ERR/ERR8194/ERR8194519	ERX7757430	dRNASeq	RNA-Seq	RT-PCR	TRANSCRIPTOMIC	SINGLE	0	0	ILLUMINA	Illumina HiSeq 2500	ERP120199	PRJEB36932		761624	ERS10275845	SAMEA12669483	simple	511145	Escherichia coli str. K-12 substr. MG1655	SAMEA12669483	KAIST	ERA8603307	public	63CF1EE021F56B419177BF25469E61C7	A0C6E528027D568000FD52AFF0F96ED2
ERR8194520	2022-01-30 07:04:10		0	0	0	0	0		ERX7757431	dRNASeq	RNA-Seq	RT-PCR	TRANSCRIPTOMIC	SINGLE	0	0	ILLUMINA	Illumina HiSeq 2500	ERP120199	PRJEB36932		761624	ERS10275846	SAMEA12669484	simple	511145	Escherichia coli str. K-12 substr. MG1655	SAMEA12669484	KAIST	ERA8603307	public
ERR8194521	2022-01-30 07:04:10	2022-07-12 21:29:30	20570980	893501956	0	43	473	https://sra-download.ncbi.nlm.nih.gov/traces/era21/ERR/ERR8194/ERR8194521	ERX7757432	TermSeq	RNA-Seq	RT-PCR	TRANSCRIPTOMIC	SINGLE	0	0	ILLUMINA	Illumina HiSeq 2500	ERP120199	PRJEB36932		761624	ERS10275847	SAMEA12669485	simple	511145	Escherichia coli str. K-12 substr. MG1655	SAMEA12669485	KAIST	ERA8603307	public	EEE2C9B6561A869D22F1FCF87A1F5B7C	AEF75B91F98AC119FED269F2AF3C7905
ERR8194522	2022-01-30 07:04:10		0	0	0	0	0		ERX7757433	TermSeq	RNA-Seq	RT-PCR	TRANSCRIPTOMIC	SINGLE	0	0	ILLUMINA	Illumina HiSeq 2500	ERP120199	PRJEB36932		761624	ERS10275848	SAMEA12669486	simple	511145	Escherichia coli str. K-12 substr. MG1655	SAMEA12669486	KAIST	ERA8603307	public
ERR8194523	2022-01-30 07:04:10		0	0	0	0	0		ERX7757434	TermSeq	RNA-Seq	RT-PCR	TRANSCRIPTOMIC	SINGLE	0	0	ILLUMINA	Illumina HiSeq 2500	ERP120199	PRJEB36932		761624	ERS10275849	SAMEA12669487	simple	511145	Escherichia coli str. K-12 substr. MG1655	SAMEA12669487	KAIST	ERA8603307	public
SRR1016899	2013-10-30 17:42:35	2013-10-29 19:15:49	64483050	4900711800	0	76	3321	https://sra-downloadb.be-md.ncbi.nlm.nih.gov/sos5/sra-pub-zq-11/SRR001/016/SRR1016899.sralite.1	SRX367889	controlA	RNA-Seq	cDNA	TRANSCRIPTOMIC	SINGLE	0	0	ILLUMINA	Illumina HiSeq 2000	SRP031912	PRJNA224571		224571	SRS493949	SAMN02303029	simple	511145	Escherichia coli str. K-12 substr. MG1655	pBAD-sRNA2	PORTLAND STATE UNIVERSITY	SRA096729	public	922F065BC108AC534C9D6A2CEF9A71AD	BD06ED71A31CD1135E746F0492D17E4A
SRR1016900	2013-10-30 17:42:35	2013-10-29 20:12:33	49267187	3744306212	0	76	2541	https://sra-downloadb.be-md.ncbi.nlm.nih.gov/sos5/sra-pub-zq-11/SRR001/016/SRR1016900.sralite.1	SRX368075	control2-lib	RNA-Seq	cDNA	TRANSCRIPTOMIC	SINGLE	0	0	ILLUMINA	Illumina HiSeq 2000	SRP031912	PRJNA224571		224571	SRS493949	SAMN02303029	simple	511145	Escherichia coli str. K-12 substr. MG1655	pBAD-sRNA2	PORTLAND STATE UNIVERSITY	SRA096729	public	C745A3F354AA3923ECFB5090729BF1D3	7B31CCF56CD3AA883FB94501DE6D3D75
SRR1016920	2013-10-30 17:42:35	2013-10-27 20:38:14	41893255	3183887380	0	76	2171	https://sra-downloadb.be-md.ncbi.nlm.nih.gov/sos5/sra-pub-zq-11/SRR001/016/SRR1016920.sralite.1	SRX368076	ompN1-lib	RNA-Seq	cDNA	TRANSCRIPTOMIC	SINGLE	0	0	ILLUMINA	Illumina HiSeq 2000	SRP031912	PRJNA224571		224571	SRS493949	SAMN02303029	simple	511145	Escherichia coli str. K-12 substr. MG1655	pBAD-sRNA2	PORTLAND STATE UNIVERSITY	SRA096729	public	E195CFA3CEAF22BDC14935FEB0AA95BE	E27746ED0CA4E3FB0A815E2A6B67487A
SRR1016921	2013-10-30 17:42:35	2013-10-27 20:40:13	51362692	3903564592	0	76	2647	https://sra-downloadb.be-md.ncbi.nlm.nih.gov/sos5/sra-pub-zq-11/SRR001/016/SRR1016921.sralite.1	SRX368130	ompN2-lib	RNA-Seq	cDNA	TRANSCRIPTOMIC	SINGLE	0	0	ILLUMINA	Illumina HiSeq 2000	SRP031912	PRJNA224571		224571	SRS493949	SAMN02303029	simple	511145	Escherichia coli str. K-12 substr. MG1655	pBAD-sRNA2	PORTLAND STATE UNIVERSITY	SRA096729	public	8271BB4D34AEE6D00230CBD604EEF817	1D275AE6A045BDFACEF3CC1F134CC4CF
SRR10192862	2020-09-26 11:15:52	2019-09-26 18:45:38	7847464	1192814528	7847464	152	414	https://sra-downloadb.be-md.ncbi.nlm.nih.gov/sos5/sra-pub-zq-16/SRR010/10192/SRR10192862/SRR10192862.lite.1	SRX6913116		RNA-Seq	cDNA	TRANSCRIPTOMIC	PAIRED	0	0	ILLUMINA	NextSeq 500	SRP223452	PRJNA574477	3	574477	SRS5444723	SAMN12859061	simple	511145	Escherichia coli str. K-12 substr. MG1655	GSM4099077	GEO	SRA968965	public	8503E3955D0438DD606A0B21D5646C54	F6F89FA6101246A4A4BBFCCB1B43BDB9
SRR10192863	2020-09-26 11:15:52	2019-09-26 18:46:09	8496317	1291440184	8496317	152	454	https://sra-downloadb.be-md.ncbi.nlm.nih.gov/sos5/sra-pub-zq-16/SRR010/10192/SRR10192863/SRR10192863.lite.1	SRX6913118		RNA-Seq	cDNA	TRANSCRIPTOMIC	PAIRED	0	0	ILLUMINA	NextSeq 500	SRP223452	PRJNA574477	3	574477	SRS5444725	SAMN12859060	simple	511145	Escherichia coli str. K-12 substr. MG1655	GSM4099078	GEO	SRA968965	public	8E2E5E40D03519C23FB4CAA3846345B8	2071012CDA13F42E2393D262C842C803
SRR10192864	2020-09-26 11:15:52	2019-09-26 18:44:43	9312631	1415519912	9312631	152	494	https://sra-downloadb.be-md.ncbi.nlm.nih.gov/sos5/sra-pub-zq-16/SRR010/10192/SRR10192864/SRR10192864.lite.1	SRX6913119		RNA-Seq	cDNA	TRANSCRIPTOMIC	PAIRED	0	0	ILLUMINA	NextSeq 500	SRP223452	PRJNA574477	3	574477	SRS5444726	SAMN12859059	simple	511145	Escherichia coli str. K-12 substr. MG1655	GSM4099079	GEO	SRA968965	public	55F679EF176ADE802FAF5F0046655E87	AB8B1B9C4CEB20231BC433002D5A3625
SRR10192865	2020-09-26 11:15:52	2019-09-26 18:47:43	13625162	2071024624	13625162	152	713	https://sra-downloadb.be-md.ncbi.nlm.nih.gov/sos5/sra-pub-zq-16/SRR010/10192/SRR10192865/SRR10192865.lite.1	SRX6913120		RNA-Seq	cDNA	TRANSCRIPTOMIC	PAIRED	0	0	ILLUMINA	NextSeq 500	SRP223452	PRJNA574477	3	574477	SRS5444727	SAMN12859058	simple	511145	Escherichia coli str. K-12 substr. MG1655	GSM4099080	GEO	SRA968965	public	0EFD179BE2A47048D86794CC820475B2	46F24352C98AC185FEC8B46B9734B032
SRR10192866	2020-09-26 11:15:52	2019-09-26 18:45:11	10126114	1539169328	10126114	152	540	https://sra-downloadb.be-md.ncbi.nlm.nih.gov/sos5/sra-pub-zq-16/SRR010/10192/SRR10192866/SRR10192866.lite.1	SRX6913121		RNA-Seq	cDNA	TRANSCRIPTOMIC	PAIRED	0	0	ILLUMINA	NextSeq 500	SRP223452	PRJNA574477	3	574477	SRS5444728	SAMN12859057	simple	511145	Escherichia coli str. K-12 substr. MG1655	GSM4099081	GEO	SRA968965	public	E99CD8FB02E8680807D85837D0D10585	698CCF6AEE910DF9DAE3DB64C04FDE69
SRR10192867	2020-09-26 11:15:52	2019-09-26 18:45:49	10709454	1627837008	10709454	152	560	https://sra-downloadb.be-md.ncbi.nlm.nih.gov/sos5/sra-pub-zq-16/SRR010/10192/SRR10192867/SRR10192867.lite.1	SRX6913122		RNA-Seq	cDNA	TRANSCRIPTOMIC	PAIRED	0	0	ILLUMINA	NextSeq 500	SRP223452	PRJNA574477	3	574477	SRS5444729	SAMN12859056	simple	511145	Escherichia coli str. K-12 substr. MG1655	GSM4099082	GEO	SRA968965	public	F8E15B7AB391E195064288FD503E5658	7E873888BFE5FDBA3B5BB366E157CA5B
SRR10259334	2019-10-11 16:36:38	2019-10-11 16:31:12	3232411	484861650	3232411	150	247	https://sra-downloadb.be-md.ncbi.nlm.nih.gov/sos5/sra-pub-zq-16/SRR010/259/SRR10259334.sralite.1	SRX6977214	5FU1	RNA-Seq	RANDOM	TRANSCRIPTOMIC	PAIRED	0	0	ILLUMINA	Illumina MiSeq	SRP225123	PRJNA576932		576932	SRS5502425	SAMN13014958	simple	511145	Escherichia coli str. K-12 substr. MG1655	Ecoli_RNAseq_FPs	UCSF	SRA977671	public	873F75349BC9592CA9EA9E21AA6BACCA	37734EAA1FAC2F188804481CEEA0A258
SRR10259335	2019-10-11 16:26:13	2019-10-11 16:24:41	2687531	403129650	2687531	150	194	https://sra-downloadb.be-md.ncbi.nlm.nih.gov/sos5/sra-pub-zq-14/SRR010/259/SRR10259335.sralite.1	SRX6977213	LB3	RNA-Seq	RANDOM	TRANSCRIPTOMIC	PAIRED	0	0	ILLUMINA	Illumina MiSeq	SRP225123	PRJNA576932		576932	SRS5502425	SAMN13014958	simple	511145	Escherichia coli str. K-12 substr. MG1655	Ecoli_RNAseq_FPs	UCSF	SRA977671	public	114AB44F2F9C491C30DF9094770F4C01	AED136017F681E0A682777BF0EFE01B3
SRR10259336	2019-10-11 16:26:13	2019-10-11 16:25:12	2418684	362802600	2418684	150	174	https://sra-downloadb.be-md.ncbi.nlm.nih.gov/sos5/sra-pub-zq-14/SRR010/259/SRR10259336.sralite.1	SRX6977212	LB2	RNA-Seq	RANDOM	TRANSCRIPTOMIC	PAIRED	0	0	ILLUMINA	Illumina MiSeq	SRP225123	PRJNA576932		576932	SRS5502425	SAMN13014958	simple	511145	Escherichia coli str. K-12 substr. MG1655	Ecoli_RNAseq_FPs	UCSF	SRA977671	public	FA2E0460E0667DF8F8C37C33486F4B9C	00193426C8564B366351BEE61EB82DB0
SRR10259337	2019-10-11 16:36:38	2019-10-11 16:29:44	3219236	482885400	3219236	150	230	https://sra-pub-run-odp.s3.amazonaws.com/sra/SRR10259337/SRR10259337	SRX6977211	LB1	RNA-Seq	RANDOM	TRANSCRIPTOMIC	PAIRED	0	0	ILLUMINA	Illumina MiSeq	SRP225123	PRJNA576932		576932	SRS5502425	SAMN13014958	simple	511145	Escherichia coli str. K-12 substr. MG1655	Ecoli_RNAseq_FPs	UCSF	SRA977671	public	5EF965C6D4EE3AF704741A145B7943ED	28B25F4FDFAF9883B275E66091216B2A
SRR10259338	2019-10-11 16:24:13	2019-10-11 16:19:27	1711423	256713450	1711423	150	123	https://sra-downloadb.be-md.ncbi.nlm.nih.gov/sos5/sra-pub-zq-14/SRR010/259/SRR10259338.sralite.1	SRX6977210	CAP3	RNA-Seq	RANDOM	TRANSCRIPTOMIC	PAIRED	0	0	ILLUMINA	Illumina MiSeq	SRP225123	PRJNA576932		576932	SRS5502425	SAMN13014958	simple	511145	Escherichia coli str. K-12 substr. MG1655	Ecoli_RNAseq_FPs	UCSF	SRA977671	public	4F4EF4A2F9D92CEDA7E7BCA7AF9A8A3B	4F9F4165902663F2E19AA9128D0B1F67
SRR10259339	2019-10-11 16:36:38	2019-10-11 16:32:08	3382907	507436050	3382907	150	246	https://sra-downloadb.be-md.ncbi.nlm.nih.gov/sos5/sra-pub-zq-16/SRR010/259/SRR10259339.sralite.1	SRX6977209	CAP2	RNA-Seq	RANDOM	TRANSCRIPTOMIC	PAIRED	0	0	ILLUMINA	Illumina MiSeq	SRP225123	PRJNA576932		576932	SRS5502425	SAMN13014958	simple	511145	Escherichia coli str. K-12 substr. MG1655	Ecoli_RNAseq_FPs	UCSF	SRA977671	public	24738DE33C45B08EFC0C04EF49E8BBB2	72ACD358851A5D4C0DB302F73290B919
SRR10259340	2019-10-11 16:36:38	2019-10-11 16:34:23	3631737	544760550	3631737	150	260	https://sra-downloadb.be-md.ncbi.nlm.nih.gov/sos5/sra-pub-zq-14/SRR010/259/SRR10259340.sralite.1	SRX6977208	CAP1	RNA-Seq	RANDOM	TRANSCRIPTOMIC	PAIRED	0	0	ILLUMINA	Illumina MiSeq	SRP225123	PRJNA576932		576932	SRS5502425	SAMN13014958	simple	511145	Escherichia coli str. K-12 substr. MG1655	Ecoli_RNAseq_FPs	UCSF	SRA977671	public	D034725868B4CA5A214DEBA28C20662D	70FDFF35E6E18522CB85259C43B20C2D
SRR10259341	2019-10-11 16:36:38	2019-10-11 16:28:49	2836526	425478900	2836526	150	217	https://sra-downloadb.be-md.ncbi.nlm.nih.gov/sos5/sra-pub-zq-16/SRR010/259/SRR10259341.sralite.1	SRX6977207	5FU3	RNA-Seq	RANDOM	TRANSCRIPTOMIC	PAIRED	0	0	ILLUMINA	Illumina MiSeq	SRP225123	PRJNA576932		576932	SRS5502425	SAMN13014958	simple	511145	Escherichia coli str. K-12 substr. MG1655	Ecoli_RNAseq_FPs	UCSF	SRA977671	public	7146BE2D189127607ED5749479CDDC3E	F6AB70B568A96BB84A0D262169FDFB08
SRR10259342	2019-10-11 16:34:35	2019-10-11 16:27:35	2522052	378307800	2522052	150	197	https://sra-pub-run-odp.s3.amazonaws.com/sra/SRR10259342/SRR10259342	SRX6977206	5FU2	RNA-Seq	RANDOM	TRANSCRIPTOMIC	PAIRED	0	0	ILLUMINA	Illumina MiSeq	SRP225123	PRJNA576932		576932	SRS5502425	SAMN13014958	simple	511145	Escherichia coli str. K-12 substr. MG1655	Ecoli_RNAseq_FPs	UCSF	SRA977671	public	84DFD640B0CF7625F9F276F0C451D7F0	72E71D11FE8E8DFBC137E5F452274BAB
SRR10417419	2021-09-18 11:38:06	2019-11-08 02:03:05	11232153	2167805529	11232153	193	934	https://sra-downloadb.be-md.ncbi.nlm.nih.gov/sos4/sra-pub-zq-1/SRR010/10417/SRR10417419/SRR10417419.lite.1	SRX7115447		RNA-Seq	cDNA	TRANSCRIPTOMIC	PAIRED	0	0	ILLUMINA	Illumina HiSeq 2500	SRP229111	PRJNA588270	3	588270	SRS5626220	SAMN13234460	simple	511145	Escherichia coli str. K-12 substr. MG1655	GSM4151182	GEO	SRA992772	public	5F2DE9BD79A6377549F26CEB8120C76B	86EA101A4F35D9207F9F5C567BCEC400
SRR10417420	2021-09-18 11:38:06	2019-11-08 02:03:47	16561629	3196394397	16561629	193	1398	https://sra-downloadb.be-md.ncbi.nlm.nih.gov/sos4/sra-pub-zq-1/SRR010/10417/SRR10417420/SRR10417420.lite.1	SRX7115448		RNA-Seq	cDNA	TRANSCRIPTOMIC	PAIRED	0	0	ILLUMINA	Illumina HiSeq 2500	SRP229111	PRJNA588270	3	588270	SRS5626221	SAMN13234459	simple	511145	Escherichia coli str. K-12 substr. MG1655	GSM4151183	GEO	SRA992772	public	CFD9A6F301963EC2A2143BCBB72CE0D0	3CED0A765FFC73EBA64D40C1E67930D6
SRR10417421	2021-09-18 11:38:06	2019-11-08 02:02:44	13106701	2516486592	13106701	192	1081	https://sra-downloadb.be-md.ncbi.nlm.nih.gov/sos4/sra-pub-zq-1/SRR010/10417/SRR10417421/SRR10417421.lite.1	SRX7115449		RNA-Seq	cDNA	TRANSCRIPTOMIC	PAIRED	0	0	ILLUMINA	Illumina HiSeq 2500	SRP229111	PRJNA588270	3	588270	SRS5626222	SAMN13234458	simple	511145	Escherichia coli str. K-12 substr. MG1655	GSM4151184	GEO	SRA992772	public	DEC44AE72AB1CFF7AFCE4D130E9C2B79	17634094752DB43226459FFC75A7FC0B
SRR10417422	2021-09-18 11:38:06	2019-11-08 02:03:14	12071990	2317822080	12071990	192	1002	https://sra-downloadb.be-md.ncbi.nlm.nih.gov/sos4/sra-pub-zq-1/SRR010/10417/SRR10417422/SRR10417422.lite.1	SRX7115450		RNA-Seq	cDNA	TRANSCRIPTOMIC	PAIRED	0	0	ILLUMINA	Illumina HiSeq 2500	SRP229111	PRJNA588270	3	588270	SRS5626223	SAMN13234457	simple	511145	Escherichia coli str. K-12 substr. MG1655	GSM4151185	GEO	SRA992772	public	60A875CD8094634DF741A5886E9BB995	DF7113A6DCB68B3CF8D68A426E5907E8
SRR10575035	2020-06-11 16:11:21	2019-12-03 10:03:04	38661911	2706333770	38661911	70	965	https://sra-downloadb.be-md.ncbi.nlm.nih.gov/sos5/sra-pub-zq-16/SRR010/10575/SRR10575035/SRR10575035.lite.1	SRX7256337		RNA-Seq	cDNA	TRANSCRIPTOMIC	PAIRED	0	0	ILLUMINA	NextSeq 500	SRP234458	PRJNA593049		593049	SRS5753819	SAMN13451079	simple	511145	Escherichia coli str. K-12 substr. MG1655	GSM4200745	GEO	SRA1005659	public	B5C967703C63C8FBE2C92A2A3A8B2C6A	9A8F3F882C0A9D3DC82AC2366131146F
SRR10575037	2020-06-11 16:11:21	2019-12-03 10:02:18	32393604	2267552280	32393604	70	816	https://sra-downloadb.be-md.ncbi.nlm.nih.gov/sos5/sra-pub-zq-16/SRR010/10575/SRR10575037/SRR10575037.lite.1	SRX7256339		RNA-Seq	cDNA	TRANSCRIPTOMIC	PAIRED	0	0	ILLUMINA	NextSeq 500	SRP234458	PRJNA593049		593049	SRS5753821	SAMN13451077	simple	511145	Escherichia coli str. K-12 substr. MG1655	GSM4200747	GEO	SRA1005659	public	2C748E929DDC642779762BAF8567E08E	058BD77E8CBE4788E5391940248339AE
SRR10575039	2020-06-11 16:11:21	2019-12-03 10:00:24	27269061	1908834270	27269061	70	687	https://sra-pub-run-odp.s3.amazonaws.com/sra/SRR10575039/SRR10575039	SRX7256341		RNA-Seq	cDNA	TRANSCRIPTOMIC	PAIRED	0	0	ILLUMINA	NextSeq 500	SRP234458	PRJNA593049		593049	SRS5753823	SAMN13451075	simple	511145	Escherichia coli str. K-12 substr. MG1655	GSM4200749	GEO	SRA1005659	public	294188E75E0621A706270E9498904BA0	1FE151A7B4F32EEB0E5BC069C64CB086
SRR1067773	2015-07-22 17:04:40	2015-12-16 09:49:51	23326005	1166300250	0	50	815	https://sra-pub-run-odp.s3.amazonaws.com/sra/SRR1067773/SRR1067773	SRX403938		RNA-Seq	cDNA	TRANSCRIPTOMIC	SINGLE	0	0	ILLUMINA	Illumina HiSeq 2000	SRP034871	PRJNA232843	2	232843	SRS523653	SAMN02566835	simple	511145	Escherichia coli str. K-12 substr. MG1655	GSM1300282	GEO	SRA122790	public	F551CB99B831FDD87C6440A286E8157B	4BA928046A2586F5CD5174EFE10F828E
SRR1067774	2015-07-22 17:04:40	2015-12-16 09:46:48	34490679	1724533950	0	50	1160	https://sra-pub-run-odp.s3.amazonaws.com/sra/SRR1067774/SRR1067774	SRX403938		RNA-Seq	cDNA	TRANSCRIPTOMIC	SINGLE	0	0	ILLUMINA	Illumina HiSeq 2000	SRP034871	PRJNA232843	2	232843	SRS523653	SAMN02566835	simple	511145	Escherichia coli str. K-12 substr. MG1655	GSM1300282	GEO	SRA122790	public	AD1D37927507E4B85F1AF1A590A68C17	994C49DAF9F996699861AC5704693A0E
SRR10775296	2019-12-30 16:24:20	2019-12-27 18:24:07	1815309	79873596	0	44	42	https://sra-pub-run-odp.s3.amazonaws.com/sra/SRR10775296/SRR10775296	SRX7449214		RNA-Seq	cDNA	TRANSCRIPTOMIC	SINGLE	0	0	ILLUMINA	Illumina MiSeq	SRP238903	PRJNA597883		597883	SRS5893497	SAMN13689802	simple	511145	Escherichia coli str. K-12 substr. MG1655	GSM4237295	GEO	SRA1017232	public	766B2EB8E9981F9A8A77F6B5DDA53271	96221ED0B03BF1D58BC95A4FFD18B209
SRR10775297	2019-12-30 16:24:20	2019-12-27 18:24:37	1587857	69865708	0	44	36	https://sra-downloadb.be-md.ncbi.nlm.nih.gov/sos5/sra-pub-zq-16/SRR010/775/SRR10775297.sralite.1	SRX7449215		RNA-Seq	cDNA	TRANSCRIPTOMIC	SINGLE	0	0	ILLUMINA	Illumina MiSeq	SRP238903	PRJNA597883		597883	SRS5893498	SAMN13689801	simple	511145	Escherichia coli str. K-12 substr. MG1655	GSM4237296	GEO	SRA1017232	public	4E001836FB49B304D55E09BBAD2DAD00	1DE92FD9FAAF8800525DD505D64F83D5
SRR10775302	2019-12-30 16:24:20	2019-12-27 18:28:48	25627585	896965475	0	35	352	https://sra-downloadb.be-md.ncbi.nlm.nih.gov/sos5/sra-pub-zq-16/SRR010/775/SRR10775302.sralite.1	SRX7449220		RNA-Seq	cDNA	TRANSCRIPTOMIC	SINGLE	0	0	ILLUMINA	NextSeq 500	SRP238903	PRJNA597883		597883	SRS5893503	SAMN13690827	simple	511145	Escherichia coli str. K-12 substr. MG1655	GSM4237301	GEO	SRA1017232	public	1722786C49AC1AB01184BF22E36715FA	5CEBC2E1170B043AF737315E6C1AD678
SRR10775303	2019-12-30 16:24:20	2019-12-27 18:28:48	26961145	943640075	0	35	371	https://sra-pub-run-odp.s3.amazonaws.com/sra/SRR10775303/SRR10775303	SRX7449221		RNA-Seq	cDNA	TRANSCRIPTOMIC	SINGLE	0	0	ILLUMINA	NextSeq 500	SRP238903	PRJNA597883		597883	SRS5893504	SAMN13690826	simple	511145	Escherichia coli str. K-12 substr. MG1655	GSM4237302	GEO	SRA1017232	public	20AAA7B875BECFC7DE6787F9FA7C23B8	672B746DF6D48736C6491475050D86BA
SRR10775304	2019-12-30 16:24:20	2019-12-27 18:29:01	28604006	1001140210	0	35	391	https://sra-downloadb.be-md.ncbi.nlm.nih.gov/sos5/sra-pub-zq-16/SRR010/775/SRR10775304.sralite.1	SRX7449222		RNA-Seq	cDNA	TRANSCRIPTOMIC	SINGLE	0	0	ILLUMINA	NextSeq 500	SRP238903	PRJNA597883		597883	SRS5893505	SAMN13690825	simple	511145	Escherichia coli str. K-12 substr. MG1655	GSM4237303	GEO	SRA1017232	public	0746F1BBF162C902E18B55B7B57B0017	43F01DE198EDAC5F73681224A640B7C8
SRR10775305	2019-12-30 16:24:21	2019-12-27 18:30:55	35076601	1227681035	0	35	480	https://sra-downloadb.be-md.ncbi.nlm.nih.gov/sos5/sra-pub-zq-16/SRR010/775/SRR10775305.sralite.1	SRX7449223		RNA-Seq	cDNA	TRANSCRIPTOMIC	SINGLE	0	0	ILLUMINA	NextSeq 500	SRP238903	PRJNA597883		597883	SRS5893506	SAMN13690824	simple	511145	Escherichia coli str. K-12 substr. MG1655	GSM4237304	GEO	SRA1017232	public	9CFA8749689E13034178F60C3C476961	846D93310E55F5C04C84362ED3245948
SRR10775306	2019-12-30 16:24:21	2019-12-27 18:30:05	16636708	582284780	0	35	229	https://sra-pub-run-odp.s3.amazonaws.com/sra/SRR10775306/SRR10775306	SRX7449224		RNA-Seq	cDNA	TRANSCRIPTOMIC	SINGLE	0	0	ILLUMINA	NextSeq 500	SRP238903	PRJNA597883		597883	SRS5893507	SAMN13690823	simple	511145	Escherichia coli str. K-12 substr. MG1655	GSM4237305	GEO	SRA1017232	public	2D7642FE0CAB75BCF545F469C37937F1	DA90F9E9069292D55E50ABD584DCBE2B
SRR10775307	2019-12-30 16:24:21	2019-12-27 18:34:01	60918694	2132154290	0	35	826	https://sra-downloadb.be-md.ncbi.nlm.nih.gov/sos5/sra-pub-zq-16/SRR010/775/SRR10775307.sralite.1	SRX7449225		RNA-Seq	cDNA	TRANSCRIPTOMIC	SINGLE	0	0	ILLUMINA	NextSeq 500	SRP238903	PRJNA597883		597883	SRS5893508	SAMN13690822	simple	511145	Escherichia coli str. K-12 substr. MG1655	GSM4237306	GEO	SRA1017232	public	32E37FD547ADA5482AAF63C6DEE27FB3	797A65375566D1238DFC0B5B7876FAC0
SRR10805225	2020-06-20 11:17:10	2019-12-30 15:25:45	4634862	310285892	0	66	155	https://sra-pub-run-odp.s3.amazonaws.com/sra/SRR10805225/SRR10805225	SRX7478973		RNA-Seq	cDNA	TRANSCRIPTOMIC	SINGLE	0	0	ILLUMINA	Illumina HiSeq 2500	SRP239103	PRJNA598209	3	598209	SRS5922568	SAMN13700486	simple	511145	Escherichia coli str. K-12 substr. MG1655	GSM4239568	GEO	SRA1017875	public	771619850DBF9A08C36ADD353C0F4055	CF3FCF648224D1FEAAD8E4DEC0CA8942
SRR10805226	2020-06-20 11:17:10	2019-12-30 15:42:33	47792011	3229322220	0	67	1610	https://sra-downloadb.be-md.ncbi.nlm.nih.gov/sos5/sra-pub-zq-16/SRR010/10805/SRR10805226/SRR10805226.lite.1	SRX7478974		RNA-Seq	cDNA	TRANSCRIPTOMIC	SINGLE	0	0	ILLUMINA	Illumina HiSeq 2500	SRP239103	PRJNA598209	3	598209	SRS5922569	SAMN13700485	simple	511145	Escherichia coli str. K-12 substr. MG1655	GSM4239569	GEO	SRA1017875	public	0DCF818C66CEA54501643188884320AB	051A0A1850B2CAD5B166F6F967A089E0
SRR10805227	2020-06-20 11:17:10	2019-12-30 15:29:10	13875453	935947188	0	67	465	https://sra-pub-run-odp.s3.amazonaws.com/sra/SRR10805227/SRR10805227	SRX7478975		RNA-Seq	cDNA	TRANSCRIPTOMIC	SINGLE	0	0	ILLUMINA	Illumina HiSeq 2500	SRP239103	PRJNA598209	3	598209	SRS5922570	SAMN13700484	simple	511145	Escherichia coli str. K-12 substr. MG1655	GSM4239570	GEO	SRA1017875	public	6DCB61E812BDB7F332123780F5230AB8	8F08C31908C5DD768AB6BA09155AE329
SRR10805228	2020-06-20 11:17:10	2019-12-30 15:28:36	11097681	750555490	0	67	375	https://sra-pub-run-odp.s3.amazonaws.com/sra/SRR10805228/SRR10805228	SRX7478976		RNA-Seq	cDNA	TRANSCRIPTOMIC	SINGLE	0	0	ILLUMINA	Illumina HiSeq 2500	SRP239103	PRJNA598209	3	598209	SRS5922571	SAMN13700483	simple	511145	Escherichia coli str. K-12 substr. MG1655	GSM4239571	GEO	SRA1017875	public	679B26F747E9ADF5D29E52741E7C1C1A	0E72AD0EA795E5153531ECD5B36254CB
SRR10805229	2020-06-20 11:17:10	2019-12-30 15:29:50	15564869	1050286574	0	67	526	https://sra-downloadb.be-md.ncbi.nlm.nih.gov/sos5/sra-pub-zq-16/SRR010/10805/SRR10805229/SRR10805229.lite.1	SRX7478977		RNA-Seq	cDNA	TRANSCRIPTOMIC	SINGLE	0	0	ILLUMINA	Illumina HiSeq 2500	SRP239103	PRJNA598209	3	598209	SRS5922572	SAMN13700479	simple	511145	Escherichia coli str. K-12 substr. MG1655	GSM4239572	GEO	SRA1017875	public	9D34C4CA6CC3AA75CB40371E75E7E99F	F9B5809C1D2D85648649BF1D19B2A564
SRR10805230	2020-06-20 11:17:10	2019-12-30 15:29:14	13790985	932196530	0	67	463	https://sra-pub-run-odp.s3.amazonaws.com/sra/SRR10805230/SRR10805230	SRX7478978		RNA-Seq	cDNA	TRANSCRIPTOMIC	SINGLE	0	0	ILLUMINA	Illumina HiSeq 2500	SRP239103	PRJNA598209	3	598209	SRS5922573	SAMN13700478	simple	511145	Escherichia coli str. K-12 substr. MG1655	GSM4239573	GEO	SRA1017875	public	0FD034F75459660A4D85E4D2F7C4963B	83F552A2AC546EEE3FF4AFB5C2233482
SRR10805231	2020-06-20 11:17:10	2019-12-30 15:29:02	15163218	1026337782	0	67	513	https://sra-pub-run-odp.s3.amazonaws.com/sra/SRR10805231/SRR10805231	SRX7478979		RNA-Seq	cDNA	TRANSCRIPTOMIC	SINGLE	0	0	ILLUMINA	Illumina HiSeq 2500	SRP239103	PRJNA598209	3	598209	SRS5922574	SAMN13700477	simple	511145	Escherichia coli str. K-12 substr. MG1655	GSM4239574	GEO	SRA1017875	public	933EDDBD511449F7B28C9414FA0B9A63	4AE7B9F2185CF8B46E21E5BA093F5FB4
SRR10805232	2020-06-20 11:17:10	2019-12-30 15:32:32	17271551	1149151047	0	66	576	https://sra-downloadb.be-md.ncbi.nlm.nih.gov/sos5/sra-pub-zq-16/SRR010/10805/SRR10805232/SRR10805232.lite.1	SRX7478980		RNA-Seq	cDNA	TRANSCRIPTOMIC	SINGLE	0	0	ILLUMINA	Illumina HiSeq 2500	SRP239103	PRJNA598209	3	598209	SRS5922575	SAMN13700482	simple	511145	Escherichia coli str. K-12 substr. MG1655	GSM4239575	GEO	SRA1017875	public	AD87859B55B54BFF326D376D6A699FC9	A939C06FEC06B102D935E373DDE5A4DD
SRR10805233	2020-06-20 11:17:10	2019-12-30 15:30:15	12387031	831812035	0	67	416	https://sra-downloadb.be-md.ncbi.nlm.nih.gov/sos5/sra-pub-zq-16/SRR010/10805/SRR10805233/SRR10805233.lite.1	SRX7478981		RNA-Seq	cDNA	TRANSCRIPTOMIC	SINGLE	0	0	ILLUMINA	Illumina HiSeq 2500	SRP239103	PRJNA598209	3	598209	SRS5922576	SAMN13700481	simple	511145	Escherichia coli str. K-12 substr. MG1655	GSM4239576	GEO	SRA1017875	public	148A1544291367002A056605836DAE2B	AAEEA9894E6662F9064406FED68A207F
SRR10805234	2020-06-20 11:17:10	2019-12-30 15:30:30	13640160	919925458	0	67	458	https://sra-downloadb.be-md.ncbi.nlm.nih.gov/sos5/sra-pub-zq-16/SRR010/10805/SRR10805234/SRR10805234.lite.1	SRX7478982		RNA-Seq	cDNA	TRANSCRIPTOMIC	SINGLE	0	0	ILLUMINA	Illumina HiSeq 2500	SRP239103	PRJNA598209	3	598209	SRS5922577	SAMN13700480	simple	511145	Escherichia coli str. K-12 substr. MG1655	GSM4239577	GEO	SRA1017875	public	E605999D2FF8098A38002DA93875410C	7D5B3C869526041402B0DA39FAE732DA
SRR10805235	2020-06-20 11:17:10	2019-12-30 15:31:48	14625431	968992094	0	66	485	https://sra-downloadb.be-md.ncbi.nlm.nih.gov/sos5/sra-pub-zq-16/SRR010/10805/SRR10805235/SRR10805235.lite.1	SRX7478983		RNA-Seq	cDNA	TRANSCRIPTOMIC	SINGLE	0	0	ILLUMINA	Illumina HiSeq 2500	SRP239103	PRJNA598209	3	598209	SRS5922578	SAMN13700476	simple	511145	Escherichia coli str. K-12 substr. MG1655	GSM4239578	GEO	SRA1017875	public	C5B2307CC47D3DB1A8788E1F5DD15052	5D5AF12A0BD5E06BBF67FD7E2BBA6B7A
SRR10805236	2020-06-20 11:17:10	2019-12-30 15:30:57	16018249	1042108862	0	65	525	https://sra-downloadb.be-md.ncbi.nlm.nih.gov/sos5/sra-pub-zq-16/SRR010/10805/SRR10805236/SRR10805236.lite.1	SRX7478984		RNA-Seq	cDNA	TRANSCRIPTOMIC	SINGLE	0	0	ILLUMINA	Illumina HiSeq 2500	SRP239103	PRJNA598209	3	598209	SRS5922579	SAMN13700475	simple	511145	Escherichia coli str. K-12 substr. MG1655	GSM4239579	GEO	SRA1017875	public	99F970838445C78F7E22879FBAD01A58	D4EBE2316CAF93BE780985783625BE9B
SRR10807894	2020-04-22 19:57:55	2019-12-31 05:34:06	6375828	1912748400	6375828	300	702	https://sra-downloadb.be-md.ncbi.nlm.nih.gov/sos5/sra-pub-zq-16/SRR010/807/SRR10807894.sralite.1	SRX7481634	K74A-R87A-1	RNA-Seq	RANDOM	TRANSCRIPTOMIC	PAIRED	0	0	ILLUMINA	HiSeq X Ten	SRP239152	PRJNA598067		598067	SRS5924718	SAMN13697787	simple	511145	Escherichia coli str. K-12 substr. MG1655	K74A-R87A-1	WUHAN INSTITUTE OF VIROLOGY CAS	SRA1018120	public	2272AE7F2E04D3FDC6927BF7C3C9293A	B03452490F04F89E1A8C585C1948CCF6
SRR10807895	2020-04-22 19:57:55	2019-12-31 04:35:24	7120748	2136224400	7120748	300	795	https://sra-downloadb.be-md.ncbi.nlm.nih.gov/sos5/sra-pub-zq-16/SRR010/807/SRR10807895.sralite.1	SRX7481633	WT-3	RNA-Seq	RANDOM	TRANSCRIPTOMIC	PAIRED	0	0	ILLUMINA	HiSeq X Ten	SRP239152	PRJNA598067		598067	SRS5924716	SAMN13697780	simple	511145	Escherichia coli str. K-12 substr. MG1655	WT-3	WUHAN INSTITUTE OF VIROLOGY CAS	SRA1018120	public	F4FFBF79FF20ABD11E42A5247A81BEBF	B822148C5C9C273837187E5423BE322F
SRR10807896	2020-04-22 19:57:55	2019-12-31 04:35:23	6727231	2018169300	6727231	300	748	https://sra-downloadb.be-md.ncbi.nlm.nih.gov/sos5/sra-pub-zq-16/SRR010/807/SRR10807896.sralite.1	SRX7481632	WT-2	RNA-Seq	RANDOM	TRANSCRIPTOMIC	PAIRED	0	0	ILLUMINA	HiSeq X Ten	SRP239152	PRJNA598067		598067	SRS5924715	SAMN13697778	simple	511145	Escherichia coli str. K-12 substr. MG1655	WT-2	WUHAN INSTITUTE OF VIROLOGY CAS	SRA1018120	public	4CB6C2D55E554349DF13DFADD2879C83	DE3D65A31CA5A9462BCC15A9872F0BC7
SRR10807897	2020-04-22 19:57:55	2019-12-31 05:24:29	6636790	1991037000	6636790	300	731	https://sra-downloadb.be-md.ncbi.nlm.nih.gov/sos5/sra-pub-zq-16/SRR010/807/SRR10807897.sralite.1	SRX7481631	WT-1	RNA-Seq	RANDOM	TRANSCRIPTOMIC	PAIRED	0	0	ILLUMINA	HiSeq X Ten	SRP239152	PRJNA598067		598067	SRS5924714	SAMN13697741	simple	511145	Escherichia coli str. K-12 substr. MG1655	WT-1	WUHAN INSTITUTE OF VIROLOGY CAS	SRA1018120	public	84B8169C25205D5E393D16A79CD6E007	17199A9E8FD3A489C2603E49035EE99A
SRR10807898	2020-04-22 19:57:55	2019-12-31 04:38:11	5588845	1676653500	5588845	300	622	https://sra-downloadb.be-md.ncbi.nlm.nih.gov/sos5/sra-pub-zq-16/SRR010/807/SRR10807898.sralite.1	SRX7481630	K74A-R87A-3	RNA-Seq	RANDOM	TRANSCRIPTOMIC	PAIRED	0	0	ILLUMINA	HiSeq X Ten	SRP239152	PRJNA598067		598067	SRS5924717	SAMN13697789	simple	511145	Escherichia coli str. K-12 substr. MG1655	K74A-R87A-3	WUHAN INSTITUTE OF VIROLOGY CAS	SRA1018120	public	6DD6ED77D817EA58A879490C51A2C8A6	276075B022C0D629E14043DF8054085C
SRR10807899	2020-04-22 19:57:55	2019-12-31 05:19:11	6196500	1858950000	6196500	300	683	https://sra-downloadb.be-md.ncbi.nlm.nih.gov/sos5/sra-pub-zq-16/SRR010/807/SRR10807899.sralite.1	SRX7481629	K74A-R87A-2	RNA-Seq	RANDOM	TRANSCRIPTOMIC	PAIRED	0	0	ILLUMINA	HiSeq X Ten	SRP239152	PRJNA598067		598067	SRS5924713	SAMN13697788	simple	511145	Escherichia coli str. K-12 substr. MG1655	K74A-R87A-2	WUHAN INSTITUTE OF VIROLOGY CAS	SRA1018120	public	724FBBC58A698D5BB8E1928141789FA4	69274C8B179774B6DE1FCDF13FC09E28
SRR10907640	2020-10-21 16:29:05	2020-01-17 17:39:49	6619219	529537520	6619219	80	178	https://sra-downloadb.be-md.ncbi.nlm.nih.gov/sos5/sra-pub-zq-14/SRR010/10907/SRR10907640/SRR10907640.lite.1	SRX7575748		RNA-Seq	cDNA	TRANSCRIPTOMIC	PAIRED	0	0	ILLUMINA	Illumina HiSeq 4000	SRP242557	PRJNA601909	3	601909	SRS6010196	SAMN13876731	simple	511145	Escherichia coli str. K-12 substr. MG1655	GSM4275442	GEO	SRA1027829	public	FD2080CB91D1715F0B5B818B7071272D	4A857B77D3ABE158134E1460D8DCD77D
SRR10907641	2020-10-21 16:29:05	2020-01-17 17:40:27	5313564	425085120	5313564	80	141	https://sra-downloadb.be-md.ncbi.nlm.nih.gov/sos5/sra-pub-zq-14/SRR010/10907/SRR10907641/SRR10907641.lite.1	SRX7575749		RNA-Seq	cDNA	TRANSCRIPTOMIC	PAIRED	0	0	ILLUMINA	Illumina HiSeq 4000	SRP242557	PRJNA601909	3	601909	SRS6010197	SAMN13876729	simple	511145	Escherichia coli str. K-12 substr. MG1655	GSM4275443	GEO	SRA1027829	public	D578CE6B054A19C63033E82F893AEB46	D6A005215980BBE8377AB01385205EBF
SRR10907642	2020-10-21 16:29:05	2020-01-17 17:42:26	8419947	673595760	8419947	80	224	https://sra-downloadb.be-md.ncbi.nlm.nih.gov/sos5/sra-pub-zq-14/SRR010/10907/SRR10907642/SRR10907642.lite.1	SRX7575750		RNA-Seq	cDNA	TRANSCRIPTOMIC	PAIRED	0	0	ILLUMINA	Illumina HiSeq 4000	SRP242557	PRJNA601909	3	601909	SRS6010198	SAMN13876728	simple	511145	Escherichia coli str. K-12 substr. MG1655	GSM4275444	GEO	SRA1027829	public	E747F6DE6397CB57773C5A1A26712239	657F3BD94D1F27CF1DAF6DB92E1BCDA6
SRR10907643	2020-10-21 16:29:05	2020-01-17 17:43:05	8739303	699144240	8739303	80	234	https://sra-downloadb.be-md.ncbi.nlm.nih.gov/sos5/sra-pub-zq-14/SRR010/10907/SRR10907643/SRR10907643.lite.1	SRX7575751		RNA-Seq	cDNA	TRANSCRIPTOMIC	PAIRED	0	0	ILLUMINA	Illumina HiSeq 4000	SRP242557	PRJNA601909	3	601909	SRS6010199	SAMN13876727	simple	511145	Escherichia coli str. K-12 substr. MG1655	GSM4275445	GEO	SRA1027829	public	7306457E0F4A7C4A395EE89C4C222142	37524EE89748456DDADB808BAE79D056
SRR10907644	2020-10-21 16:29:05	2020-01-17 17:42:33	7533563	602685040	7533563	80	205	https://sra-downloadb.be-md.ncbi.nlm.nih.gov/sos5/sra-pub-zq-14/SRR010/10907/SRR10907644/SRR10907644.lite.1	SRX7575752		RNA-Seq	cDNA	TRANSCRIPTOMIC	PAIRED	0	0	ILLUMINA	Illumina HiSeq 4000	SRP242557	PRJNA601909	3	601909	SRS6010200	SAMN13876726	simple	511145	Escherichia coli str. K-12 substr. MG1655	GSM4275446	GEO	SRA1027829	public	19DCEB57B3346F9E41624FEF1769C7A5	404EC0E14F74AA2484FCB0FF3EE93272
SRR10907645	2020-10-21 16:29:05	2020-01-17 17:42:31	7130896	570471680	7130896	80	189	https://sra-downloadb.be-md.ncbi.nlm.nih.gov/sos5/sra-pub-zq-14/SRR010/10907/SRR10907645/SRR10907645.lite.1	SRX7575753		RNA-Seq	cDNA	TRANSCRIPTOMIC	PAIRED	0	0	ILLUMINA	Illumina HiSeq 4000	SRP242557	PRJNA601909	3	601909	SRS6010201	SAMN13876725	simple	511145	Escherichia coli str. K-12 substr. MG1655	GSM4275447	GEO	SRA1027829	public	8F6FD81E14A519FD153DBBEE832134F7	F1C3EB564E7F815FAF4EEF5590F34557
SRR10907646	2020-10-21 16:29:05	2020-01-17 17:43:19	7639658	611172640	7639658	80	206	https://sra-downloadb.be-md.ncbi.nlm.nih.gov/sos5/sra-pub-zq-14/SRR010/10907/SRR10907646/SRR10907646.lite.1	SRX7575754		RNA-Seq	cDNA	TRANSCRIPTOMIC	PAIRED	0	0	ILLUMINA	Illumina HiSeq 4000	SRP242557	PRJNA601909	3	601909	SRS6010202	SAMN13876724	simple	511145	Escherichia coli str. K-12 substr. MG1655	GSM4275448	GEO	SRA1027829	public	CA42623EB8688CAC5FA8D0F7C9D30C61	E36A55A26A9578A68353E3AFD6E4DEC5
SRR10907647	2020-10-21 16:29:06	2020-01-17 17:43:59	7633220	610657600	7633220	80	215	https://sra-downloadb.be-md.ncbi.nlm.nih.gov/sos5/sra-pub-zq-14/SRR010/10907/SRR10907647/SRR10907647.lite.1	SRX7575763		RNA-Seq	cDNA	TRANSCRIPTOMIC	PAIRED	0	0	ILLUMINA	Illumina HiSeq 4000	SRP242557	PRJNA601909	3	601909	SRS6010211	SAMN13876722	simple	511145	Escherichia coli str. K-12 substr. MG1655	GSM4275449	GEO	SRA1027829	public	E4320E61C7F3C524C9A35EC36B055F91	C9F886E29C951C8BC9BDFBDD431C2CF2
SRR10907648	2020-10-21 16:29:06	2020-01-17 17:45:28	8261890	660951200	8261890	80	220	https://sra-downloadb.be-md.ncbi.nlm.nih.gov/sos5/sra-pub-zq-14/SRR010/10907/SRR10907648/SRR10907648.lite.1	SRX7575764		RNA-Seq	cDNA	TRANSCRIPTOMIC	PAIRED	0	0	ILLUMINA	Illumina HiSeq 4000	SRP242557	PRJNA601909	3	601909	SRS6010212	SAMN13876721	simple	511145	Escherichia coli str. K-12 substr. MG1655	GSM4275450	GEO	SRA1027829	public	2004C98341C66C05582335A69DBBE365	44FF535AC58A5901211F9AFA65DF03E9
SRR10907649	2020-10-21 16:29:06	2020-01-17 17:45:25	7544451	603556080	7544451	80	202	https://sra-downloadb.be-md.ncbi.nlm.nih.gov/sos5/sra-pub-zq-14/SRR010/10907/SRR10907649/SRR10907649.lite.1	SRX7575765		RNA-Seq	cDNA	TRANSCRIPTOMIC	PAIRED	0	0	ILLUMINA	Illumina HiSeq 4000	SRP242557	PRJNA601909	3	601909	SRS6010213	SAMN13876720	simple	511145	Escherichia coli str. K-12 substr. MG1655	GSM4275451	GEO	SRA1027829	public	835EB249A788422390FA94245F9BCCD5	0A34B48F70FABC740FC64A3F81B6AF2E
SRR10907650	2020-10-21 16:29:06	2020-01-17 17:45:30	7720097	617607760	7720097	80	208	https://sra-downloadb.be-md.ncbi.nlm.nih.gov/sos5/sra-pub-zq-14/SRR010/10907/SRR10907650/SRR10907650.lite.1	SRX7575766		RNA-Seq	cDNA	TRANSCRIPTOMIC	PAIRED	0	0	ILLUMINA	Illumina HiSeq 4000	SRP242557	PRJNA601909	3	601909	SRS6010214	SAMN13876719	simple	511145	Escherichia coli str. K-12 substr. MG1655	GSM4275452	GEO	SRA1027829	public	E7D840129F084CA87C4DB3E811A012F3	38171FCAA66E91ED4793CB2BFCC2A4DD
SRR10907651	2020-10-21 16:29:06	2020-01-17 17:45:28	7707028	616562240	7707028	80	207	https://sra-downloadb.be-md.ncbi.nlm.nih.gov/sos5/sra-pub-zq-14/SRR010/10907/SRR10907651/SRR10907651.lite.1	SRX7575767		RNA-Seq	cDNA	TRANSCRIPTOMIC	PAIRED	0	0	ILLUMINA	Illumina HiSeq 4000	SRP242557	PRJNA601909	3	601909	SRS6010215	SAMN13876718	simple	511145	Escherichia coli str. K-12 substr. MG1655	GSM4275453	GEO	SRA1027829	public	77BF6E9550EB038F56F9DBA9F2300844	74CE47EFF12BF3ECB4D25BEAE95FF7A3
SRR10907652	2020-10-21 16:29:06	2020-01-17 17:47:07	10460537	836842960	10460537	80	275	https://sra-downloadb.be-md.ncbi.nlm.nih.gov/sos5/sra-pub-zq-14/SRR010/10907/SRR10907652/SRR10907652.lite.1	SRX7575768		RNA-Seq	cDNA	TRANSCRIPTOMIC	PAIRED	0	0	ILLUMINA	Illumina HiSeq 4000	SRP242557	PRJNA601909	3	601909	SRS6010216	SAMN13876717	simple	511145	Escherichia coli str. K-12 substr. MG1655	GSM4275454	GEO	SRA1027829	public	47D4FCCED093A2118A6433FF0FFEF718	DD0174FD4B2DDC69D6359876CBD5A6C6
SRR10907653	2020-10-21 16:29:06	2020-01-17 17:46:51	9443987	755518960	9443987	80	249	https://sra-downloadb.be-md.ncbi.nlm.nih.gov/sos5/sra-pub-zq-14/SRR010/10907/SRR10907653/SRR10907653.lite.1	SRX7575769		RNA-Seq	cDNA	TRANSCRIPTOMIC	PAIRED	0	0	ILLUMINA	Illumina HiSeq 4000	SRP242557	PRJNA601909	3	601909	SRS6010217	SAMN13876716	simple	511145	Escherichia coli str. K-12 substr. MG1655	GSM4275455	GEO	SRA1027829	public	4D41B5359615BD549FAFCC872C0BAAFD	6EE960F4890BE5EF24C2F3591B492348
SRR10907654	2020-10-21 16:29:06	2020-01-17 17:47:01	9529880	762390400	9529880	80	251	https://sra-downloadb.be-md.ncbi.nlm.nih.gov/sos5/sra-pub-zq-14/SRR010/10907/SRR10907654/SRR10907654.lite.1	SRX7575770		RNA-Seq	cDNA	TRANSCRIPTOMIC	PAIRED	0	0	ILLUMINA	Illumina HiSeq 4000	SRP242557	PRJNA601909	3	601909	SRS6010218	SAMN13876715	simple	511145	Escherichia coli str. K-12 substr. MG1655	GSM4275456	GEO	SRA1027829	public	4001F2F9CF3010D4FF2B863A62FCC72F	742306D9CD00996631DAB67FB832C167
SRR10907655	2020-10-21 16:29:05	2020-01-17 17:47:51	10866206	869296480	10866206	80	286	https://sra-downloadb.be-md.ncbi.nlm.nih.gov/sos5/sra-pub-zq-14/SRR010/10907/SRR10907655/SRR10907655.lite.1	SRX7575747		RNA-Seq	cDNA	TRANSCRIPTOMIC	PAIRED	0	0	ILLUMINA	Illumina HiSeq 4000	SRP242557	PRJNA601909	3	601909	SRS6010195	SAMN13876749	simple	511145	Escherichia coli str. K-12 substr. MG1655	GSM4275457	GEO	SRA1027829	public	816803FD5C093C12FB1E41319EC86F99	578306FA9989FEE0CA6B42CA8FB0F0C8
SRR10907656	2020-10-21 16:29:05	2020-01-17 17:48:20	11340914	907273120	11340914	80	297	https://sra-downloadb.be-md.ncbi.nlm.nih.gov/sos5/sra-pub-zq-14/SRR010/10907/SRR10907656/SRR10907656.lite.1	SRX7575755		RNA-Seq	cDNA	TRANSCRIPTOMIC	PAIRED	0	0	ILLUMINA	Illumina HiSeq 4000	SRP242557	PRJNA601909	3	601909	SRS6010203	SAMN13876748	simple	511145	Escherichia coli str. K-12 substr. MG1655	GSM4275458	GEO	SRA1027829	public	FA0D42C342B383043E4944AB354EC384	08E2405AFBEF92608BD31DDF7EA59AD9
SRR10907657	2020-10-21 16:29:05	2020-01-17 17:48:21	10084639	806771120	10084639	80	266	https://sra-downloadb.be-md.ncbi.nlm.nih.gov/sos5/sra-pub-zq-14/SRR010/10907/SRR10907657/SRR10907657.lite.1	SRX7575756		RNA-Seq	cDNA	TRANSCRIPTOMIC	PAIRED	0	0	ILLUMINA	Illumina HiSeq 4000	SRP242557	PRJNA601909	3	601909	SRS6010204	SAMN13876747	simple	511145	Escherichia coli str. K-12 substr. MG1655	GSM4275459	GEO	SRA1027829	public	2EA5F7177D462DF4BDFBD1238C03445A	A400276ED1392BC84370EDA562A10AF5
SRR10907658	2020-10-21 16:29:06	2020-01-17 17:49:07	11451429	916114320	11451429	80	300	https://sra-downloadb.be-md.ncbi.nlm.nih.gov/sos5/sra-pub-zq-14/SRR010/10907/SRR10907658/SRR10907658.lite.1	SRX7575757		RNA-Seq	cDNA	TRANSCRIPTOMIC	PAIRED	0	0	ILLUMINA	Illumina HiSeq 4000	SRP242557	PRJNA601909	3	601909	SRS6010205	SAMN13876746	simple	511145	Escherichia coli str. K-12 substr. MG1655	GSM4275460	GEO	SRA1027829	public	FE917EDF50A8AD0C11FFF1F439736672	401BCBD31687F8E903366239D6D40371
SRR10907659	2020-10-21 16:29:06	2020-01-17 17:49:48	11511964	920957120	11511964	80	303	https://sra-downloadb.be-md.ncbi.nlm.nih.gov/sos5/sra-pub-zq-14/SRR010/10907/SRR10907659/SRR10907659.lite.1	SRX7575758		RNA-Seq	cDNA	TRANSCRIPTOMIC	PAIRED	0	0	ILLUMINA	Illumina HiSeq 4000	SRP242557	PRJNA601909	3	601909	SRS6010206	SAMN13876745	simple	511145	Escherichia coli str. K-12 substr. MG1655	GSM4275461	GEO	SRA1027829	public	93EA3340406470D70E88E060F411BF6E	23AED069EFAD0EBCEA529AA07424D461
SRR10907660	2020-10-21 16:29:06	2020-01-17 17:50:07	12319236	985538880	12319236	80	327	https://sra-downloadb.be-md.ncbi.nlm.nih.gov/sos5/sra-pub-zq-14/SRR010/10907/SRR10907660/SRR10907660.lite.1	SRX7575759		RNA-Seq	cDNA	TRANSCRIPTOMIC	PAIRED	0	0	ILLUMINA	Illumina HiSeq 4000	SRP242557	PRJNA601909	3	601909	SRS6010207	SAMN13876744	simple	511145	Escherichia coli str. K-12 substr. MG1655	GSM4275462	GEO	SRA1027829	public	BD3EC6DC44FD646EC84C07958084C0FD	1126694F0A317760F9F08F3D1067D2BE
SRR10907661	2020-10-21 16:29:06	2020-01-17 17:50:45	14769029	1181522320	14769029	80	392	https://sra-downloadb.be-md.ncbi.nlm.nih.gov/sos5/sra-pub-zq-14/SRR010/10907/SRR10907661/SRR10907661.lite.1	SRX7575760		RNA-Seq	cDNA	TRANSCRIPTOMIC	PAIRED	0	0	ILLUMINA	Illumina HiSeq 4000	SRP242557	PRJNA601909	3	601909	SRS6010208	SAMN13876743	simple	511145	Escherichia coli str. K-12 substr. MG1655	GSM4275463	GEO	SRA1027829	public	0485D2FDC7EBAC64DE8D4D3B91FE2049	72E427AF9DE5B031404C3775CF203C11
SRR10907662	2020-10-21 16:29:06	2020-01-17 17:51:07	15212917	1217033360	15212917	80	401	https://sra-downloadb.be-md.ncbi.nlm.nih.gov/sos5/sra-pub-zq-14/SRR010/10907/SRR10907662/SRR10907662.lite.1	SRX7575761		RNA-Seq	cDNA	TRANSCRIPTOMIC	PAIRED	0	0	ILLUMINA	Illumina HiSeq 4000	SRP242557	PRJNA601909	3	601909	SRS6010209	SAMN13876742	simple	511145	Escherichia coli str. K-12 substr. MG1655	GSM4275464	GEO	SRA1027829	public	F8C58BC5A2F70121967E12DBE92AF0AE	7F88227FD44737829320E344C9A54C18
SRR10907663	2020-10-21 16:29:06	2020-01-17 17:52:02	13155383	1052430640	13155383	80	351	https://sra-downloadb.be-md.ncbi.nlm.nih.gov/sos5/sra-pub-zq-14/SRR010/10907/SRR10907663/SRR10907663.lite.1	SRX7575762		RNA-Seq	cDNA	TRANSCRIPTOMIC	PAIRED	0	0	ILLUMINA	Illumina HiSeq 4000	SRP242557	PRJNA601909	3	601909	SRS6010210	SAMN13876741	simple	511145	Escherichia coli str. K-12 substr. MG1655	GSM4275465	GEO	SRA1027829	public	B4E3DCFEDC75AE439644D476B3CD36EB	62DEB531FE52C14DA5883985F28A3F07
SRR10907664	2020-10-21 16:29:06	2020-01-17 17:52:25	14827510	1186200800	14827510	80	402	https://sra-downloadb.be-md.ncbi.nlm.nih.gov/sos5/sra-pub-zq-14/SRR010/10907/SRR10907664/SRR10907664.lite.1	SRX7575771		RNA-Seq	cDNA	TRANSCRIPTOMIC	PAIRED	0	0	ILLUMINA	Illumina HiSeq 4000	SRP242557	PRJNA601909	3	601909	SRS6010219	SAMN13876740	simple	511145	Escherichia coli str. K-12 substr. MG1655	GSM4275466	GEO	SRA1027829	public	2DB1460BD9343AAF92B049E9F42B1769	3CF78345D50633EBF337B2037960D387
SRR10907665	2020-10-21 16:29:06	2020-01-17 17:52:51	15449227	1235938160	15449227	80	416	https://sra-downloadb.be-md.ncbi.nlm.nih.gov/sos5/sra-pub-zq-14/SRR010/10907/SRR10907665/SRR10907665.lite.1	SRX7575772		RNA-Seq	cDNA	TRANSCRIPTOMIC	PAIRED	0	0	ILLUMINA	Illumina HiSeq 4000	SRP242557	PRJNA601909	3	601909	SRS6010220	SAMN13876739	simple	511145	Escherichia coli str. K-12 substr. MG1655	GSM4275467	GEO	SRA1027829	public	FAE3C9F2C1453A102BF0AB5DCFC332DE	F3DEBD61F14F9F4385DB8C20414B9CC9
SRR10907666	2020-10-21 16:29:06	2020-01-17 17:52:54	14613683	1169094640	14613683	80	393	https://sra-downloadb.be-md.ncbi.nlm.nih.gov/sos5/sra-pub-zq-14/SRR010/10907/SRR10907666/SRR10907666.lite.1	SRX7575773		RNA-Seq	cDNA	TRANSCRIPTOMIC	PAIRED	0	0	ILLUMINA	Illumina HiSeq 4000	SRP242557	PRJNA601909	3	601909	SRS6010221	SAMN13876738	simple	511145	Escherichia coli str. K-12 substr. MG1655	GSM4275468	GEO	SRA1027829	public	ED23CFB8E51C0A5F88BF703FB9371F73	C80DC5F607D96AF5CA8D9351F7BDEF7C
SRR10907667	2020-10-21 16:29:06	2020-01-17 17:53:24	14700431	1176034480	14700431	80	390	https://sra-downloadb.be-md.ncbi.nlm.nih.gov/sos5/sra-pub-zq-14/SRR010/10907/SRR10907667/SRR10907667.lite.1	SRX7575774		RNA-Seq	cDNA	TRANSCRIPTOMIC	PAIRED	0	0	ILLUMINA	Illumina HiSeq 4000	SRP242557	PRJNA601909	3	601909	SRS6010222	SAMN13876737	simple	511145	Escherichia coli str. K-12 substr. MG1655	GSM4275469	GEO	SRA1027829	public	E873042A202B7EADD9B70C9B888316F1	ABA77EF78D4A302BEF6FA4ECCC2CEB5A
SRR10907668	2020-10-21 16:29:06	2020-01-17 17:56:48	14986531	1198922480	14986531	80	399	https://sra-downloadb.be-md.ncbi.nlm.nih.gov/sos5/sra-pub-zq-14/SRR010/10907/SRR10907668/SRR10907668.lite.1	SRX7575775		RNA-Seq	cDNA	TRANSCRIPTOMIC	PAIRED	0	0	ILLUMINA	Illumina HiSeq 4000	SRP242557	PRJNA601909	3	601909	SRS6010223	SAMN13876736	simple	511145	Escherichia coli str. K-12 substr. MG1655	GSM4275470	GEO	SRA1027829	public	6DFF439E6A80B3F0A81A2418AFA31260	434EBAF7594B5C2DADC355091F63B5C3
SRR10907669	2020-10-21 16:29:06	2020-01-17 17:54:15	15770593	1261647440	15770593	80	420	https://sra-downloadb.be-md.ncbi.nlm.nih.gov/sos5/sra-pub-zq-14/SRR010/10907/SRR10907669/SRR10907669.lite.1	SRX7575776		RNA-Seq	cDNA	TRANSCRIPTOMIC	PAIRED	0	0	ILLUMINA	Illumina HiSeq 4000	SRP242557	PRJNA601909	3	601909	SRS6010224	SAMN13876732	simple	511145	Escherichia coli str. K-12 substr. MG1655	GSM4275471	GEO	SRA1027829	public	D63EBFC4E38B019A7DC3652A8CC55550	91833374F794EC6540A44AAC7D0D220D
SRR10907670	2020-10-21 16:29:06	2020-01-17 17:53:41	14458262	1156660960	14458262	80	382	https://sra-downloadb.be-md.ncbi.nlm.nih.gov/sos5/sra-pub-zq-14/SRR010/10907/SRR10907670/SRR10907670.lite.1	SRX7575777		RNA-Seq	cDNA	TRANSCRIPTOMIC	PAIRED	0	0	ILLUMINA	Illumina HiSeq 4000	SRP242557	PRJNA601909	3	601909	SRS6010225	SAMN13876735	simple	511145	Escherichia coli str. K-12 substr. MG1655	GSM4275472	GEO	SRA1027829	public	57FE9179C29BFB54D07ED26599E38A20	1B43AD1A0A0265957FE176C57FDC230D
SRR10907671	2020-10-21 16:29:06	2020-01-17 17:53:58	13723717	1097897360	13723717	80	365	https://sra-downloadb.be-md.ncbi.nlm.nih.gov/sos5/sra-pub-zq-14/SRR010/10907/SRR10907671/SRR10907671.lite.1	SRX7575778		RNA-Seq	cDNA	TRANSCRIPTOMIC	PAIRED	0	0	ILLUMINA	Illumina HiSeq 4000	SRP242557	PRJNA601909	3	601909	SRS6010226	SAMN13876734	simple	511145	Escherichia coli str. K-12 substr. MG1655	GSM4275473	GEO	SRA1027829	public	13B7A6E1F065E30AFAE1961DBA2632CC	8D1DCED97D51023A966F001D74AA5B11
SRR10920124	2020-06-11 16:11:30	2020-01-21 17:58:30	33249451	2294212119	33249451	69	851	https://sra-downloadb.be-md.ncbi.nlm.nih.gov/sos5/sra-pub-zq-16/SRR010/10920/SRR10920124/SRR10920124.lite.1	SRX7587205		RNA-Seq	cDNA	TRANSCRIPTOMIC	PAIRED	0	0	ILLUMINA	NextSeq 500	SRP243775	PRJNA602534		602534	SRS6020815	SAMN13898279	simple	511145	Escherichia coli str. K-12 substr. MG1655	GSM4278251	GEO	SRA1029476	public	16E7958727F29CCD90C20C06BA3DF24B	87F0256754E2B5FA4944496E5B1D62E0
SRR10920125	2020-06-11 16:11:30	2020-01-21 17:59:21	36742682	2535245058	36742682	69	935	https://sra-downloadb.be-md.ncbi.nlm.nih.gov/sos5/sra-pub-zq-16/SRR010/10920/SRR10920125/SRR10920125.lite.1	SRX7587206		RNA-Seq	cDNA	TRANSCRIPTOMIC	PAIRED	0	0	ILLUMINA	NextSeq 500	SRP243775	PRJNA602534		602534	SRS6020817	SAMN13898277	simple	511145	Escherichia coli str. K-12 substr. MG1655	GSM4278252	GEO	SRA1029476	public	1220377168C72EF04E22E2708BD50AFB	0D1BD6466201D1B8B70711425D189830
SRR10920126	2020-06-11 16:11:30	2020-01-21 18:00:09	46113530	3181833570	46113530	69	1167	https://sra-pub-run-odp.s3.amazonaws.com/sra/SRR10920126/SRR10920126	SRX7587207		RNA-Seq	cDNA	TRANSCRIPTOMIC	PAIRED	0	0	ILLUMINA	NextSeq 500	SRP243775	PRJNA602534		602534	SRS6020818	SAMN13898275	simple	511145	Escherichia coli str. K-12 substr. MG1655	GSM4278253	GEO	SRA1029476	public	63562FA474995F7905A984D7CFA0ACAA	15BE1ED06C43A9754E1CE3E656B63D72
SRR10920127	2020-06-11 16:11:30	2020-01-21 18:00:13	45691441	3152709429	45691441	69	1160	https://sra-downloadb.be-md.ncbi.nlm.nih.gov/sos5/sra-pub-zq-11/SRR010/10920/SRR10920127/SRR10920127.lite.1	SRX7587208		RNA-Seq	cDNA	TRANSCRIPTOMIC	PAIRED	0	0	ILLUMINA	NextSeq 500	SRP243775	PRJNA602534		602534	SRS6020821	SAMN13898274	simple	511145	Escherichia coli str. K-12 substr. MG1655	GSM4278254	GEO	SRA1029476	public	E967B1EDF6B059E46667A23F7F55719C	96480301D7EF30DF7CAC6EA2AAC91573
SRR10920128	2020-06-11 16:11:30	2020-01-21 17:57:28	25606243	1766830767	25606243	69	655	https://sra-downloadb.be-md.ncbi.nlm.nih.gov/sos5/sra-pub-zq-16/SRR010/10920/SRR10920128/SRR10920128.lite.1	SRX7587209		RNA-Seq	cDNA	TRANSCRIPTOMIC	PAIRED	0	0	ILLUMINA	NextSeq 500	SRP243775	PRJNA602534		602534	SRS6020819	SAMN13898272	simple	511145	Escherichia coli str. K-12 substr. MG1655	GSM4278255	GEO	SRA1029476	public	DE3105E17585C5313822A37E57806408	BE2E33E1441F304616AD8965C7CB5013
SRR10920129	2020-06-11 16:11:30	2020-01-21 17:58:50	35869458	2474992602	35869458	69	912	https://sra-downloadb.be-md.ncbi.nlm.nih.gov/sos5/sra-pub-zq-16/SRR010/10920/SRR10920129/SRR10920129.lite.1	SRX7587210		RNA-Seq	cDNA	TRANSCRIPTOMIC	PAIRED	0	0	ILLUMINA	NextSeq 500	SRP243775	PRJNA602534		602534	SRS6020820	SAMN13898270	simple	511145	Escherichia coli str. K-12 substr. MG1655	GSM4278256	GEO	SRA1029476	public	FD7AE291D8D5743037200C5CC4B8B54D	C69DDED64846E1B4556D5D946BD4F007
SRR10920130	2020-06-11 16:11:30	2020-01-21 17:59:02	34648253	2390729457	34648253	69	880	https://sra-downloadb.be-md.ncbi.nlm.nih.gov/sos5/sra-pub-zq-16/SRR010/10920/SRR10920130/SRR10920130.lite.1	SRX7587211		RNA-Seq	cDNA	TRANSCRIPTOMIC	PAIRED	0	0	ILLUMINA	NextSeq 500	SRP243775	PRJNA602534		602534	SRS6020822	SAMN13898269	simple	511145	Escherichia coli str. K-12 substr. MG1655	GSM4278257	GEO	SRA1029476	public	4B4020B3D1C0BBE5995D7CE40D5F554B	E61696F799E2BBCD4A644AA9DEC40393
SRR10920131	2020-06-11 16:11:31	2020-01-21 17:58:52	27532450	1899739050	27532450	69	702	https://sra-downloadb.be-md.ncbi.nlm.nih.gov/sos5/sra-pub-zq-16/SRR010/10920/SRR10920131/SRR10920131.lite.1	SRX7587212		RNA-Seq	cDNA	TRANSCRIPTOMIC	PAIRED	0	0	ILLUMINA	NextSeq 500	SRP243775	PRJNA602534		602534	SRS6020823	SAMN13898268	simple	511145	Escherichia coli str. K-12 substr. MG1655	GSM4278258	GEO	SRA1029476	public	F1CD602D449BC1A03A7A91129F5309A7	92B360136C459D21DEB4183A2493C9E0
SRR10920132	2020-06-11 16:11:31	2020-01-21 18:00:16	42603712	2939656128	42603712	69	1085	https://sra-pub-run-odp.s3.amazonaws.com/sra/SRR10920132/SRR10920132	SRX7587213		RNA-Seq	cDNA	TRANSCRIPTOMIC	PAIRED	0	0	ILLUMINA	NextSeq 500	SRP243775	PRJNA602534		602534	SRS6020824	SAMN13898267	simple	511145	Escherichia coli str. K-12 substr. MG1655	GSM4278259	GEO	SRA1029476	public	9D84146FB6F870564E8432672E64C774	1697AC99CDA2FD6EFC14B657B5B4761D
SRR10920133	2020-06-11 16:11:31	2020-01-21 17:58:41	33344691	2300783679	33344691	69	848	https://sra-downloadb.be-md.ncbi.nlm.nih.gov/sos5/sra-pub-zq-16/SRR010/10920/SRR10920133/SRR10920133.lite.1	SRX7587214		RNA-Seq	cDNA	TRANSCRIPTOMIC	PAIRED	0	0	ILLUMINA	NextSeq 500	SRP243775	PRJNA602534		602534	SRS6020825	SAMN13898266	simple	511145	Escherichia coli str. K-12 substr. MG1655	GSM4278260	GEO	SRA1029476	public	E204E021C1950245B30D7A97A50558B4	0F2C60C2BABD8BC95ED2C6A98B59BC21
SRR10995569	2020-06-02 16:20:17	2020-01-31 20:24:05	16377694	835262394	0	51	642	https://sra-downloadb.be-md.ncbi.nlm.nih.gov/sos5/sra-pub-zq-16/SRR010/10995/SRR10995569/SRR10995569.lite.1	SRX7656710		RNA-Seq	cDNA	TRANSCRIPTOMIC	SINGLE	0	0	ILLUMINA	Illumina HiSeq 2000	SRP246346	PRJNA604209		604209	SRS6085971	SAMN13957708	simple	511145	Escherichia coli str. K-12 substr. MG1655	GSM4292402	GEO	SRA1035326	public	615BABF8FA212BB852F22ED34B22B2D4	9641E8D807A3F6AF9ADD143D649D2C0B
SRR10995570	2020-06-02 16:20:17	2020-01-31 20:24:45	16854791	859594341	0	51	670	https://sra-downloadb.be-md.ncbi.nlm.nih.gov/sos5/sra-pub-zq-16/SRR010/10995/SRR10995570/SRR10995570.lite.1	SRX7656711		RNA-Seq	cDNA	TRANSCRIPTOMIC	SINGLE	0	0	ILLUMINA	Illumina HiSeq 2000	SRP246346	PRJNA604209		604209	SRS6085972	SAMN13957707	simple	511145	Escherichia coli str. K-12 substr. MG1655	GSM4292403	GEO	SRA1035326	public	BAFC79F64600A55ED310A8D2B2DF3060	C47A840A7B0D9E66F2F23689BCFA6BC3
SRR10995575	2020-06-02 16:20:17	2020-01-31 20:23:49	7874607	401604957	0	51	307	https://sra-downloadb.be-md.ncbi.nlm.nih.gov/sos5/sra-pub-zq-16/SRR010/10995/SRR10995575/SRR10995575.lite.1	SRX7656716		RNA-Seq	cDNA	TRANSCRIPTOMIC	SINGLE	0	0	ILLUMINA	Illumina HiSeq 2000	SRP246346	PRJNA604209		604209	SRS6085976	SAMN13957731	simple	511145	Escherichia coli str. K-12 substr. MG1655	GSM4292408	GEO	SRA1035326	public	AF7A550BCE06FE18722AC36187DD1797	9E1ED6E8E4B5D90849262B2FAC7A4306
SRR10995576	2020-06-02 16:20:17	2020-01-31 20:24:21	10198957	520146807	0	51	401	https://sra-downloadb.be-md.ncbi.nlm.nih.gov/sos5/sra-pub-zq-16/SRR010/10995/SRR10995576/SRR10995576.lite.1	SRX7656717		RNA-Seq	cDNA	TRANSCRIPTOMIC	SINGLE	0	0	ILLUMINA	Illumina HiSeq 2000	SRP246346	PRJNA604209		604209	SRS6085977	SAMN13957730	simple	511145	Escherichia coli str. K-12 substr. MG1655	GSM4292409	GEO	SRA1035326	public	59F845BF7865ED9EF4965BEE2E11CEA8	AAE85117BDB1492EFF3AE3012E89B958
SRR10995577	2020-06-02 16:20:17	2020-01-31 20:24:28	9702328	494818728	0	51	377	https://sra-downloadb.be-md.ncbi.nlm.nih.gov/sos5/sra-pub-zq-16/SRR010/10995/SRR10995577/SRR10995577.lite.1	SRX7656718		RNA-Seq	cDNA	TRANSCRIPTOMIC	SINGLE	0	0	ILLUMINA	Illumina HiSeq 2000	SRP246346	PRJNA604209		604209	SRS6085978	SAMN13957729	simple	511145	Escherichia coli str. K-12 substr. MG1655	GSM4292410	GEO	SRA1035326	public	748D9547FF937AE6E920B0D600BAB07B	37DC4280FFC5AD1F71D2A869821EC879
SRR10995578	2020-06-02 16:20:17	2020-01-31 20:25:07	8703885	443898135	0	51	339	https://sra-downloadb.be-md.ncbi.nlm.nih.gov/sos5/sra-pub-zq-16/SRR010/10995/SRR10995578/SRR10995578.lite.1	SRX7656719		RNA-Seq	cDNA	TRANSCRIPTOMIC	SINGLE	0	0	ILLUMINA	Illumina HiSeq 2000	SRP246346	PRJNA604209		604209	SRS6085979	SAMN13957728	simple	511145	Escherichia coli str. K-12 substr. MG1655	GSM4292411	GEO	SRA1035326	public	1721D17F3350D8509F3C5AD1A3952456	AEBD7AE7A7AB94E146B1F8465EBC9877
SRR10995583	2020-06-02 16:20:17	2020-01-31 20:27:44	13025855	651292750	0	50	208	https://sra-downloadb.be-md.ncbi.nlm.nih.gov/sos5/sra-pub-zq-16/SRR010/10995/SRR10995583/SRR10995583.lite.1	SRX7656724		RNA-Seq	cDNA	TRANSCRIPTOMIC	SINGLE	0	0	ILLUMINA	Illumina HiSeq 2000	SRP246346	PRJNA604209		604209	SRS6085985	SAMN13957723	simple	511145	Escherichia coli str. K-12 substr. MG1655	GSM4292416	GEO	SRA1035326	public	6D293006DC2185FDCF296112DD77466F	AABDFB2A99CA4ABF86162033544EB328
SRR10995584	2020-06-02 16:20:17	2020-01-31 20:27:22	13700841	685042050	0	50	223	https://sra-downloadb.be-md.ncbi.nlm.nih.gov/sos5/sra-pub-zq-16/SRR010/10995/SRR10995584/SRR10995584.lite.1	SRX7656725		RNA-Seq	cDNA	TRANSCRIPTOMIC	SINGLE	0	0	ILLUMINA	Illumina HiSeq 2000	SRP246346	PRJNA604209		604209	SRS6085986	SAMN13957722	simple	511145	Escherichia coli str. K-12 substr. MG1655	GSM4292417	GEO	SRA1035326	public	DC8F980C6947C7CDE8F734D90A67B56E	E43808AA33C0CA6C3CFFC24B73548596
SRR10995585	2020-06-02 16:20:17	2020-01-31 20:27:48	13815297	690764850	0	50	215	https://sra-downloadb.be-md.ncbi.nlm.nih.gov/sos5/sra-pub-zq-16/SRR010/10995/SRR10995585/SRR10995585.lite.1	SRX7656726		RNA-Seq	cDNA	TRANSCRIPTOMIC	SINGLE	0	0	ILLUMINA	Illumina HiSeq 2000	SRP246346	PRJNA604209		604209	SRS6085987	SAMN13957721	simple	511145	Escherichia coli str. K-12 substr. MG1655	GSM4292418	GEO	SRA1035326	public	55E09FB7F947DCA07ECA3AB5C42B7BAD	A41E23FA697F81485CD26105536AB881
SRR10995586	2020-06-02 16:20:17	2020-01-31 20:27:50	13997738	699886900	0	50	221	https://sra-downloadb.be-md.ncbi.nlm.nih.gov/sos5/sra-pub-zq-16/SRR010/10995/SRR10995586/SRR10995586.lite.1	SRX7656727		RNA-Seq	cDNA	TRANSCRIPTOMIC	SINGLE	0	0	ILLUMINA	Illumina HiSeq 2000	SRP246346	PRJNA604209		604209	SRS6085990	SAMN13957760	simple	511145	Escherichia coli str. K-12 substr. MG1655	GSM4292419	GEO	SRA1035326	public	189084E70C8B7EF9BDD140F1AA7D4123	E35E33C6FABF46DD42AA6955E9E4246E
SRR10995591	2020-06-02 16:20:17	2020-01-31 20:40:24	58062031	4353473523	0	74	1977	https://sra-downloadb.be-md.ncbi.nlm.nih.gov/sos5/sra-pub-zq-11/SRR010/10995/SRR10995591/SRR10995591.lite.1	SRX7656732		RNA-Seq	cDNA	TRANSCRIPTOMIC	SINGLE	0	0	ILLUMINA	NextSeq 500	SRP246346	PRJNA604209		604209	SRS6085991	SAMN13957755	simple	511145	Escherichia coli str. K-12 substr. MG1655	GSM4292424	GEO	SRA1035326	public	5CFE0C3B35E35E4A1CB2B5BE55E4E655	B984DC0D3E5D20C08D7C2F73D9F236D4
SRR10995592	2020-06-02 16:20:17	2020-01-31 20:40:39	51546650	3864906371	0	74	1764	https://sra-downloadb.be-md.ncbi.nlm.nih.gov/sos5/sra-pub-zq-16/SRR010/10995/SRR10995592/SRR10995592.lite.1	SRX7656733		RNA-Seq	cDNA	TRANSCRIPTOMIC	SINGLE	0	0	ILLUMINA	NextSeq 500	SRP246346	PRJNA604209		604209	SRS6085993	SAMN13957754	simple	511145	Escherichia coli str. K-12 substr. MG1655	GSM4292425	GEO	SRA1035326	public	37B8CBF5197B13A2A848D6FA77CA3D1A	1608D0F4D5BD5BAAD4F102EF3FFBAC43
SRR10995593	2020-06-02 16:20:17	2020-01-31 20:45:14	59776551	4482042939	0	74	2033	https://sra-pub-run-odp.s3.amazonaws.com/sra/SRR10995593/SRR10995593	SRX7656734		RNA-Seq	cDNA	TRANSCRIPTOMIC	SINGLE	0	0	ILLUMINA	NextSeq 500	SRP246346	PRJNA604209		604209	SRS6085994	SAMN13957753	simple	511145	Escherichia coli str. K-12 substr. MG1655	GSM4292426	GEO	SRA1035326	public	8A869CDC53F8954356F8DD82A257FF52	324FBE71AA227A2E6565405E49FAD55F
SRR10995594	2020-06-02 16:20:17	2020-01-31 20:42:22	55914963	4192477091	0	74	1901	https://sra-downloadb.be-md.ncbi.nlm.nih.gov/sos5/sra-pub-zq-16/SRR010/10995/SRR10995594/SRR10995594.lite.1	SRX7656735		RNA-Seq	cDNA	TRANSCRIPTOMIC	SINGLE	0	0	ILLUMINA	NextSeq 500	SRP246346	PRJNA604209		604209	SRS6085996	SAMN13957752	simple	511145	Escherichia coli str. K-12 substr. MG1655	GSM4292427	GEO	SRA1035326	public	85DE90D1B34638EC3CAA89777D9F0FB2	BD42BF94313C2C8B29B0C176723FEF2D
SRR10995599	2020-06-02 16:20:17	2020-01-31 20:29:18	7478072	373903600	0	50	117	https://sra-pub-run-odp.s3.amazonaws.com/sra/SRR10995599/SRR10995599	SRX7656740		RNA-Seq	cDNA	TRANSCRIPTOMIC	SINGLE	0	0	ILLUMINA	NextSeq 500	SRP246346	PRJNA604209		604209	SRS6086000	SAMN13957747	simple	511145	Escherichia coli str. K-12 substr. MG1655	GSM4292432	GEO	SRA1035326	public	0AE9AE01072F809C31EA52888A6ACA3F	754FC6B632712F2E781CAA9869914D7B
SRR10995600	2020-06-02 16:20:17	2020-01-31 20:31:50	16308891	815444550	0	50	262	https://sra-downloadb.be-md.ncbi.nlm.nih.gov/sos5/sra-pub-zq-16/SRR010/10995/SRR10995600/SRR10995600.lite.1	SRX7656741		RNA-Seq	cDNA	TRANSCRIPTOMIC	SINGLE	0	0	ILLUMINA	NextSeq 500	SRP246346	PRJNA604209		604209	SRS6086001	SAMN13957746	simple	511145	Escherichia coli str. K-12 substr. MG1655	GSM4292433	GEO	SRA1035326	public	9FB6B2C0AB989BA1DAAD05A9C770B68F	FCC010F42B21E9E7D23CBAE112842F29
SRR10995601	2020-06-02 16:20:18	2020-01-31 20:31:31	13784630	689231500	0	50	211	https://sra-downloadb.be-md.ncbi.nlm.nih.gov/sos5/sra-pub-zq-16/SRR010/10995/SRR10995601/SRR10995601.lite.1	SRX7656742		RNA-Seq	cDNA	TRANSCRIPTOMIC	SINGLE	0	0	ILLUMINA	NextSeq 500	SRP246346	PRJNA604209		604209	SRS6086002	SAMN13957745	simple	511145	Escherichia coli str. K-12 substr. MG1655	GSM4292434	GEO	SRA1035326	public	83596325D24AFB35A44396B032EE778D	F2D7B59C766F8AD57D62736D278D752C
SRR10995602	2020-06-02 16:20:18	2020-01-31 20:30:30	10201981	510099050	0	50	158	https://sra-downloadb.be-md.ncbi.nlm.nih.gov/sos5/sra-pub-zq-16/SRR010/10995/SRR10995602/SRR10995602.lite.1	SRX7656743		RNA-Seq	cDNA	TRANSCRIPTOMIC	SINGLE	0	0	ILLUMINA	NextSeq 500	SRP246346	PRJNA604209		604209	SRS6086003	SAMN13957744	simple	511145	Escherichia coli str. K-12 substr. MG1655	GSM4292435	GEO	SRA1035326	public	D866F4DCF0CFF87920FD496FE0972CA2	6083F5BB0E5E6054C56867C05996345E
SRR10995607	2020-06-02 16:20:18	2020-01-31 20:31:26	8036938	313983773	0	39	150	https://sra-downloadb.be-md.ncbi.nlm.nih.gov/sos5/sra-pub-zq-16/SRR010/10995/SRR10995607/SRR10995607.lite.1	SRX7656748		RNA-Seq	cDNA	TRANSCRIPTOMIC	SINGLE	0	0	ILLUMINA	NextSeq 500	SRP246346	PRJNA604209		604209	SRS6086008	SAMN13957743	simple	511145	Escherichia coli str. K-12 substr. MG1655	GSM4292440	GEO	SRA1035326	public	F4E724B4EEDD59F3778FD3AAD1AE1B42	1283254D33B6D5BF558B98FD49AA30C6
SRR10995608	2020-06-02 16:20:18	2020-01-31 20:31:54	7873594	307605653	0	39	147	https://sra-downloadb.be-md.ncbi.nlm.nih.gov/sos5/sra-pub-zq-16/SRR010/10995/SRR10995608/SRR10995608.lite.1	SRX7656749		RNA-Seq	cDNA	TRANSCRIPTOMIC	SINGLE	0	0	ILLUMINA	NextSeq 500	SRP246346	PRJNA604209		604209	SRS6086009	SAMN13957742	simple	511145	Escherichia coli str. K-12 substr. MG1655	GSM4292441	GEO	SRA1035326	public	72D2C873A85EA0058BF6FD9E4D898019	0FD8574E38D4439025F74BFD3CDAB594
SRR10995609	2020-06-02 16:20:18	2020-01-31 20:32:06	7891411	308306083	0	39	147	https://sra-downloadb.be-md.ncbi.nlm.nih.gov/sos5/sra-pub-zq-16/SRR010/10995/SRR10995609/SRR10995609.lite.1	SRX7656750		RNA-Seq	cDNA	TRANSCRIPTOMIC	SINGLE	0	0	ILLUMINA	NextSeq 500	SRP246346	PRJNA604209		604209	SRS6086010	SAMN13957741	simple	511145	Escherichia coli str. K-12 substr. MG1655	GSM4292442	GEO	SRA1035326	public	AD126F69138CF3E1E95D3F211EBE614F	AA79F1A664F979B88FB520C295514C41
SRR10995610	2020-06-02 16:20:18	2020-01-31 20:31:24	5508580	215217305	0	39	103	https://sra-downloadb.be-md.ncbi.nlm.nih.gov/sos5/sra-pub-zq-16/SRR010/10995/SRR10995610/SRR10995610.lite.1	SRX7656751		RNA-Seq	cDNA	TRANSCRIPTOMIC	SINGLE	0	0	ILLUMINA	NextSeq 500	SRP246346	PRJNA604209		604209	SRS6086012	SAMN13957740	simple	511145	Escherichia coli str. K-12 substr. MG1655	GSM4292443	GEO	SRA1035326	public	6697552DFECA9A026EB92C4EC15C7470	32E26747D668284B0B63549590760B94
SRR10995615	2020-06-02 16:20:18	2020-01-31 20:33:39	8267601	322997916	0	39	155	https://sra-pub-run-odp.s3.amazonaws.com/sra/SRR10995615/SRR10995615	SRX7656756		RNA-Seq	cDNA	TRANSCRIPTOMIC	SINGLE	0	0	ILLUMINA	NextSeq 500	SRP246346	PRJNA604209		604209	SRS6086014	SAMN13957735	simple	511145	Escherichia coli str. K-12 substr. MG1655	GSM4292448	GEO	SRA1035326	public	19B88DE3AFC898CA25D8EFFEB43BDEB0	5F45E5F6C86403ADCCFD780042BDC4F1
SRR10995616	2020-06-02 16:20:18	2020-01-31 20:33:20	8307748	324563030	0	39	155	https://sra-pub-run-odp.s3.amazonaws.com/sra/SRR10995616/SRR10995616	SRX7656757		RNA-Seq	cDNA	TRANSCRIPTOMIC	SINGLE	0	0	ILLUMINA	NextSeq 500	SRP246346	PRJNA604209		604209	SRS6086017	SAMN13957734	simple	511145	Escherichia coli str. K-12 substr. MG1655	GSM4292449	GEO	SRA1035326	public	FB30EA97B980337AD98B94A35A9E53DD	60467D79B5ACC11835E3CE2A20D08E33
SRR10995617	2020-06-02 16:20:18	2020-01-31 20:33:51	8267467	322992951	0	39	155	https://sra-downloadb.be-md.ncbi.nlm.nih.gov/sos5/sra-pub-zq-11/SRR010/10995/SRR10995617/SRR10995617.lite.1	SRX7656758		RNA-Seq	cDNA	TRANSCRIPTOMIC	SINGLE	0	0	ILLUMINA	NextSeq 500	SRP246346	PRJNA604209		604209	SRS6086019	SAMN13957720	simple	511145	Escherichia coli str. K-12 substr. MG1655	GSM4292450	GEO	SRA1035326	public	93E429B83361636B5B204E20BF4AE6F0	CEA48BDE313645AECBAA4C423A6B42DE
SRR10995618	2020-06-02 16:20:18	2020-01-31 20:34:00	8626338	337021018	0	39	161	https://sra-downloadb.be-md.ncbi.nlm.nih.gov/sos5/sra-pub-zq-16/SRR010/10995/SRR10995618/SRR10995618.lite.1	SRX7656759		RNA-Seq	cDNA	TRANSCRIPTOMIC	SINGLE	0	0	ILLUMINA	NextSeq 500	SRP246346	PRJNA604209		604209	SRS6086021	SAMN13957719	simple	511145	Escherichia coli str. K-12 substr. MG1655	GSM4292451	GEO	SRA1035326	public	AD70C3CD68F6A83525F8794B9E5B0E59	4D09A9FF88C26AA89DCE126444E40E63
SRR11028578	2020-03-12 17:16:15	2020-02-05 17:13:19	18553792	1402883172	0	75	563	https://sra-downloadb.be-md.ncbi.nlm.nih.gov/sos3/sra-pub-zq-22/SRR011/028/SRR11028578.sralite.1	SRX7680975		RNA-Seq	cDNA	TRANSCRIPTOMIC	SINGLE	0	0	ILLUMINA	NextSeq 500	SRP247405	PRJNA604995	3	604995	SRS6108038	SAMN14003501	simple	511145	Escherichia coli str. K-12 substr. MG1655	GSM4296995	GEO	SRA1038059	public	22F5EF32444811AF46A13C8026B44614	0A5525D9E15A5CAEA76B01B086CFCEF3
SRR11028579	2020-03-12 17:16:15	2020-02-05 17:13:51	19750233	1493408314	0	75	603	https://sra-downloadb.be-md.ncbi.nlm.nih.gov/sos5/sra-pub-zq-16/SRR011/028/SRR11028579.sralite.1	SRX7680976		RNA-Seq	cDNA	TRANSCRIPTOMIC	SINGLE	0	0	ILLUMINA	NextSeq 500	SRP247405	PRJNA604995	3	604995	SRS6108039	SAMN14003500	simple	511145	Escherichia coli str. K-12 substr. MG1655	GSM4296996	GEO	SRA1038059	public	7D56EA9F65B174892491F1BE85FF6A05	DF7AB7114AFB4B5C1484E479DAB0B0C0
SRR1106710	2015-01-13	2014-01-13 10:35:46	53448947	2672447350	0	50	1683	https://sra-downloadb.be-md.ncbi.nlm.nih.gov/sos5/sra-pub-zq-11/SRR001/106/SRR1106710.sralite.1	SRX425464		RNA-Seq	size fractionation	TRANSCRIPTOMIC	SINGLE	0	0	ILLUMINA	Illumina Genome Analyzer II	SRP035338	PRJNA234345		234345	SRS529098	SAMN02582435	simple	511145	Escherichia coli str. K-12 substr. MG1655	E. coli OMV data (ESB)	UNIVERSITY OF LUXEMBOURG	SRA124251	public	E7223844ED055D3BDC343F4BBB8FF807	400D1569A2C52C3F12289E078D04EAD7
SRR1106731	2015-01-13	2014-01-13 11:36:34	38539468	1926973400	0	50	1175	https://sra-downloadb.be-md.ncbi.nlm.nih.gov/sos5/sra-pub-zq-11/SRR001/106/SRR1106731.sralite.1	SRX425464		RNA-Seq	size fractionation	TRANSCRIPTOMIC	SINGLE	0	0	ILLUMINA	Illumina Genome Analyzer II	SRP035338	PRJNA234345		234345	SRS529098	SAMN02582435	simple	511145	Escherichia coli str. K-12 substr. MG1655	E. coli OMV data (ESB)	UNIVERSITY OF LUXEMBOURG	SRA124251	public	B896454776BECF03FA474B5CAAE97392	4F4969A96EE8BC94A6DF5B75A6BE4AD9
SRR11149591	2020-02-24 00:42:12	2020-02-24 00:39:15	7877759	2363327700	7877759	300	895	https://sra-pub-run-odp.s3.amazonaws.com/sra/SRR11149591/SRR11149591	SRX7785679	Escherichia coli ECW2-3	RNA-Seq	Inverse rRNA	TRANSCRIPTOMIC	PAIRED	0	0	ILLUMINA	HiSeq X Ten	SRP250441	PRJNA607624		607624	SRS6201467	SAMN14142272	simple	511145	Escherichia coli str. K-12 substr. MG1655	Escherichia coli ECW2-3	TIANJIN UNIVERSITY	SRA1047203	public	C1406A3A3FF2EDAA4EB9DE7320C28207	5B8918D7DB88AD1AE1C79D288DEDD001
SRR11149592	2020-02-24 00:42:12	2020-02-24 00:39:06	10001319	3000395700	10001319	300	1101	https://sra-pub-run-odp.s3.amazonaws.com/sra/SRR11149592/SRR11149592	SRX7785678	Escherichia coli ECW2-2	RNA-Seq	Inverse rRNA	TRANSCRIPTOMIC	PAIRED	0	0	ILLUMINA	HiSeq X Ten	SRP250441	PRJNA607624		607624	SRS6201466	SAMN14142271	simple	511145	Escherichia coli str. K-12 substr. MG1655	Escherichia coli ECW2-2	TIANJIN UNIVERSITY	SRA1047203	public	AF99A0C7BA0286BD204CF950F74174AB	0331592C4A6203BD0D55E32FEA2398E9
SRR11149593	2020-02-24 00:39:11	2020-02-24 00:35:01	8604323	2581296900	8604323	300	976	https://sra-downloadb.be-md.ncbi.nlm.nih.gov/sos5/sra-pub-zq-16/SRR011/149/SRR11149593.sralite.1	SRX7785677	Escherichia coli ECW2-1	RNA-Seq	Inverse rRNA	TRANSCRIPTOMIC	PAIRED	0	0	ILLUMINA	HiSeq X Ten	SRP250441	PRJNA607624		607624	SRS6201465	SAMN14142270	simple	511145	Escherichia coli str. K-12 substr. MG1655	Escherichia coli ECW2-1	TIANJIN UNIVERSITY	SRA1047203	public	2829439F42E0F246F149E8EBBFA53A9B	0007669DD6DD930B5B19071CC2F2AC11
SRR11149594	2020-02-24 00:39:11	2020-02-24 00:35:31	8797273	2639181900	8797273	300	994	https://sra-downloadb.be-md.ncbi.nlm.nih.gov/sos5/sra-pub-zq-16/SRR011/149/SRR11149594.sralite.1	SRX7785676	Escherichia coli ECW1-3	RNA-Seq	Inverse rRNA	TRANSCRIPTOMIC	PAIRED	0	0	ILLUMINA	HiSeq X Ten	SRP250441	PRJNA607624		607624	SRS6201464	SAMN14142269	simple	511145	Escherichia coli str. K-12 substr. MG1655	Escherichia coli ECW1-3	TIANJIN UNIVERSITY	SRA1047203	public	F445BB1C8E0480D5EDBB401E27A8BD54	97AE5FB3D0A1C698FD68AB8E92F72F72
SRR11149595	2020-02-24 00:38:12	2020-02-24 00:35:01	7925908	2377772400	7925908	300	895	https://sra-downloadb.be-md.ncbi.nlm.nih.gov/sos5/sra-pub-zq-16/SRR011/149/SRR11149595.sralite.1	SRX7785675	Escherichia coli ECW1-2	RNA-Seq	Inverse rRNA	TRANSCRIPTOMIC	PAIRED	0	0	ILLUMINA	HiSeq X Ten	SRP250441	PRJNA607624		607624	SRS6201463	SAMN14142268	simple	511145	Escherichia coli str. K-12 substr. MG1655	Escherichia coli ECW1-2	TIANJIN UNIVERSITY	SRA1047203	public	10FDAA0590DCEE497B1846D6DE2FB550	D83BBDED2F1FCB3344987D5FFCCA937B
SRR11149596	2020-02-24 00:39:11	2020-02-24 00:36:37	7739643	2321892900	7739643	300	888	https://sra-pub-run-odp.s3.amazonaws.com/sra/SRR11149596/SRR11149596	SRX7785674	Escherichia coli ECW1-1	RNA-Seq	Inverse rRNA	TRANSCRIPTOMIC	PAIRED	0	0	ILLUMINA	HiSeq X Ten	SRP250441	PRJNA607624		607624	SRS6201462	SAMN14142267	simple	511145	Escherichia coli str. K-12 substr. MG1655	Escherichia coli ECW1-1	TIANJIN UNIVERSITY	SRA1047203	public	ACDE7C0D5F1E7C08611F224D6CB1448E	E1426C24F485677897A8A35F964B8C9B
SRR11149597	2020-02-24 00:39:11	2020-02-24 00:37:22	11166382	3349914600	11166382	300	1257	https://sra-pub-run-odp.s3.amazonaws.com/sra/SRR11149597/SRR11149597	SRX7785673	Escherichia coli ZF43-delta-gdhA-3	RNA-Seq	Inverse rRNA	TRANSCRIPTOMIC	PAIRED	0	0	ILLUMINA	HiSeq X Ten	SRP250441	PRJNA607624		607624	SRS6201461	SAMN14142266	simple	511145	Escherichia coli str. K-12 substr. MG1655	Escherichia coli ZF43-delta-gdhA-3	TIANJIN UNIVERSITY	SRA1047203	public	94B6479AB20A8705B057746B8C3413C2	8BF8BEB081F5D6C5181E50F4A7E52DEA
SRR11149598	2020-02-24 00:39:11	2020-02-24 00:37:40	9710450	2913135000	9710450	300	1127	https://sra-pub-run-odp.s3.amazonaws.com/sra/SRR11149598/SRR11149598	SRX7785672	Escherichia coli ZF43-delta-gdhA-2	RNA-Seq	Inverse rRNA	TRANSCRIPTOMIC	PAIRED	0	0	ILLUMINA	HiSeq X Ten	SRP250441	PRJNA607624		607624	SRS6201460	SAMN14142265	simple	511145	Escherichia coli str. K-12 substr. MG1655	Escherichia coli ZF43-delta-gdhA-2	TIANJIN UNIVERSITY	SRA1047203	public	BCB9A6EF52824220AEFC66E43F4347A5	E2E854B311F6E66230D47091DF07DCBD
SRR11149599	2020-02-24 00:39:11	2020-02-24 00:37:24	8377919	2513375700	8377919	300	952	https://sra-pub-run-odp.s3.amazonaws.com/sra/SRR11149599/SRR11149599	SRX7785671	Escherichia coli ZF43-delta-gdhA-1	RNA-Seq	Inverse rRNA	TRANSCRIPTOMIC	PAIRED	0	0	ILLUMINA	HiSeq X Ten	SRP250441	PRJNA607624		607624	SRS6201459	SAMN14142264	simple	511145	Escherichia coli str. K-12 substr. MG1655	Escherichia coli ZF43-delta-gdhA-1	TIANJIN UNIVERSITY	SRA1047203	public	5B534724555C8F492196B00AA3145452	7298599D328686C72FE78F046D8863CE
SRR1145025	2021-01-13 18:39:30	2014-01-27 08:02:06	19643047	984328425	0	50	634	https://sra-downloadb.be-md.ncbi.nlm.nih.gov/sos5/sra-pub-zq-16/SRR001/145/SRR1145025.sralite.1	SRX450247		RNA-Seq	cDNA	TRANSCRIPTOMIC	SINGLE	0	0	ILLUMINA	Illumina MiSeq	SRP035860	PRJNA236562		236562	SRS543656	SAMN02596586	simple	511145	Escherichia coli str. K-12 substr. MG1655	GSM1314510	GEO	SRA129326	public	C9E011E839CBB60C842061855F1F5164	B52883D6A9A985DFE9BE3D31BE367670
SRR1145026	2021-01-13 18:39:30	2014-01-27 07:56:10	7920276	397910742	0	50	253	https://sra-downloadb.be-md.ncbi.nlm.nih.gov/sos5/sra-pub-zq-16/SRR001/145/SRR1145026.sralite.1	SRX450248		RNA-Seq	cDNA	TRANSCRIPTOMIC	SINGLE	0	0	ILLUMINA	Illumina MiSeq	SRP035860	PRJNA236562		236562	SRS543657	SAMN02596587	simple	511145	Escherichia coli str. K-12 substr. MG1655	GSM1314511	GEO	SRA129326	public	AE0FD0C92CB4D37826C621BFA89B8838	3B56CB4E46FFA2F7884FCAB96CF8D2EB
SRR1145031	2021-01-13 18:38:40	2014-01-27 08:55:05	5780560	362531816	0	62	203	https://sra-downloadb.be-md.ncbi.nlm.nih.gov/sos5/sra-pub-zq-16/SRR001/145/SRR1145031.sralite.1	SRX450254		RNA-Seq	cDNA	TRANSCRIPTOMIC	SINGLE	0	0	ILLUMINA	Illumina MiSeq	SRP035861	PRJNA236556		236556	SRS543663	SAMN02596594	simple	511145	Escherichia coli str. K-12 substr. MG1655	GSM1314512	GEO	SRA129329	public	6BEF26FD0563798BD26E3F357F1165F1	5E6BFCB702AC11A020611A52881DAF48
SRR1145032	2021-01-13 18:38:40	2014-01-27 08:54:11	3060272	182375737	0	59	98	https://sra-pub-run-odp.s3.amazonaws.com/sra/SRR1145032/SRR1145032	SRX450255		RNA-Seq	cDNA	TRANSCRIPTOMIC	SINGLE	0	0	ILLUMINA	Illumina MiSeq	SRP035861	PRJNA236556		236556	SRS543664	SAMN02596596	simple	511145	Escherichia coli str. K-12 substr. MG1655	GSM1314513	GEO	SRA129329	public	F61953C78DAB0392AE5E6A5E5AE364F2	086ACAC57D5AE99DDC6FC4FFCA5EEC1B
SRR1145033	2021-01-13 18:38:40	2014-01-27 08:54:38	4075117	296020356	0	72	172	https://sra-pub-run-odp.s3.amazonaws.com/sra/SRR1145033/SRR1145033	SRX450256		RNA-Seq	cDNA	TRANSCRIPTOMIC	SINGLE	0	0	ILLUMINA	Illumina MiSeq	SRP035861	PRJNA236556		236556	SRS543666	SAMN02596597	simple	511145	Escherichia coli str. K-12 substr. MG1655	GSM1314514	GEO	SRA129329	public	788018929E89B88606074D2379A518E1	E24A49D50F3F77616181E988C20AC67C
SRR1145034	2021-01-13 18:38:40	2014-01-27 08:54:24	3662570	244451747	0	66	119	https://sra-pub-run-odp.s3.amazonaws.com/sra/SRR1145034/SRR1145034	SRX450257		RNA-Seq	cDNA	TRANSCRIPTOMIC	SINGLE	0	0	ILLUMINA	Illumina MiSeq	SRP035861	PRJNA236556		236556	SRS543665	SAMN02596598	simple	511145	Escherichia coli str. K-12 substr. MG1655	GSM1314515	GEO	SRA129329	public	E045273001DCA7913EE43FBB75C8829E	B4820E719E6EA8BB3D82760FB96D2082
SRR11453134	2020-06-11 16:11:21	2020-04-01 02:41:12	33007237	2277499353	33007237	69	824	https://sra-pub-run-odp.s3.amazonaws.com/sra/SRR11453134/SRR11453134	SRX8030857		RNA-Seq	cDNA	TRANSCRIPTOMIC	PAIRED	0	0	ILLUMINA	NextSeq 500	SRP234458	PRJNA593049		593049	SRS6403213	SAMN14488610	simple	511145	Escherichia coli str. K-12 substr. MG1655	GSM4446050	GEO	SRA1005659	public	134C3F95781A05877C2910B0CF15AE3A	64191F02274564CAF3FDD7FB8AB412A6
SRR11453136	2020-06-11 16:11:21	2020-04-01 00:16:51	31065580	2143525020	31065580	69	778	https://sra-pub-run-odp.s3.amazonaws.com/sra/SRR11453136/SRR11453136	SRX8030859		RNA-Seq	cDNA	TRANSCRIPTOMIC	PAIRED	0	0	ILLUMINA	NextSeq 500	SRP234458	PRJNA593049		593049	SRS6403216	SAMN14488608	simple	511145	Escherichia coli str. K-12 substr. MG1655	GSM4446052	GEO	SRA1005659	public	A82183A213F185671D25CD820922D1DB	2D833537DE173CD3E8FE51D8A58AC2E0
SRR11657250	2020-10-22 16:29:21	2020-04-30 17:04:32	4828413	366959388	4828413	76	133	https://sra-pub-run-odp.s3.amazonaws.com/sra/SRR11657250/SRR11657250	SRX8218205		RNA-Seq	cDNA	TRANSCRIPTOMIC	PAIRED	0	0	ILLUMINA	NextSeq 500	SRP259367	PRJNA629575	3	629575	SRS6576255	SAMN14783471	simple	511145	Escherichia coli str. K-12 substr. MG1655	GSM4508563	GEO	SRA1070991	public	DB24462C3B0BA86BDB97639109A602E6	A84FA79B4F197DFF8D9B4964BE23CC6A
SRR11657251	2020-10-22 16:29:21	2020-04-30 16:59:25	4952314	376375864	4952314	76	139	https://sra-pub-run-odp.s3.amazonaws.com/sra/SRR11657251/SRR11657251	SRX8218206		RNA-Seq	cDNA	TRANSCRIPTOMIC	PAIRED	0	0	ILLUMINA	NextSeq 500	SRP259367	PRJNA629575	3	629575	SRS6576256	SAMN14783470	simple	511145	Escherichia coli str. K-12 substr. MG1655	GSM4508564	GEO	SRA1070991	public	0C8FE1C471E2724F8CF40632F99AFFC4	5F06659E311942D9E12E7CA9C3F18F8F
SRR11657252	2020-10-22 16:29:21	2020-04-30 16:59:24	4295952	326492352	4295952	76	122	https://sra-pub-run-odp.s3.amazonaws.com/sra/SRR11657252/SRR11657252	SRX8218207		RNA-Seq	cDNA	TRANSCRIPTOMIC	PAIRED	0	0	ILLUMINA	NextSeq 500	SRP259367	PRJNA629575	3	629575	SRS6576257	SAMN14783469	simple	511145	Escherichia coli str. K-12 substr. MG1655	GSM4508565	GEO	SRA1070991	public	068DFF43A04DE62EDEE1BB01D587BFAF	403796C340AFF939C0944812602868F6
SRR11657253	2020-10-22 16:29:21	2020-04-30 17:00:51	12086769	918594444	12086769	76	337	https://sra-pub-run-odp.s3.amazonaws.com/sra/SRR11657253/SRR11657253	SRX8218208		RNA-Seq	cDNA	TRANSCRIPTOMIC	PAIRED	0	0	ILLUMINA	NextSeq 500	SRP259367	PRJNA629575	3	629575	SRS6576258	SAMN14783467	simple	511145	Escherichia coli str. K-12 substr. MG1655	GSM4508566	GEO	SRA1070991	public	639023B09DA2AC872299AEBEE8590D50	71A5AAE2160914C4E0A7D00F022DF24B
SRR11657254	2020-10-22 16:29:21	2020-04-30 17:00:02	6191956	470588656	6191956	76	187	https://sra-pub-run-odp.s3.amazonaws.com/sra/SRR11657254/SRR11657254	SRX8218209		RNA-Seq	cDNA	TRANSCRIPTOMIC	PAIRED	0	0	ILLUMINA	NextSeq 500	SRP259367	PRJNA629575	3	629575	SRS6576259	SAMN14783466	simple	511145	Escherichia coli str. K-12 substr. MG1655	GSM4508567	GEO	SRA1070991	public	732A8EA4CED938DA7742CD59066F1A20	4694B1236696EAD230D027B77A3BF68C
SRR11657255	2020-10-22 16:29:21	2020-04-30 16:59:20	4174625	317271500	4174625	76	129	https://sra-pub-run-odp.s3.amazonaws.com/sra/SRR11657255/SRR11657255	SRX8218210		RNA-Seq	cDNA	TRANSCRIPTOMIC	PAIRED	0	0	ILLUMINA	NextSeq 500	SRP259367	PRJNA629575	3	629575	SRS6576260	SAMN14783465	simple	511145	Escherichia coli str. K-12 substr. MG1655	GSM4508568	GEO	SRA1070991	public	C536A5EA8BEC68A5E8E4200E9AF3F0D6	D19E8091A34973FA05E994B655676B32
SRR11657256	2020-10-22 16:29:21	2020-04-30 17:00:05	6004833	456367308	6004833	76	184	https://sra-pub-run-odp.s3.amazonaws.com/sra/SRR11657256/SRR11657256	SRX8218211		RNA-Seq	cDNA	TRANSCRIPTOMIC	PAIRED	0	0	ILLUMINA	NextSeq 500	SRP259367	PRJNA629575	3	629575	SRS6576261	SAMN14783463	simple	511145	Escherichia coli str. K-12 substr. MG1655	GSM4508569	GEO	SRA1070991	public	BB32EEFFA1C339AC8F1DD798C55AF74C	DFABAAA039F3F4308623EF033122F929
SRR11657257	2020-10-22 16:29:21	2020-04-30 16:57:59	7368296	559990496	7368296	76	224	https://sra-pub-run-odp.s3.amazonaws.com/sra/SRR11657257/SRR11657257	SRX8218212		RNA-Seq	cDNA	TRANSCRIPTOMIC	PAIRED	0	0	ILLUMINA	NextSeq 500	SRP259367	PRJNA629575	3	629575	SRS6576262	SAMN14783462	simple	511145	Escherichia coli str. K-12 substr. MG1655	GSM4508570	GEO	SRA1070991	public	D1E3584534B9966C5ECFC5D1D083CBC0	62D2C323BD15BF29EEBE730926D7A768
SRR11657258	2020-10-22 16:29:21	2020-04-30 16:55:40	2967491	225529316	2967491	76	88	https://sra-pub-run-odp.s3.amazonaws.com/sra/SRR11657258/SRR11657258	SRX8218213		RNA-Seq	cDNA	TRANSCRIPTOMIC	PAIRED	0	0	ILLUMINA	NextSeq 500	SRP259367	PRJNA629575	3	629575	SRS6576263	SAMN14783460	simple	511145	Escherichia coli str. K-12 substr. MG1655	GSM4508571	GEO	SRA1070991	public	706F97C31E26C3A0323F310D9F1F007C	007421D10AE9A2B409540167768A8054
SRR11657259	2020-10-22 16:29:21	2020-04-30 16:55:51	3130852	237944752	3130852	76	94	https://sra-pub-run-odp.s3.amazonaws.com/sra/SRR11657259/SRR11657259	SRX8218214		RNA-Seq	cDNA	TRANSCRIPTOMIC	PAIRED	0	0	ILLUMINA	NextSeq 500	SRP259367	PRJNA629575	3	629575	SRS6576264	SAMN14783459	simple	511145	Escherichia coli str. K-12 substr. MG1655	GSM4508572	GEO	SRA1070991	public	336D14A995F11E5E2164691D4E5B2EDE	04AE1E78A1B05469B0D9AAB8C3748E42
SRR11657260	2020-10-22 16:29:21	2020-04-30 16:55:48	4351517	330715292	4351517	76	131	https://sra-pub-run-odp.s3.amazonaws.com/sra/SRR11657260/SRR11657260	SRX8218215		RNA-Seq	cDNA	TRANSCRIPTOMIC	PAIRED	0	0	ILLUMINA	NextSeq 500	SRP259367	PRJNA629575	3	629575	SRS6576265	SAMN14783458	simple	511145	Escherichia coli str. K-12 substr. MG1655	GSM4508573	GEO	SRA1070991	public	A412DFA4ADD0EF9AECDE004DC3F3076A	3060E26F51F20B05F76F32F3FA8F1C57
SRR11657261	2020-10-22 16:29:21	2020-04-30 16:55:07	2004092	152310992	2004092	76	63	https://sra-pub-run-odp.s3.amazonaws.com/sra/SRR11657261/SRR11657261	SRX8218216		RNA-Seq	cDNA	TRANSCRIPTOMIC	PAIRED	0	0	ILLUMINA	NextSeq 500	SRP259367	PRJNA629575	3	629575	SRS6576266	SAMN14783457	simple	511145	Escherichia coli str. K-12 substr. MG1655	GSM4508574	GEO	SRA1070991	public	C0656C257E792200B0AE90BCBA9A8548	FDD2DCE834157D01FDB46E48433C238B
SRR11657262	2020-10-22 16:29:21	2020-04-30 16:57:11	3003586	228272536	3003586	76	92	https://sra-pub-run-odp.s3.amazonaws.com/sra/SRR11657262/SRR11657262	SRX8218217		RNA-Seq	cDNA	TRANSCRIPTOMIC	PAIRED	0	0	ILLUMINA	NextSeq 500	SRP259367	PRJNA629575	3	629575	SRS6576267	SAMN14783456	simple	511145	Escherichia coli str. K-12 substr. MG1655	GSM4508575	GEO	SRA1070991	public	C61BF8CF4B4FCCE19EEE8E6AD6FCBCA5	B7E3BA376E4F38E5351988814DFBF0A2
SRR11657263	2020-10-22 16:29:21	2020-04-30 17:00:13	6297791	478632116	6297791	76	191	https://sra-pub-run-odp.s3.amazonaws.com/sra/SRR11657263/SRR11657263	SRX8218218		RNA-Seq	cDNA	TRANSCRIPTOMIC	PAIRED	0	0	ILLUMINA	NextSeq 500	SRP259367	PRJNA629575	3	629575	SRS6576268	SAMN14783455	simple	511145	Escherichia coli str. K-12 substr. MG1655	GSM4508576	GEO	SRA1070991	public	C3D4F45F68E6530A314F69693440F41B	3E8160523230C8E27AF14E7E874A306A
SRR11657264	2020-10-22 16:29:21	2020-04-30 17:00:13	7515230	571157480	7515230	76	226	https://sra-pub-run-odp.s3.amazonaws.com/sra/SRR11657264/SRR11657264	SRX8218219		RNA-Seq	cDNA	TRANSCRIPTOMIC	PAIRED	0	0	ILLUMINA	NextSeq 500	SRP259367	PRJNA629575	3	629575	SRS6576269	SAMN14783454	simple	511145	Escherichia coli str. K-12 substr. MG1655	GSM4508577	GEO	SRA1070991	public	D1957C03017D41F24C48BEFEA9FE15A9	F8C7BBFFE96F3CEB4B700B35990F801A
SRR11657265	2020-10-22 16:29:21	2020-04-30 16:59:21	5477335	416277460	5477335	76	166	https://sra-pub-run-odp.s3.amazonaws.com/sra/SRR11657265/SRR11657265	SRX8218220		RNA-Seq	cDNA	TRANSCRIPTOMIC	PAIRED	0	0	ILLUMINA	NextSeq 500	SRP259367	PRJNA629575	3	629575	SRS6576270	SAMN14783453	simple	511145	Escherichia coli str. K-12 substr. MG1655	GSM4508578	GEO	SRA1070991	public	E191472B208839C9503D885430025993	B5125CB74F654752560C442455D0CB56
SRR11657266	2020-10-22 16:29:21	2020-04-30 17:00:24	6270120	476529120	6270120	76	187	https://sra-pub-run-odp.s3.amazonaws.com/sra/SRR11657266/SRR11657266	SRX8218221		RNA-Seq	cDNA	TRANSCRIPTOMIC	PAIRED	0	0	ILLUMINA	NextSeq 500	SRP259367	PRJNA629575	3	629575	SRS6576271	SAMN14783452	simple	511145	Escherichia coli str. K-12 substr. MG1655	GSM4508579	GEO	SRA1070991	public	F0B1D7634D2EC45A50B0A79839DBA27F	E4B43C5945A1B103654D860E375D65E0
SRR11657267	2020-10-22 16:29:21	2020-04-30 16:55:50	2937781	223271356	2937781	76	87	https://sra-pub-run-odp.s3.amazonaws.com/sra/SRR11657267/SRR11657267	SRX8218222		RNA-Seq	cDNA	TRANSCRIPTOMIC	PAIRED	0	0	ILLUMINA	NextSeq 500	SRP259367	PRJNA629575	3	629575	SRS6576272	SAMN14783451	simple	511145	Escherichia coli str. K-12 substr. MG1655	GSM4508580	GEO	SRA1070991	public	24F1B248DD71891DE74AADDA9819D4D2	F92E7BC11B29B52D486DFC9832BB0197
SRR11657268	2020-10-22 16:29:21	2020-04-30 16:55:55	3325784	252759584	3325784	76	96	https://sra-pub-run-odp.s3.amazonaws.com/sra/SRR11657268/SRR11657268	SRX8218223		RNA-Seq	cDNA	TRANSCRIPTOMIC	PAIRED	0	0	ILLUMINA	NextSeq 500	SRP259367	PRJNA629575	3	629575	SRS6576273	SAMN14783450	simple	511145	Escherichia coli str. K-12 substr. MG1655	GSM4508581	GEO	SRA1070991	public	545D7E0DEBF58E2FE96BD5545C44E331	D5C9ED7F399EE34FC2A99EC3596931A2
SRR11657269	2020-10-22 16:29:21	2020-04-30 16:59:22	4449131	338133956	4449131	76	130	https://sra-pub-run-odp.s3.amazonaws.com/sra/SRR11657269/SRR11657269	SRX8218224		RNA-Seq	cDNA	TRANSCRIPTOMIC	PAIRED	0	0	ILLUMINA	NextSeq 500	SRP259367	PRJNA629575	3	629575	SRS6576274	SAMN14783449	simple	511145	Escherichia coli str. K-12 substr. MG1655	GSM4508582	GEO	SRA1070991	public	E19049D1DBF8F3EF8CA35BFDE3911A23	E4C8E10C96567F588CA4D3196B25F11B
SRR11657270	2020-10-22 16:29:21	2020-04-30 16:55:43	2601486	197712936	2601486	76	76	https://sra-pub-run-odp.s3.amazonaws.com/sra/SRR11657270/SRR11657270	SRX8218225		RNA-Seq	cDNA	TRANSCRIPTOMIC	PAIRED	0	0	ILLUMINA	NextSeq 500	SRP259367	PRJNA629575	3	629575	SRS6576275	SAMN14783448	simple	511145	Escherichia coli str. K-12 substr. MG1655	GSM4508583	GEO	SRA1070991	public	FBAA7790498C4A5DBE6F88662F317FB3	BCC2F046F62F9DB859BDA6B5ED88DE50
SRR11657271	2020-10-22 16:29:21	2020-04-30 16:57:06	3803590	289072840	3803590	76	113	https://sra-pub-run-odp.s3.amazonaws.com/sra/SRR11657271/SRR11657271	SRX8218226		RNA-Seq	cDNA	TRANSCRIPTOMIC	PAIRED	0	0	ILLUMINA	NextSeq 500	SRP259367	PRJNA629575	3	629575	SRS6576276	SAMN14783447	simple	511145	Escherichia coli str. K-12 substr. MG1655	GSM4508584	GEO	SRA1070991	public	AFC9A9D8B9BEF4CFAD2F5A5024D8D957	995A36784D2920861D60DE22304D84D3
SRR11657272	2020-10-22 16:29:21	2020-04-30 16:57:49	5805943	441251668	5805943	76	169	https://sra-pub-run-odp.s3.amazonaws.com/sra/SRR11657272/SRR11657272	SRX8218227		RNA-Seq	cDNA	TRANSCRIPTOMIC	PAIRED	0	0	ILLUMINA	NextSeq 500	SRP259367	PRJNA629575	3	629575	SRS6576277	SAMN14783446	simple	511145	Escherichia coli str. K-12 substr. MG1655	GSM4508585	GEO	SRA1070991	public	E900B50652B8EE2AFBB2C0E7ACEDEA24	846BFD56373BEC845C6C283B261F79F4
SRR11657273	2020-10-22 16:29:21	2020-04-30 17:00:14	6981482	530592632	6981482	76	207	https://sra-pub-run-odp.s3.amazonaws.com/sra/SRR11657273/SRR11657273	SRX8218228		RNA-Seq	cDNA	TRANSCRIPTOMIC	PAIRED	0	0	ILLUMINA	NextSeq 500	SRP259367	PRJNA629575	3	629575	SRS6576278	SAMN14783445	simple	511145	Escherichia coli str. K-12 substr. MG1655	GSM4508586	GEO	SRA1070991	public	2121AEEC5D3095B4C631CB1FB829EC3E	AA7A72F96C8B5C8128FEEB6886CA8FFE
SRR11657274	2020-10-22 16:29:21	2020-04-30 16:59:22	4072214	309488264	4072214	76	120	https://sra-pub-run-odp.s3.amazonaws.com/sra/SRR11657274/SRR11657274	SRX8218229		RNA-Seq	cDNA	TRANSCRIPTOMIC	PAIRED	0	0	ILLUMINA	NextSeq 500	SRP259367	PRJNA629575	3	629575	SRS6576279	SAMN14783475	simple	511145	Escherichia coli str. K-12 substr. MG1655	GSM4508587	GEO	SRA1070991	public	A05B736931761B9A1CD9CE878838E225	BBACF8EBDAC23FC3176E13046560EAB8
SRR11657275	2020-10-22 16:29:21	2020-04-30 16:59:55	6085462	462495112	6085462	76	179	https://sra-pub-run-odp.s3.amazonaws.com/sra/SRR11657275/SRR11657275	SRX8218230		RNA-Seq	cDNA	TRANSCRIPTOMIC	PAIRED	0	0	ILLUMINA	NextSeq 500	SRP259367	PRJNA629575	3	629575	SRS6576280	SAMN14783474	simple	511145	Escherichia coli str. K-12 substr. MG1655	GSM4508588	GEO	SRA1070991	public	38D3FDAEA81956417112CE7B1C2D22EA	14EDC0B323007A7E863F2ED0A8E1AD86
SRR11657276	2020-10-22 16:29:21	2020-04-30 16:59:53	4603333	349853308	4603333	76	136	https://sra-pub-run-odp.s3.amazonaws.com/sra/SRR11657276/SRR11657276	SRX8218231		RNA-Seq	cDNA	TRANSCRIPTOMIC	PAIRED	0	0	ILLUMINA	NextSeq 500	SRP259367	PRJNA629575	3	629575	SRS6576281	SAMN14783473	simple	511145	Escherichia coli str. K-12 substr. MG1655	GSM4508589	GEO	SRA1070991	public	D42F8AA164EAFA6CD1F9037D697B3717	3DBB337758F5316B9E1C1804C3054E15
SRR11657277	2020-10-22 16:29:21	2020-04-30 16:59:51	10540164	801052464	10540164	76	319	https://sra-pub-run-odp.s3.amazonaws.com/sra/SRR11657277/SRR11657277	SRX8218232		RNA-Seq	cDNA	TRANSCRIPTOMIC	PAIRED	0	0	ILLUMINA	NextSeq 500	SRP259367	PRJNA629575	3	629575	SRS6576282	SAMN14783472	simple	511145	Escherichia coli str. K-12 substr. MG1655	GSM4508590	GEO	SRA1070991	public	980E25176591BAF68677FC5A2AD59E03	3D9F675295E185B19F887BB9BD3D37E7
SRR1168133	2014-09-09 16:36:15	2014-02-12 06:37:23	10848313	672595406	10848313	62	373	https://sra-downloadb.be-md.ncbi.nlm.nih.gov/sos5/sra-pub-zq-11/SRR001/168/SRR1168133.sralite.1	SRX469838		RNA-Seq	cDNA	TRANSCRIPTOMIC	PAIRED	0	0	ILLUMINA	Illumina MiSeq	SRP037711	PRJNA238005	2	238005	SRS557070	SAMN02640298	simple	511145	Escherichia coli str. K-12 substr. MG1655	GSM1326347	GEO	SRA139505	public	A0E6EBFE67F61C0E0AA9899F1A81ADBC	4405FF6E821B640FF0DE3939E22282FB
SRR1168134	2014-09-09 16:36:15	2014-02-12 06:35:44	9037985	560355070	9037985	62	312	https://sra-downloadb.be-md.ncbi.nlm.nih.gov/sos5/sra-pub-zq-11/SRR001/168/SRR1168134.sralite.1	SRX469839		RNA-Seq	cDNA	TRANSCRIPTOMIC	PAIRED	0	0	ILLUMINA	Illumina MiSeq	SRP037711	PRJNA238005	2	238005	SRS557071	SAMN02640297	simple	511145	Escherichia coli str. K-12 substr. MG1655	GSM1326348	GEO	SRA139505	public	97BB80E2B8DB1BECB977EE4EAA756575	CD8AD2F15A086253389DE28974E3A756
SRR1168135	2014-09-09 16:36:15	2014-02-12 06:37:22	11445313	709609406	11445313	62	406	https://sra-downloadb.be-md.ncbi.nlm.nih.gov/sos5/sra-pub-zq-11/SRR001/168/SRR1168135.sralite.1	SRX469840		RNA-Seq	cDNA	TRANSCRIPTOMIC	PAIRED	0	0	ILLUMINA	Illumina MiSeq	SRP037711	PRJNA238005	2	238005	SRS557072	SAMN02640301	simple	511145	Escherichia coli str. K-12 substr. MG1655	GSM1326349	GEO	SRA139505	public	52024464527B68357311AA80B3F051FC	D6E2972FBE2648301FEAB595EE10D0B0
SRR1168136	2014-09-09 16:36:15	2014-02-12 06:36:23	10563549	654940038	10563549	62	373	https://sra-downloadb.be-md.ncbi.nlm.nih.gov/sos5/sra-pub-zq-11/SRR001/168/SRR1168136.sralite.1	SRX469841		RNA-Seq	cDNA	TRANSCRIPTOMIC	PAIRED	0	0	ILLUMINA	Illumina MiSeq	SRP037711	PRJNA238005	2	238005	SRS557073	SAMN02640300	simple	511145	Escherichia coli str. K-12 substr. MG1655	GSM1326350	GEO	SRA139505	public	B6CC28ECBC4C129BD2F9F72C6868F962	5D969AE96989CE7F5F1CCBD08297B4D4
SRR1168137	2014-09-09 16:36:15	2014-02-12 06:34:49	10702587	663560394	10702587	62	370	https://sra-downloadb.be-md.ncbi.nlm.nih.gov/sos5/sra-pub-zq-11/SRR001/168/SRR1168137.sralite.1	SRX469842		RNA-Seq	cDNA	TRANSCRIPTOMIC	PAIRED	0	0	ILLUMINA	Illumina MiSeq	SRP037711	PRJNA238005	2	238005	SRS557074	SAMN02640296	simple	511145	Escherichia coli str. K-12 substr. MG1655	GSM1326351	GEO	SRA139505	public	C30B2C70A6A8CF8983AA283127F3795A	D872EC0F006CF82C2C5D677CC31D70BC
SRR1168138	2014-09-09 16:36:15	2014-02-12 06:37:50	10191100	631848200	10191100	62	350	https://sra-downloadb.be-md.ncbi.nlm.nih.gov/sos5/sra-pub-zq-11/SRR001/168/SRR1168138.sralite.1	SRX469843		RNA-Seq	cDNA	TRANSCRIPTOMIC	PAIRED	0	0	ILLUMINA	Illumina MiSeq	SRP037711	PRJNA238005	2	238005	SRS557075	SAMN02640299	simple	511145	Escherichia coli str. K-12 substr. MG1655	GSM1326352	GEO	SRA139505	public	E7E10414757505ABA6E06F60381FA1FD	315887C4196EEF242110586A0448818B
SRR1168139	2014-09-09 16:36:15	2014-02-12 06:35:21	11303219	700799578	11303219	62	403	https://sra-downloadb.be-md.ncbi.nlm.nih.gov/sos5/sra-pub-zq-11/SRR001/168/SRR1168139.sralite.1	SRX469844		RNA-Seq	cDNA	TRANSCRIPTOMIC	PAIRED	0	0	ILLUMINA	Illumina MiSeq	SRP037711	PRJNA238005	2	238005	SRS557076	SAMN02640303	simple	511145	Escherichia coli str. K-12 substr. MG1655	GSM1326353	GEO	SRA139505	public	3D796B96543915DEC37212F1B31EDAD8	2BD3D7599B207296D02237E3DE3C9A56
SRR1168140	2014-09-09 16:36:15	2014-02-12 06:39:00	11791043	731044666	11791043	62	417	https://sra-downloadb.be-md.ncbi.nlm.nih.gov/sos5/sra-pub-zq-11/SRR001/168/SRR1168140.sralite.1	SRX469845		RNA-Seq	cDNA	TRANSCRIPTOMIC	PAIRED	0	0	ILLUMINA	Illumina MiSeq	SRP037711	PRJNA238005	2	238005	SRS557077	SAMN02640302	simple	511145	Escherichia coli str. K-12 substr. MG1655	GSM1326354	GEO	SRA139505	public	F48502942655440B7534B5FB37223007	980BB087DD835111189E72AD5B93F181
SRR1173965	2015-07-22 17:04:49	2015-12-16 11:35:14	2356572	272259996	0	115	186	https://sra-pub-run-odp.s3.amazonaws.com/sra/SRR1173965/SRR1173965	SRX474165		RNA-Seq	cDNA	TRANSCRIPTOMIC	SINGLE	0	0	ILLUMINA	Illumina Genome Analyzer IIx	SRP038698	PRJNA238884	2	238884	SRS560154	SAMN02646745	simple	511145	Escherichia coli str. K-12 substr. MG1655	GSM1331409	GEO	SRA141679	public	3D51882251868CE8F4460482764319BA	D1C1F291CA041AF35A662A347C3ACBB1
SRR1173966	2015-07-22 17:04:49	2015-12-16 11:35:20	3392222	391740157	0	115	265	https://sra-pub-run-odp.s3.amazonaws.com/sra/SRR1173966/SRR1173966	SRX474166		RNA-Seq	cDNA	TRANSCRIPTOMIC	SINGLE	0	0	ILLUMINA	Illumina Genome Analyzer IIx	SRP038698	PRJNA238884	2	238884	SRS560155	SAMN02646725	simple	511145	Escherichia coli str. K-12 substr. MG1655	GSM1331410	GEO	SRA141679	public	A7EE72A305D1EEEA907B7D4D8B00923B	A5DD9DFB74A5BFF76FE47D064DA18B6D
SRR1173967	2014-10-20 09:08:14	2014-02-20 11:09:14	7943130	746654220	0	94	422	https://sra-downloadb.be-md.ncbi.nlm.nih.gov/sos5/sra-pub-zq-11/SRR117/3967/SRR1173967.sralite.1	SRX474167		RNA-Seq	cDNA	TRANSCRIPTOMIC	SINGLE	0	0	ILLUMINA	Illumina HiSeq 2000	SRP038698	PRJNA238884	2	238884	SRS560156	SAMN02646726	simple	511145	Escherichia coli str. K-12 substr. MG1655	GSM1331411	GEO	SRA141679	public	2549C4F597E68454739A32C9BD306E8F	FF694FDED14F3E7F645E0D0590934855
SRR1173968	2014-10-20 09:08:14	2014-02-20 11:11:03	8340307	783988858	0	94	452	https://sra-downloadb.be-md.ncbi.nlm.nih.gov/sos5/sra-pub-zq-11/SRR117/3968/SRR1173968.sralite.1	SRX474168		RNA-Seq	cDNA	TRANSCRIPTOMIC	SINGLE	0	0	ILLUMINA	Illumina HiSeq 2000	SRP038698	PRJNA238884	2	238884	SRS560157	SAMN02646724	simple	511145	Escherichia coli str. K-12 substr. MG1655	GSM1331412	GEO	SRA141679	public	3386D59CDB538FB6A1A898A56E3560B0	120240E2216FD573A1C8CDCFC259F3B9
SRR1173969	2014-10-20 09:08:14	2014-02-20 11:09:07	6207777	583531038	0	94	370	https://sra-downloadb.be-md.ncbi.nlm.nih.gov/sos5/sra-pub-zq-11/SRR117/3969/SRR1173969.sralite.1	SRX474169		RNA-Seq	cDNA	TRANSCRIPTOMIC	SINGLE	0	0	ILLUMINA	Illumina HiSeq 2000	SRP038698	PRJNA238884	2	238884	SRS560158	SAMN02646727	simple	511145	Escherichia coli str. K-12 substr. MG1655	GSM1331413	GEO	SRA141679	public	B0DC65BE58EF74FDC0CCA3F5E0AEE207	9D48C63314CA00A474308EE35E5ED561
SRR1173970	2014-10-20 09:08:14	2014-02-20 11:09:05	5893144	553955536	0	94	359	https://sra-downloadb.be-md.ncbi.nlm.nih.gov/sos5/sra-pub-zq-11/SRR117/3970/SRR1173970.sralite.1	SRX474170		RNA-Seq	cDNA	TRANSCRIPTOMIC	SINGLE	0	0	ILLUMINA	Illumina HiSeq 2000	SRP038698	PRJNA238884	2	238884	SRS560159	SAMN02646738	simple	511145	Escherichia coli str. K-12 substr. MG1655	GSM1331414	GEO	SRA141679	public	EB70E14810334389AE4336B9DE5E3F42	F2ACE8835FAB8B840CE96A8B3225C5F7
SRR1173971	2015-07-22 17:04:49	2015-12-16 11:35:42	2954227	341188116	0	115	222	https://sra-pub-run-odp.s3.amazonaws.com/sra/SRR1173971/SRR1173971	SRX474171		RNA-Seq	cDNA	TRANSCRIPTOMIC	SINGLE	0	0	ILLUMINA	Illumina Genome Analyzer IIx	SRP038698	PRJNA238884	2	238884	SRS560160	SAMN02646733	simple	511145	Escherichia coli str. K-12 substr. MG1655	GSM1331415	GEO	SRA141679	public	3E48D04D530AD78C8A399C3E901C72CD	62D38C9F9CEFE7320380BED50956C46C
SRR1173972	2014-10-20 09:08:14	2014-02-20 11:09:14	7804117	733586998	0	94	424	https://sra-downloadb.be-md.ncbi.nlm.nih.gov/sos5/sra-pub-zq-11/SRR001/173/SRR1173972.sralite.1	SRX474172		RNA-Seq	cDNA	TRANSCRIPTOMIC	SINGLE	0	0	ILLUMINA	Illumina HiSeq 2000	SRP038698	PRJNA238884	2	238884	SRS560161	SAMN02646728	simple	511145	Escherichia coli str. K-12 substr. MG1655	GSM1331416	GEO	SRA141679	public	370116EEAFA9C793E5221B9C39DC13E3	6DCB270BDC8C01DD6E15A9152CD44EDD
SRR1173973	2015-07-22 17:04:49	2015-12-16 11:35:04	1816935	209549501	0	115	141	https://sra-pub-run-odp.s3.amazonaws.com/sra/SRR1173973/SRR1173973	SRX474173		RNA-Seq	cDNA	TRANSCRIPTOMIC	SINGLE	0	0	ILLUMINA	Illumina Genome Analyzer IIx	SRP038698	PRJNA238884	2	238884	SRS560162	SAMN02646734	simple	511145	Escherichia coli str. K-12 substr. MG1655	GSM1331417	GEO	SRA141679	public	543ED1424AF71CA4ADBAA10762577F40	30903D045165E0E83001C09F2545A597
SRR1173974	2014-10-20 09:08:14	2014-02-20 11:09:05	6353823	597259362	0	94	365	https://sra-downloadb.be-md.ncbi.nlm.nih.gov/sos5/sra-pub-zq-11/SRR001/173/SRR1173974.sralite.1	SRX474174		RNA-Seq	cDNA	TRANSCRIPTOMIC	SINGLE	0	0	ILLUMINA	Illumina HiSeq 2000	SRP038698	PRJNA238884	2	238884	SRS560163	SAMN02646731	simple	511145	Escherichia coli str. K-12 substr. MG1655	GSM1331418	GEO	SRA141679	public	A99058CB6693F54E34A0FB57E437155E	AA4E110F0AED0F3C9E2294714AABD9EE
SRR1173975	2014-10-20 09:08:14	2014-02-20 11:08:57	5514899	518400506	0	94	307	https://sra-downloadb.be-md.ncbi.nlm.nih.gov/sos5/sra-pub-zq-11/SRR001/173/SRR1173975.sralite.1	SRX474175		RNA-Seq	cDNA	TRANSCRIPTOMIC	SINGLE	0	0	ILLUMINA	Illumina HiSeq 2000	SRP038698	PRJNA238884	2	238884	SRS560164	SAMN02646735	simple	511145	Escherichia coli str. K-12 substr. MG1655	GSM1331419	GEO	SRA141679	public	8217DD097690B716086EE88CD266ACD5	44879E341E21805A260A35B68A9CDBED
SRR1173976	2014-10-20 09:08:14	2014-02-20 11:09:04	6663638	626381972	0	94	378	https://sra-downloadb.be-md.ncbi.nlm.nih.gov/sos5/sra-pub-zq-11/SRR001/173/SRR1173976.sralite.1	SRX474176		RNA-Seq	cDNA	TRANSCRIPTOMIC	SINGLE	0	0	ILLUMINA	Illumina HiSeq 2000	SRP038698	PRJNA238884	2	238884	SRS560165	SAMN02646736	simple	511145	Escherichia coli str. K-12 substr. MG1655	GSM1331420	GEO	SRA141679	public	093D05AC7FD465F5FBC76085B6C9DCAE	70C5B31F1B4584B6CAE82BC3789CA93B
SRR1173977	2014-10-20 09:08:14	2014-02-20 11:08:55	5341040	502057760	0	94	285	https://sra-downloadb.be-md.ncbi.nlm.nih.gov/sos5/sra-pub-zq-11/SRR001/173/SRR1173977.sralite.1	SRX474177		RNA-Seq	cDNA	TRANSCRIPTOMIC	SINGLE	0	0	ILLUMINA	Illumina HiSeq 2000	SRP038698	PRJNA238884	2	238884	SRS560166	SAMN02646730	simple	511145	Escherichia coli str. K-12 substr. MG1655	GSM1331421	GEO	SRA141679	public	A3F48EC8527551AE071761DC52FEF56C	1AD885E5A2CC5E6165C8CFEB716F1594
SRR1173978	2014-10-20 09:08:14	2014-02-20 11:09:25	7078010	665332940	0	94	424	https://sra-downloadb.be-md.ncbi.nlm.nih.gov/sos5/sra-pub-zq-11/SRR001/173/SRR1173978.sralite.1	SRX474178		RNA-Seq	cDNA	TRANSCRIPTOMIC	SINGLE	0	0	ILLUMINA	Illumina HiSeq 2000	SRP038698	PRJNA238884	2	238884	SRS560167	SAMN02646729	simple	511145	Escherichia coli str. K-12 substr. MG1655	GSM1331422	GEO	SRA141679	public	33822FEF43597F26F6ECE0A1F9E8456B	CA019280E9148A5E36CDE35E14B6853C
SRR1173979	2014-10-20 09:08:14	2014-02-20 11:10:48	7812418	734367292	0	94	476	https://sra-downloadb.be-md.ncbi.nlm.nih.gov/sos5/sra-pub-zq-11/SRR001/173/SRR1173979.sralite.1	SRX474179		RNA-Seq	cDNA	TRANSCRIPTOMIC	SINGLE	0	0	ILLUMINA	Illumina HiSeq 2000	SRP038698	PRJNA238884	2	238884	SRS560168	SAMN02646732	simple	511145	Escherichia coli str. K-12 substr. MG1655	GSM1331423	GEO	SRA141679	public	2C36F34DE7A8ED13ACA1F12462FBD31B	4EC2FB6BE8B3973FB13EBA4D040C802E
SRR1173980	2014-10-20 09:08:14	2014-02-20 11:10:27	6561093	616742742	0	94	382	https://sra-downloadb.be-md.ncbi.nlm.nih.gov/sos5/sra-pub-zq-11/SRR001/173/SRR1173980.sralite.1	SRX474180		RNA-Seq	cDNA	TRANSCRIPTOMIC	SINGLE	0	0	ILLUMINA	Illumina HiSeq 2000	SRP038698	PRJNA238884	2	238884	SRS560169	SAMN02646737	simple	511145	Escherichia coli str. K-12 substr. MG1655	GSM1331424	GEO	SRA141679	public	9E4A1BD4D4D856F02B9250E92D85110C	609E22A9DC24C6309F98F395BEDC4A7F
SRR1173981	2015-07-22 17:04:49	2015-12-11 21:09:06	3629478	419500923	0	115	283	https://sra-pub-run-odp.s3.amazonaws.com/sra/SRR1173981/SRR1173981	SRX474181		RNA-Seq	cDNA	TRANSCRIPTOMIC	SINGLE	0	0	ILLUMINA	Illumina Genome Analyzer IIx	SRP038698	PRJNA238884	2	238884	SRS560170	SAMN02646740	simple	511145	Escherichia coli str. K-12 substr. MG1655	GSM1331425	GEO	SRA141679	public	13FE3529D897C29C489908F11C5C5FBC	26D257C4E3565368414B19E2D018207D
SRR1173982	2015-07-22 17:04:49	2015-12-11 21:03:46	2231589	257464423	0	115	173	https://sra-pub-run-odp.s3.amazonaws.com/sra/SRR1173982/SRR1173982	SRX474182		RNA-Seq	cDNA	TRANSCRIPTOMIC	SINGLE	0	0	ILLUMINA	Illumina Genome Analyzer IIx	SRP038698	PRJNA238884	2	238884	SRS560171	SAMN02646742	simple	511145	Escherichia coli str. K-12 substr. MG1655	GSM1331426	GEO	SRA141679	public	7837E3D628983916F9BC3AE076D94D97	55E9C9B2FFCEAD8B4325269E5F4D80AF
SRR1173983	2014-10-20 09:08:14	2014-02-20 11:10:57	8222985	772960590	0	94	464	https://sra-downloadb.be-md.ncbi.nlm.nih.gov/sos5/sra-pub-zq-11/SRR001/173/SRR1173983.sralite.1	SRX474183		RNA-Seq	cDNA	TRANSCRIPTOMIC	SINGLE	0	0	ILLUMINA	Illumina HiSeq 2000	SRP038698	PRJNA238884	2	238884	SRS560172	SAMN02646743	simple	511145	Escherichia coli str. K-12 substr. MG1655	GSM1331427	GEO	SRA141679	public	4A5CAE2339543E3B72E78E5C9946EC46	3F7BB55474F1D6E9428478B30A122083
SRR1173984	2014-10-20 09:08:14	2014-02-20 11:13:05	9836607	924641058	0	94	566	https://sra-downloadb.be-md.ncbi.nlm.nih.gov/sos5/sra-pub-zq-11/SRR001/173/SRR1173984.sralite.1	SRX474184		RNA-Seq	cDNA	TRANSCRIPTOMIC	SINGLE	0	0	ILLUMINA	Illumina HiSeq 2000	SRP038698	PRJNA238884	2	238884	SRS560173	SAMN02646739	simple	511145	Escherichia coli str. K-12 substr. MG1655	GSM1331428	GEO	SRA141679	public	5E590220C8F2C93EA5ACEE1B418B4E21	CD9C9EC8D26E4D74C5F24A745760D19E
SRR1173985	2014-10-20 09:08:14	2014-02-20 11:11:03	8722953	819957582	0	94	503	https://sra-downloadb.be-md.ncbi.nlm.nih.gov/sos5/sra-pub-zq-11/SRR001/173/SRR1173985.sralite.1	SRX474185		RNA-Seq	cDNA	TRANSCRIPTOMIC	SINGLE	0	0	ILLUMINA	Illumina HiSeq 2000	SRP038698	PRJNA238884	2	238884	SRS560174	SAMN02646741	simple	511145	Escherichia coli str. K-12 substr. MG1655	GSM1331429	GEO	SRA141679	public	C3EB9F2D653494FAF132A898F9F32EAC	6B71559C87B950FC35EBE3FA59965523
SRR1173986	2014-10-20 09:08:14	2014-02-20 11:12:56	8806808	827839952	0	94	519	https://sra-downloadb.be-md.ncbi.nlm.nih.gov/sos5/sra-pub-zq-11/SRR001/173/SRR1173986.sralite.1	SRX474186		RNA-Seq	cDNA	TRANSCRIPTOMIC	SINGLE	0	0	ILLUMINA	Illumina HiSeq 2000	SRP038698	PRJNA238884	2	238884	SRS560175	SAMN02646744	simple	511145	Escherichia coli str. K-12 substr. MG1655	GSM1331430	GEO	SRA141679	public	9662BD02CC6D7E5282BFF796E90FF7D0	E9463B874A927E0B44E0500C0BB9F269
SRR1181647	2014-07-03 08:31:13	2014-03-03 09:11:05	43138886	2156944300	0	50	1339	https://sra-downloadb.be-md.ncbi.nlm.nih.gov/sos5/sra-pub-zq-11/SRR001/181/SRR1181647.sralite.1	SRX480477	3xFlag_Hfq_input	RNA-Seq	other	TRANSCRIPTOMIC	SINGLE	0	0	ILLUMINA	Illumina HiSeq 2000	SRP039345	PRJNA239802		239802	SRS565415	SAMN02670969	simple	511145	Escherichia coli str. K-12 substr. MG1655	3xFlag_input	UNIVERSITY OF VIENNA	SRA143589	public	8DFADEE749E4812C4365AD8B7C0AD2E9	D231BED8EE4EDB16B6761F19959CF087
SRR1181648	2014-07-03 08:31:13	2014-03-03 10:16:42	42409032	2120451600	0	50	1315	https://sra-downloadb.be-md.ncbi.nlm.nih.gov/sos5/sra-pub-zq-11/SRR001/181/SRR1181648.sralite.1	SRX480478	HA_Hfq_input	RNA-Seq	other	TRANSCRIPTOMIC	SINGLE	0	0	ILLUMINA	Illumina HiSeq 2000	SRP039345	PRJNA239802		239802	SRS565416	SAMN02670970	simple	511145	Escherichia coli str. K-12 substr. MG1655	HA_input	UNIVERSITY OF VIENNA	SRA143589	public	837FD393EFAEA5B284F8981D9936C301	65A37C3D44191F10C95A2B9FFDCD284E
SRR11915755	2020-10-06 16:18:45	2020-06-03 09:53:40	17213917	860695850	0	50	430	https://sra-pub-run-odp.s3.amazonaws.com/sra/SRR11915755/SRR11915755	SRX8462272		RNA-Seq	cDNA	TRANSCRIPTOMIC	SINGLE	0	0	ILLUMINA	Illumina HiSeq 2500	SRP265779	PRJNA636967	3	636967	SRS6763509	SAMN15091178	simple	511145	Escherichia coli str. K-12 substr. MG1655	GSM4588315	GEO	SRA1082721	public	074C55DEE56FDBF8618590990214FC6E	E1B2875305346DEB1EF6124643B1B6E7
SRR11915756	2020-10-06 16:18:45	2020-06-03 09:52:25	14684178	734208900	0	50	368	https://sra-pub-run-odp.s3.amazonaws.com/sra/SRR11915756/SRR11915756	SRX8462273		RNA-Seq	cDNA	TRANSCRIPTOMIC	SINGLE	0	0	ILLUMINA	Illumina HiSeq 2500	SRP265779	PRJNA636967	3	636967	SRS6763508	SAMN15091177	simple	511145	Escherichia coli str. K-12 substr. MG1655	GSM4588316	GEO	SRA1082721	public	985A404ED5D1B9A7CAAC1429602653FD	9CE2ECFFE717A9EC91C6342F4FEC49CF
SRR11915757	2020-10-06 16:18:45	2020-06-03 09:53:37	22985988	1149299400	0	50	577	https://sra-pub-run-odp.s3.amazonaws.com/sra/SRR11915757/SRR11915757	SRX8462274		RNA-Seq	cDNA	TRANSCRIPTOMIC	SINGLE	0	0	ILLUMINA	Illumina HiSeq 2500	SRP265779	PRJNA636967	3	636967	SRS6763510	SAMN15091176	simple	511145	Escherichia coli str. K-12 substr. MG1655	GSM4588317	GEO	SRA1082721	public	89FDBF38F2CAAD1C414BBF13C9A15041	5FA55ED5F82A4EF19F5452A8E8EB2810
SRR11915758	2020-10-06 16:18:45	2020-06-03 09:52:55	17526813	876340650	0	50	436	https://sra-pub-run-odp.s3.amazonaws.com/sra/SRR11915758/SRR11915758	SRX8462275		RNA-Seq	cDNA	TRANSCRIPTOMIC	SINGLE	0	0	ILLUMINA	Illumina HiSeq 2500	SRP265779	PRJNA636967	3	636967	SRS6763511	SAMN15091175	simple	511145	Escherichia coli str. K-12 substr. MG1655	GSM4588318	GEO	SRA1082721	public	FDBA8FA53FA958EF0E9565DE9D7E644D	33173DBE3D4BC6375BF3FC02EBC7854E
SRR11915759	2020-10-06 16:18:45	2020-06-03 09:54:09	18357760	917888000	0	50	459	https://sra-pub-run-odp.s3.amazonaws.com/sra/SRR11915759/SRR11915759	SRX8462276		RNA-Seq	cDNA	TRANSCRIPTOMIC	SINGLE	0	0	ILLUMINA	Illumina HiSeq 2500	SRP265779	PRJNA636967	3	636967	SRS6763513	SAMN15091174	simple	511145	Escherichia coli str. K-12 substr. MG1655	GSM4588319	GEO	SRA1082721	public	E3417DF0A8DC5F630A188C3C6F9EBB8E	22FEA682725CA06458EFDEFCC248FD7A
SRR11915760	2020-10-06 16:18:45	2020-06-03 09:53:53	15739277	786963850	0	50	394	https://sra-pub-run-odp.s3.amazonaws.com/sra/SRR11915760/SRR11915760	SRX8462277		RNA-Seq	cDNA	TRANSCRIPTOMIC	SINGLE	0	0	ILLUMINA	Illumina HiSeq 2500	SRP265779	PRJNA636967	3	636967	SRS6763512	SAMN15091173	simple	511145	Escherichia coli str. K-12 substr. MG1655	GSM4588320	GEO	SRA1082721	public	37CFACD4A5965173C58799E85D5D8D55	34D795BA7C46B544FD39BBA23AD5DC03
SRR11977742	2022-01-01 12:23:19	2020-06-10 15:48:47	23640250	1182012500	0	50	501	https://sra-downloadb.be-md.ncbi.nlm.nih.gov/sos4/sra-pub-zq-1/SRR011/11977/SRR11977742/SRR11977742.lite.1	SRX8521099		RNA-Seq	cDNA	TRANSCRIPTOMIC	SINGLE	0	0	ILLUMINA	Illumina HiSeq 2500	SRP266802	PRJNA638644	3	638644	SRS6819008	SAMN15201452	simple	511145	Escherichia coli str. K-12 substr. MG1655	GSM4609226	GEO	SRA1085491	public	2FCB2FE070AE2D75C353EDA0C7AE3810	AC5D349B1DD1053D645BBEC1B06EECE8
SRR11977743	2022-01-01 12:23:19	2020-06-10 15:55:11	25328433	1266421650	0	50	535	https://sra-downloadb.be-md.ncbi.nlm.nih.gov/sos4/sra-pub-zq-1/SRR011/11977/SRR11977743/SRR11977743.lite.1	SRX8521100		RNA-Seq	cDNA	TRANSCRIPTOMIC	SINGLE	0	0	ILLUMINA	Illumina HiSeq 2500	SRP266802	PRJNA638644	3	638644	SRS6819009	SAMN15201451	simple	511145	Escherichia coli str. K-12 substr. MG1655	GSM4609227	GEO	SRA1085491	public	19B8889EACA0FB967DC3D8E632D4C2A3	DEF8A71E4E4339286B258AB8938BE9DE
SRR11977744	2022-01-01 12:23:19	2020-06-10 15:49:30	16970704	848535200	0	50	385	https://sra-downloadb.be-md.ncbi.nlm.nih.gov/sos4/sra-pub-zq-1/SRR011/11977/SRR11977744/SRR11977744.lite.1	SRX8521101		RNA-Seq	cDNA	TRANSCRIPTOMIC	SINGLE	0	0	ILLUMINA	Illumina HiSeq 2500	SRP266802	PRJNA638644	3	638644	SRS6819010	SAMN15201493	simple	511145	Escherichia coli str. K-12 substr. MG1655	GSM4609228	GEO	SRA1085491	public	2C4E0A14FCAD4F9BA7368D64A30C4BAB	9A8FE849DC7131BA28CB33D6873CFC73
SRR11977745	2022-01-01 12:23:19	2020-06-10 15:52:44	26754285	1337714250	0	50	575	https://sra-downloadb.be-md.ncbi.nlm.nih.gov/sos4/sra-pub-zq-1/SRR011/11977/SRR11977745/SRR11977745.lite.1	SRX8521102		RNA-Seq	cDNA	TRANSCRIPTOMIC	SINGLE	0	0	ILLUMINA	Illumina HiSeq 2500	SRP266802	PRJNA638644	3	638644	SRS6819011	SAMN15201492	simple	511145	Escherichia coli str. K-12 substr. MG1655	GSM4609229	GEO	SRA1085491	public	CC71603164808474C1B7A004E81897ED	D0B81DADAF5F980A1529DD0A4A522C78
SRR11977746	2022-01-01 12:23:19	2020-06-10 15:53:11	27107485	1355374250	0	50	578	https://sra-pub-run-odp.s3.amazonaws.com/sra/SRR11977746/SRR11977746	SRX8521103		RNA-Seq	cDNA	TRANSCRIPTOMIC	SINGLE	0	0	ILLUMINA	Illumina HiSeq 2500	SRP266802	PRJNA638644	3	638644	SRS6819012	SAMN15201491	simple	511145	Escherichia coli str. K-12 substr. MG1655	GSM4609230	GEO	SRA1085491	public	B50C86C29521988A73B78E840C8E2984	C4EF892A3A6CE1EA9976B5E0F81608DE
SRR11977747	2022-01-01 12:23:19	2020-06-10 15:52:15	25758131	1287906550	0	50	550	https://sra-downloadb.be-md.ncbi.nlm.nih.gov/sos4/sra-pub-zq-1/SRR011/11977/SRR11977747/SRR11977747.lite.1	SRX8521104		RNA-Seq	cDNA	TRANSCRIPTOMIC	SINGLE	0	0	ILLUMINA	Illumina HiSeq 2500	SRP266802	PRJNA638644	3	638644	SRS6819013	SAMN15201490	simple	511145	Escherichia coli str. K-12 substr. MG1655	GSM4609231	GEO	SRA1085491	public	B5C750E1329BF445BE7E349521EF51DF	BEF607765860BF45A827888D0AB84DB6
SRR11977748	2022-01-01 12:23:19	2020-06-10 15:53:08	22071089	1103554450	0	50	470	https://sra-pub-run-odp.s3.amazonaws.com/sra/SRR11977748/SRR11977748	SRX8521105		RNA-Seq	cDNA	TRANSCRIPTOMIC	SINGLE	0	0	ILLUMINA	Illumina HiSeq 2500	SRP266802	PRJNA638644	3	638644	SRS6819015	SAMN15201489	simple	511145	Escherichia coli str. K-12 substr. MG1655	GSM4609232	GEO	SRA1085491	public	CF54818B828F8860AC6B7229231D24A1	5744209727534FA7C83433D755C618BF
SRR11977749	2022-01-01 12:23:19	2020-06-10 15:52:19	20686050	1034302500	0	50	444	https://sra-pub-run-odp.s3.amazonaws.com/sra/SRR11977749/SRR11977749	SRX8521106		RNA-Seq	cDNA	TRANSCRIPTOMIC	SINGLE	0	0	ILLUMINA	Illumina HiSeq 2500	SRP266802	PRJNA638644	3	638644	SRS6819014	SAMN15201482	simple	511145	Escherichia coli str. K-12 substr. MG1655	GSM4609233	GEO	SRA1085491	public	6C8391387CE9098AB7DB4203B2C663AA	D708BA3D5D1F160483875952BF35ECE2
SRR11977750	2022-01-01 12:23:19	2020-06-10 15:55:04	24077088	1203854400	0	50	514	https://sra-pub-run-odp.s3.amazonaws.com/sra/SRR11977750/SRR11977750	SRX8521107		RNA-Seq	cDNA	TRANSCRIPTOMIC	SINGLE	0	0	ILLUMINA	Illumina HiSeq 2500	SRP266802	PRJNA638644	3	638644	SRS6819016	SAMN15201478	simple	511145	Escherichia coli str. K-12 substr. MG1655	GSM4609234	GEO	SRA1085491	public	3324A02572880CF68891837EBF7476DC	D325CC84FBD4F27D8F53FEFB516B5A94
SRR11977751	2022-01-01 12:23:19	2020-06-10 15:54:41	21684406	1084220300	0	50	464	https://sra-downloadb.be-md.ncbi.nlm.nih.gov/sos4/sra-pub-zq-1/SRR011/11977/SRR11977751/SRR11977751.lite.1	SRX8521108		RNA-Seq	cDNA	TRANSCRIPTOMIC	SINGLE	0	0	ILLUMINA	Illumina HiSeq 2500	SRP266802	PRJNA638644	3	638644	SRS6819017	SAMN15201477	simple	511145	Escherichia coli str. K-12 substr. MG1655	GSM4609235	GEO	SRA1085491	public	1D2D07F26A69E74FD348727B2AF8A1E4	3392A0C03A82ECE315A8410929237F46
SRR11977752	2022-01-01 12:23:19	2020-06-10 15:54:07	24348409	1217420450	0	50	518	https://sra-downloadb.be-md.ncbi.nlm.nih.gov/sos4/sra-pub-zq-1/SRR011/11977/SRR11977752/SRR11977752.lite.1	SRX8521109		RNA-Seq	cDNA	TRANSCRIPTOMIC	SINGLE	0	0	ILLUMINA	Illumina HiSeq 2500	SRP266802	PRJNA638644	3	638644	SRS6819018	SAMN15201476	simple	511145	Escherichia coli str. K-12 substr. MG1655	GSM4609236	GEO	SRA1085491	public	5BFE19913E4492CBFF1D5866BF785BC4	46F8FAE7CB37D947B358BDC4A247F74F
SRR11977753	2022-01-01 12:23:19	2020-06-10 15:55:48	22953741	1147687050	0	50	489	https://sra-pub-run-odp.s3.amazonaws.com/sra/SRR11977753/SRR11977753	SRX8521110		RNA-Seq	cDNA	TRANSCRIPTOMIC	SINGLE	0	0	ILLUMINA	Illumina HiSeq 2500	SRP266802	PRJNA638644	3	638644	SRS6819019	SAMN15201475	simple	511145	Escherichia coli str. K-12 substr. MG1655	GSM4609237	GEO	SRA1085491	public	52711113069275D92FFBF9B8EBB5A5A7	56B2A8C8F001C0F11ABA576D7A8D4484
SRR11977754	2022-01-01 12:23:19	2020-06-10 15:55:39	22837183	1141859150	0	50	487	https://sra-downloadb.be-md.ncbi.nlm.nih.gov/sos4/sra-pub-zq-1/SRR011/11977/SRR11977754/SRR11977754.lite.1	SRX8521111		RNA-Seq	cDNA	TRANSCRIPTOMIC	SINGLE	0	0	ILLUMINA	Illumina HiSeq 2500	SRP266802	PRJNA638644	3	638644	SRS6819021	SAMN15201533	simple	511145	Escherichia coli str. K-12 substr. MG1655	GSM4609238	GEO	SRA1085491	public	C050CC2238A7CCDAC0A2A0C04AA38B27	23B58B4EC888DE4AA37BFFCD0681A9BF
SRR11977755	2022-01-01 12:23:19	2020-06-10 15:55:56	22064599	1103229950	0	50	471	https://sra-pub-run-odp.s3.amazonaws.com/sra/SRR11977755/SRR11977755	SRX8521112		RNA-Seq	cDNA	TRANSCRIPTOMIC	SINGLE	0	0	ILLUMINA	Illumina HiSeq 2500	SRP266802	PRJNA638644	3	638644	SRS6819020	SAMN15201532	simple	511145	Escherichia coli str. K-12 substr. MG1655	GSM4609239	GEO	SRA1085491	public	C55C4C818BA198EDB97D8E03DF159292	4D03DA01AD3F7933F1C2B5A5F1033415
SRR12012964	2020-06-16 16:07:08	2020-06-15 08:57:23	5609105	1402276250	5609105	250	659	https://sra-pub-run-odp.s3.amazonaws.com/sra/SRR12012964/SRR12012964	SRX8545689		RNA-Seq	cDNA	TRANSCRIPTOMIC	PAIRED	0	0	ILLUMINA	Illumina HiSeq 2500	SRP267298	PRJNA639434		639434	SRS6840109	SAMN15236471	simple	511145	Escherichia coli str. K-12 substr. MG1655	GSM4615994	GEO	SRA1086950	public	099E6C7C2C95C8233080EB79DD535CA2	6414212F935303D83D00F1E15FFBCDF7
SRR12012965	2020-06-16 16:07:08	2020-06-15 08:57:51	5833631	1458407750	5833631	250	577	https://sra-pub-run-odp.s3.amazonaws.com/sra/SRR12012965/SRR12012965	SRX8545690		RNA-Seq	cDNA	TRANSCRIPTOMIC	PAIRED	0	0	ILLUMINA	Illumina HiSeq 2500	SRP267298	PRJNA639434		639434	SRS6840108	SAMN15236476	simple	511145	Escherichia coli str. K-12 substr. MG1655	GSM4615995	GEO	SRA1086950	public	8D0896277BFF4AFC1942F1AB223D7447	4795AD2394B1CA9347FF7C4665C0A97F
SRR12012966	2020-06-16 16:07:08	2020-06-15 08:58:07	5601674	1400418500	5601674	250	544	https://sra-pub-run-odp.s3.amazonaws.com/sra/SRR12012966/SRR12012966	SRX8545691		RNA-Seq	cDNA	TRANSCRIPTOMIC	PAIRED	0	0	ILLUMINA	Illumina HiSeq 2500	SRP267298	PRJNA639434		639434	SRS6840111	SAMN15236475	simple	511145	Escherichia coli str. K-12 substr. MG1655	GSM4615996	GEO	SRA1086950	public	8208A936CA1D1F1B93537A22FE108418	17EE4B46058A6385AE72979DB56AE400
SRR12012967	2020-06-16 16:07:08	2020-06-15 08:57:52	5372286	1343071500	5372286	250	635	https://sra-pub-run-odp.s3.amazonaws.com/sra/SRR12012967/SRR12012967	SRX8545692		RNA-Seq	cDNA	TRANSCRIPTOMIC	PAIRED	0	0	ILLUMINA	Illumina HiSeq 2500	SRP267298	PRJNA639434		639434	SRS6840110	SAMN15236474	simple	511145	Escherichia coli str. K-12 substr. MG1655	GSM4615997	GEO	SRA1086950	public	B318CCC8A0F321636B104B008146F7E6	5F9B21EEAF14341466FDAF000969F759
SRR12012968	2020-06-16 16:07:08	2020-06-15 08:57:40	5800593	1450148250	5800593	250	581	https://sra-pub-run-odp.s3.amazonaws.com/sra/SRR12012968/SRR12012968	SRX8545693		RNA-Seq	cDNA	TRANSCRIPTOMIC	PAIRED	0	0	ILLUMINA	Illumina HiSeq 2500	SRP267298	PRJNA639434		639434	SRS6840112	SAMN15236473	simple	511145	Escherichia coli str. K-12 substr. MG1655	GSM4615998	GEO	SRA1086950	public	BE8AEAB3832575C4F62BC5BD1898CF6E	8CE8935185E412BC3CCD0BB091B42BD6
SRR12012969	2020-06-16 16:07:09	2020-06-15 08:57:19	5798723	1449680750	5798723	250	563	https://sra-pub-run-odp.s3.amazonaws.com/sra/SRR12012969/SRR12012969	SRX8545694		RNA-Seq	cDNA	TRANSCRIPTOMIC	PAIRED	0	0	ILLUMINA	Illumina HiSeq 2500	SRP267298	PRJNA639434		639434	SRS6840113	SAMN15236472	simple	511145	Escherichia coli str. K-12 substr. MG1655	GSM4615999	GEO	SRA1086950	public	82444C16AA8F629727247428B1AC77BA	384296251E045FF63CE14A5D70959A9A
SRR1202016	2014-06-13 08:07:40	2014-03-24 17:30:43	25455171	1298213721	0	51	838	https://sra-downloadb.be-md.ncbi.nlm.nih.gov/sos5/sra-pub-zq-11/SRR001/202/SRR1202016.sralite.1	SRX498809		RNA-Seq	other	TRANSCRIPTOMIC	SINGLE	0	0	ILLUMINA	Illumina HiSeq 2000	SRP039384	PRJNA239516		239516	SRS580445	SAMN02693875	simple	511145	Escherichia coli str. K-12 substr. MG1655	VV637	RUTGERS UNIVERSITY	SRA142882	public	CF6226043CD24893D466D1E1B02E7E3C	1115FD6C0BAAAC1F9AA2CE0F9F918E6F
SRR1202017	2014-06-13 08:07:40	2014-03-24 17:31:23	35432912	1807078512	0	51	1168	https://sra-downloadb.be-md.ncbi.nlm.nih.gov/sos5/sra-pub-zq-11/SRR001/202/SRR1202017.sralite.1	SRX498810		RNA-Seq	other	TRANSCRIPTOMIC	SINGLE	0	0	ILLUMINA	Illumina HiSeq 2000	SRP039384	PRJNA239516		239516	SRS580446	SAMN02693876	simple	511145	Escherichia coli str. K-12 substr. MG1655	VV638	RUTGERS UNIVERSITY	SRA142882	public	B4E7BC3247CA3AB1CF2F40C80B93219D	3E7AE2426E162C66B6C7F9B62B5018CC
SRR1202018	2014-06-13 08:07:40	2014-03-24 17:30:21	27606570	1407935070	0	51	891	https://sra-downloadb.be-md.ncbi.nlm.nih.gov/sos5/sra-pub-zq-11/SRR001/202/SRR1202018.sralite.1	SRX498811		RNA-Seq	other	TRANSCRIPTOMIC	SINGLE	0	0	ILLUMINA	Illumina HiSeq 2000	SRP039384	PRJNA239516		239516	SRS580447	SAMN02693877	simple	511145	Escherichia coli str. K-12 substr. MG1655	VV639	RUTGERS UNIVERSITY	SRA142882	public	52BB90618B4FE92AF007E32E51BF4480	2A002492AFE2F0EA97A37D694C985734
SRR1202019	2014-06-13 08:07:40	2014-03-24 17:31:25	35856314	1828672014	0	51	1161	https://sra-downloadb.be-md.ncbi.nlm.nih.gov/sos5/sra-pub-zq-11/SRR001/202/SRR1202019.sralite.1	SRX498812		RNA-Seq	other	TRANSCRIPTOMIC	SINGLE	0	0	ILLUMINA	Illumina HiSeq 2000	SRP039384	PRJNA239516		239516	SRS580448	SAMN02693878	simple	511145	Escherichia coli str. K-12 substr. MG1655	VV640	RUTGERS UNIVERSITY	SRA142882	public	15E11780EADE6D5B061EEF4E6660FA37	3F745E8FBFADAD02B3B341C80DF26715
SRR1202020	2014-06-13 08:07:40	2014-03-24 17:30:41	30945264	1578208464	0	51	1014	https://sra-downloadb.be-md.ncbi.nlm.nih.gov/sos5/sra-pub-zq-11/SRR001/202/SRR1202020.sralite.1	SRX498813		RNA-Seq	other	TRANSCRIPTOMIC	SINGLE	0	0	ILLUMINA	Illumina HiSeq 2000	SRP039384	PRJNA239516		239516	SRS580449	SAMN02693879	simple	511145	Escherichia coli str. K-12 substr. MG1655	VV643	RUTGERS UNIVERSITY	SRA142882	public	C56EDD4667E56D7048C8FCD189C45A74	AD796A1082146EC2CA3B7B930522F495
SRR1202021	2014-06-13 08:07:40	2014-03-25 11:11:59	40529473	2067003123	0	51	1329	https://sra-downloadb.be-md.ncbi.nlm.nih.gov/sos5/sra-pub-zq-11/SRR120/2021/SRR1202021.sralite.1	SRX498814		RNA-Seq	other	TRANSCRIPTOMIC	SINGLE	0	0	ILLUMINA	Illumina HiSeq 2500	SRP039384	PRJNA239516		239516	SRS580450	SAMN02693880	simple	511145	Escherichia coli str. K-12 substr. MG1655	VV644	RUTGERS UNIVERSITY	SRA142882	public	BF55F24B9DA3409F7F2426485440F7F3	66824337C81FE304D9A83B46815B6D46
SRR1204582	2015-07-21 00:02:24	2014-03-27 22:47:32	33093767	1687782117	0	51	1081	https://sra-downloadb.be-md.ncbi.nlm.nih.gov/sos5/sra-pub-zq-11/SRR001/204/SRR1204582.sralite.1	SRX500869		RNA-Seq	other	TRANSCRIPTOMIC	SINGLE	0	0	ILLUMINA	Illumina HiSeq 2500	SRP044670	PRJNA255639		255639	SRS581967	SAMN02698538	simple	511145	Escherichia coli str. K-12 substr. MG1655	VV641	RUTGERS UNIVERSITY	SRA176053	public	19BA8D4B5BF952D590BDA449323C71CB	A32A01540250BD5948DDA83A87B1402E
SRR1204583	2015-07-21 00:02:24	2014-03-27 22:47:20	40196698	2050031598	0	51	1325	https://sra-downloadb.be-md.ncbi.nlm.nih.gov/sos5/sra-pub-zq-11/SRR001/204/SRR1204583.sralite.1	SRX500870		RNA-Seq	other	TRANSCRIPTOMIC	SINGLE	0	0	ILLUMINA	Illumina HiSeq 2500	SRP044670	PRJNA255639		255639	SRS581968	SAMN02698539	simple	511145	Escherichia coli str. K-12 substr. MG1655	VV642	RUTGERS UNIVERSITY	SRA176053	public	265749712323B4D20B12D85BEF2208F3	8570AEF4D21AFF5629ABEB5FE9C50B41
SRR12047167	2021-01-01 04:13:09	2020-06-18 17:32:50	18443211	1531296579	18443211	83	726	https://sra-pub-run-odp.s3.amazonaws.com/sra/SRR12047167/SRR12047167	SRX8575763	LB 2.0 #2 Term-seq	RNA-Seq	cDNA	TRANSCRIPTOMIC	PAIRED	0	0	ILLUMINA	Illumina HiSeq 2500	SRP267893	PRJNA640168		640168	SRS6867693	SAMN15305893	simple	511145	Escherichia coli str. K-12 substr. MG1655	wild-type	NATIONAL INSTITUTES OF HEALTH	SRA1088466	public	4EED2DC230856944CB4A1EE72BD92B3A	1B3EF4BAC743F401182CDD070C46DF81
SRR12047168	2021-01-01 04:13:09	2020-06-18 17:33:06	19683054	1634026287	19683054	83	761	https://sra-pub-run-odp.s3.amazonaws.com/sra/SRR12047168/SRR12047168	SRX8575762	LB 2.0 #1 Term-seq	RNA-Seq	cDNA	TRANSCRIPTOMIC	PAIRED	0	0	ILLUMINA	Illumina HiSeq 2500	SRP267893	PRJNA640168		640168	SRS6867693	SAMN15305893	simple	511145	Escherichia coli str. K-12 substr. MG1655	wild-type	NATIONAL INSTITUTES OF HEALTH	SRA1088466	public	EAD665CF2386DB0A0DEF4DF3BEC42D02	BF98860F5ECD29F714BD2609C5F1F96F
SRR12047169	2021-01-01 04:13:09	2020-06-18 17:34:26	22638001	1879375308	22638001	83	875	https://sra-pub-run-odp.s3.amazonaws.com/sra/SRR12047169/SRR12047169	SRX8575761	LB 0.4 #2 Term-seq	RNA-Seq	cDNA	TRANSCRIPTOMIC	PAIRED	0	0	ILLUMINA	Illumina HiSeq 2500	SRP267893	PRJNA640168		640168	SRS6867693	SAMN15305893	simple	511145	Escherichia coli str. K-12 substr. MG1655	wild-type	NATIONAL INSTITUTES OF HEALTH	SRA1088466	public	A419B388294220E6F7E7D4B69FCC4FB0	343BA4EC4AB2A02CA0941D69C46517D0
SRR12047170	2021-01-01 04:13:09	2020-06-18 17:34:59	22475351	1865899777	22475351	83	863	https://sra-pub-run-odp.s3.amazonaws.com/sra/SRR12047170/SRR12047170	SRX8575760	LB 0.4 #1 Term-seq	RNA-Seq	cDNA	TRANSCRIPTOMIC	PAIRED	0	0	ILLUMINA	Illumina HiSeq 2500	SRP267893	PRJNA640168		640168	SRS6867693	SAMN15305893	simple	511145	Escherichia coli str. K-12 substr. MG1655	wild-type	NATIONAL INSTITUTES OF HEALTH	SRA1088466	public	3139692F2EB00A2C75BD1F587863DB76	29178F5341BB410F581D8528A4B2DA63
SRR12047171	2021-01-01 04:13:09	2020-06-18 17:35:56	26128217	2169143664	26128217	83	1009	https://sra-pub-run-odp.s3.amazonaws.com/sra/SRR12047171/SRR12047171	SRX8575759	M63 0.4 #2 Total RNA-seq	RNA-Seq	cDNA	TRANSCRIPTOMIC	PAIRED	0	0	ILLUMINA	Illumina HiSeq 2500	SRP267893	PRJNA640168		640168	SRS6867693	SAMN15305893	simple	511145	Escherichia coli str. K-12 substr. MG1655	wild-type	NATIONAL INSTITUTES OF HEALTH	SRA1088466	public	5DCAF6EA7CD33D4728E759803F475D9C	178CBA895895B96EF8B956D3EBAF9BC7
SRR12047172	2021-01-01 04:13:09	2020-06-18 17:35:17	30240058	2510885112	30240058	83	1165	https://sra-pub-run-odp.s3.amazonaws.com/sra/SRR12047172/SRR12047172	SRX8575758	M63 0.4 #1 Total RNA-seq	RNA-Seq	cDNA	TRANSCRIPTOMIC	PAIRED	0	0	ILLUMINA	Illumina HiSeq 2500	SRP267893	PRJNA640168		640168	SRS6867693	SAMN15305893	simple	511145	Escherichia coli str. K-12 substr. MG1655	wild-type	NATIONAL INSTITUTES OF HEALTH	SRA1088466	public	CAEF2A9A6629E5BD65739783066175F7	2FC746BC6600A1F10E18A293C5C1BC7A
SRR12047173	2021-01-01 04:13:09	2020-06-18 17:35:21	24324346	2019570985	24324346	83	952	https://sra-pub-run-odp.s3.amazonaws.com/sra/SRR12047173/SRR12047173	SRX8575757	LB 2.0 #2 Total RNA-seq	RNA-Seq	cDNA	TRANSCRIPTOMIC	PAIRED	0	0	ILLUMINA	Illumina HiSeq 2500	SRP267893	PRJNA640168		640168	SRS6867693	SAMN15305893	simple	511145	Escherichia coli str. K-12 substr. MG1655	wild-type	NATIONAL INSTITUTES OF HEALTH	SRA1088466	public	8CCFB4CA8CEC67C27969766B47D90A85	84C3777100421F16927DE67569E93565
SRR12047174	2021-01-01 04:13:09	2020-06-18 17:32:07	22574858	1874097388	22574858	83	866	https://sra-pub-run-odp.s3.amazonaws.com/sra/SRR12047174/SRR12047174	SRX8575756	LB 2.0 #1 Total RNA-seq	RNA-Seq	cDNA	TRANSCRIPTOMIC	PAIRED	0	0	ILLUMINA	Illumina HiSeq 2500	SRP267893	PRJNA640168		640168	SRS6867693	SAMN15305893	simple	511145	Escherichia coli str. K-12 substr. MG1655	wild-type	NATIONAL INSTITUTES OF HEALTH	SRA1088466	public	6FC94ACB0678C758375111C884CE7CB3	9891933E313C25B618695E32C98F22FC
SRR12047176	2021-01-01 04:13:09	2020-06-18 17:33:55	22214826	1844215730	22214826	83	865	https://sra-pub-run-odp.s3.amazonaws.com/sra/SRR12047176/SRR12047176	SRX8575754	M63 0.4 #2 Term-seq	RNA-Seq	cDNA	TRANSCRIPTOMIC	PAIRED	0	0	ILLUMINA	Illumina HiSeq 2500	SRP267893	PRJNA640168		640168	SRS6867693	SAMN15305893	simple	511145	Escherichia coli str. K-12 substr. MG1655	wild-type	NATIONAL INSTITUTES OF HEALTH	SRA1088466	public	499C8712031B3F15CAB45ECE452D6C09	D1621F4AE6E30F9516000B3D0754EB19
SRR12047177	2021-01-01 04:13:09	2020-06-18 17:33:14	22139868	1838263156	22139868	83	857	https://sra-pub-run-odp.s3.amazonaws.com/sra/SRR12047177/SRR12047177	SRX8575753	M63 0.4 #1 Term-seq	RNA-Seq	cDNA	TRANSCRIPTOMIC	PAIRED	0	0	ILLUMINA	Illumina HiSeq 2500	SRP267893	PRJNA640168		640168	SRS6867693	SAMN15305893	simple	511145	Escherichia coli str. K-12 substr. MG1655	wild-type	NATIONAL INSTITUTES OF HEALTH	SRA1088466	public	BBA4EC32B21CDA179C611E9A17E6489B	DC84B162BAF73B8F7A19F3CE6D06EEF1
SRR12047178	2021-01-01 04:13:08	2020-06-18 17:35:35	25436491	2111792038	25436491	83	975	https://sra-pub-run-odp.s3.amazonaws.com/sra/SRR12047178/SRR12047178	SRX8575752	LB 0.4 #2 Total RNA-seq	RNA-Seq	cDNA	TRANSCRIPTOMIC	PAIRED	0	0	ILLUMINA	Illumina HiSeq 2500	SRP267893	PRJNA640168		640168	SRS6867693	SAMN15305893	simple	511145	Escherichia coli str. K-12 substr. MG1655	wild-type	NATIONAL INSTITUTES OF HEALTH	SRA1088466	public	6133B0E9D20B914DA76798AA08CD37E7	1D85B20AB82992C41F32CF96F26AA596
SRR12047179	2021-01-01 04:13:08	2020-06-18 17:32:55	19297427	1602227190	19297427	83	734	https://sra-pub-run-odp.s3.amazonaws.com/sra/SRR12047179/SRR12047179	SRX8575751	LB 0.4 #1 Total RNA-seq	RNA-Seq	cDNA	TRANSCRIPTOMIC	PAIRED	0	0	ILLUMINA	Illumina HiSeq 2500	SRP267893	PRJNA640168		640168	SRS6867693	SAMN15305893	simple	511145	Escherichia coli str. K-12 substr. MG1655	wild-type	NATIONAL INSTITUTES OF HEALTH	SRA1088466	public	289D0CF20CA7F6C5F2E0EF6B62317A98	63F675B74FAA7B34827C7EE228F1482D
SRR12057814	2021-06-25 17:13:26	2020-06-19 22:10:24	11020957	881676560	11020957	80	339	https://sra-pub-run-odp.s3.amazonaws.com/sra/SRR12057814/SRR12057814	SRX8586151		RNA-Seq	cDNA	TRANSCRIPTOMIC	PAIRED	0	0	ILLUMINA	NextSeq 500	SRP268098	PRJNA640690	3	640690	SRS6877646	SAMN15329698	simple	511145	Escherichia coli str. K-12 substr. MG1655	GSM4628309	GEO	SRA1089266	public	D760F12269A829873FF926DA2F53F713	DB2139A2E4835AC9EE9D9AA72DA0B2FC
SRR12057815	2021-06-25 17:13:26	2020-06-19 22:36:00	107117160	8569372800	107117160	80	3279	https://sra-pub-run-odp.s3.amazonaws.com/sra/SRR12057815/SRR12057815	SRX8586152		RNA-Seq	cDNA	TRANSCRIPTOMIC	PAIRED	0	0	ILLUMINA	NextSeq 500	SRP268098	PRJNA640690	3	640690	SRS6877647	SAMN15329697	simple	511145	Escherichia coli str. K-12 substr. MG1655	GSM4628310	GEO	SRA1089266	public	C0F84570D958A8F59F22A6015077ECD7	569FBC3DE5399F4299BA30729B3AD6CE
SRR12060192	2020-07-01 23:13:59	2020-06-20 09:54:04	24827984	1862098800	0	75	746	https://sra-pub-run-odp.s3.amazonaws.com/sra/SRR12060192/SRR12060192	SRX8588388	S10	RNA-Seq	RANDOM	TRANSCRIPTOMIC	SINGLE	0	0	ILLUMINA	NextSeq 500	SRP268131	PRJNA640755		640755	SRS6879857	SAMN15331974	simple	511145	Escherichia coli str. K-12 substr. MG1655	Swarm_Cip2.5_2	UNIVERSITY OF TEXAS AT AUSTIN	SRA1089317	public	94A1425769F878A8EB4F14FC476BFFF8	46FE25601225BF6D55C64277078D3176
SRR12060193	2020-07-01 23:13:59	2020-06-20 09:54:56	24432109	1832408175	0	75	743	https://sra-pub-run-odp.s3.amazonaws.com/sra/SRR12060193/SRR12060193	SRX8588387	S9	RNA-Seq	RANDOM	TRANSCRIPTOMIC	SINGLE	0	0	ILLUMINA	NextSeq 500	SRP268131	PRJNA640755		640755	SRS6879856	SAMN15331973	simple	511145	Escherichia coli str. K-12 substr. MG1655	Swarm_Cip2.5_1	UNIVERSITY OF TEXAS AT AUSTIN	SRA1089317	public	B7E62464929DD177C709627870613C39	C5F7C7655E4005EF50F7E02EB5FBAC5D
SRR12060194	2020-07-01 23:14:00	2020-06-20 09:59:02	41201031	3090077325	0	75	1238	https://sra-pub-run-odp.s3.amazonaws.com/sra/SRR12060194/SRR12060194	SRX8588386	S8	RNA-Seq	RANDOM	TRANSCRIPTOMIC	SINGLE	0	0	ILLUMINA	NextSeq 500	SRP268131	PRJNA640755		640755	SRS6879855	SAMN15331972	simple	511145	Escherichia coli str. K-12 substr. MG1655	Swarm_Kan20_AcrA_2	UNIVERSITY OF TEXAS AT AUSTIN	SRA1089317	public	CFBC32CE12B510D606330D245F1FCFBE	5B361D66291A0904C568AA55C5CD751E
SRR12060195	2020-07-01 23:14:00	2020-06-20 09:54:06	24132105	1809907875	0	75	727	https://sra-pub-run-odp.s3.amazonaws.com/sra/SRR12060195/SRR12060195	SRX8588385	S7	RNA-Seq	RANDOM	TRANSCRIPTOMIC	SINGLE	0	0	ILLUMINA	NextSeq 500	SRP268131	PRJNA640755		640755	SRS6879854	SAMN15331971	simple	511145	Escherichia coli str. K-12 substr. MG1655	Swarm_Kan20_AcrA_1	UNIVERSITY OF TEXAS AT AUSTIN	SRA1089317	public	653DC1A6C0428EBC6825F926D478EBA1	7C0451963D3C7308C6BA5ED0C5F61CFF
SRR12060196	2020-07-01 23:13:59	2020-06-20 09:55:14	25779568	1933467600	0	75	771	https://sra-pub-run-odp.s3.amazonaws.com/sra/SRR12060196/SRR12060196	SRX8588384	S6	RNA-Seq	RANDOM	TRANSCRIPTOMIC	SINGLE	0	0	ILLUMINA	NextSeq 500	SRP268131	PRJNA640755		640755	SRS6879853	SAMN15331970	simple	511145	Escherichia coli str. K-12 substr. MG1655	Swarm_Kan20_2	UNIVERSITY OF TEXAS AT AUSTIN	SRA1089317	public	CA9ACE906B910C9A8C9C174E64E71ADD	F93AD4D4626D90072AA2F4BE62696510
SRR12060197	2020-07-01 23:13:59	2020-06-20 09:55:17	25969748	1947731100	0	75	785	https://sra-pub-run-odp.s3.amazonaws.com/sra/SRR12060197/SRR12060197	SRX8588383	S5	RNA-Seq	RANDOM	TRANSCRIPTOMIC	SINGLE	0	0	ILLUMINA	NextSeq 500	SRP268131	PRJNA640755		640755	SRS6879852	SAMN15331969	simple	511145	Escherichia coli str. K-12 substr. MG1655	Swarm_Kan20_1	UNIVERSITY OF TEXAS AT AUSTIN	SRA1089317	public	04BDB7ECCCF9E967FA8B93A17CDF2A59	6E0C68C7AD248D8B49DD7CDFDA9F64F6
SRR12060198	2020-07-01 23:13:59	2020-06-20 09:57:32	30115840	2258688000	0	75	907	https://sra-pub-run-odp.s3.amazonaws.com/sra/SRR12060198/SRR12060198	SRX8588382	S4	RNA-Seq	RANDOM	TRANSCRIPTOMIC	SINGLE	0	0	ILLUMINA	NextSeq 500	SRP268131	PRJNA640755		640755	SRS6879851	SAMN15331968	simple	511145	Escherichia coli str. K-12 substr. MG1655	Swarm_2	UNIVERSITY OF TEXAS AT AUSTIN	SRA1089317	public	CEA97DDA7CE376D77EFAC63767BBD6B3	3A857C4B0896FF6E391F5F6D246A1D64
SRR12060199	2020-07-01 23:14:00	2020-06-20 09:53:45	24330001	1824750075	0	75	729	https://sra-pub-run-odp.s3.amazonaws.com/sra/SRR12060199/SRR12060199	SRX8588381	S3	RNA-Seq	RANDOM	TRANSCRIPTOMIC	SINGLE	0	0	ILLUMINA	NextSeq 500	SRP268131	PRJNA640755		640755	SRS6879850	SAMN15331967	simple	511145	Escherichia coli str. K-12 substr. MG1655	Swarm_1	UNIVERSITY OF TEXAS AT AUSTIN	SRA1089317	public	69818615CBC8D5290514790CECFB0435	BCCCF6A257BEAA65279B1CB4E46ED6E8
SRR12060200	2020-07-01 23:13:59	2020-06-20 10:01:31	25625431	1921907325	0	75	765	https://sra-pub-run-odp.s3.amazonaws.com/sra/SRR12060200/SRR12060200	SRX8588380	S12	RNA-Seq	RANDOM	TRANSCRIPTOMIC	SINGLE	0	0	ILLUMINA	NextSeq 500	SRP268131	PRJNA640755		640755	SRS6879849	SAMN15331976	simple	511145	Escherichia coli str. K-12 substr. MG1655	Swarm_Cip2.5_AcrA_2	UNIVERSITY OF TEXAS AT AUSTIN	SRA1089317	public	3192A73BE4610F0704B6272E16208A6B	3D9187BE7486E40174672E3A1F430BC4
SRR12060201	2020-07-01 23:13:59	2020-06-20 09:57:26	31538535	2365390125	0	75	949	https://sra-pub-run-odp.s3.amazonaws.com/sra/SRR12060201/SRR12060201	SRX8588379	S11	RNA-Seq	RANDOM	TRANSCRIPTOMIC	SINGLE	0	0	ILLUMINA	NextSeq 500	SRP268131	PRJNA640755		640755	SRS6879848	SAMN15331975	simple	511145	Escherichia coli str. K-12 substr. MG1655	Swarm_Cip2.5_AcrA_1	UNIVERSITY OF TEXAS AT AUSTIN	SRA1089317	public	075C522B52B9ED0ED4758F5F84486C2F	E1D99855699B67D2A5F1B105DF72DC7F
SRR12060202	2020-07-01 23:13:59	2020-06-20 09:56:14	26668295	2000122125	0	75	801	https://sra-pub-run-odp.s3.amazonaws.com/sra/SRR12060202/SRR12060202	SRX8588378	S2	RNA-Seq	RANDOM	TRANSCRIPTOMIC	SINGLE	0	0	ILLUMINA	NextSeq 500	SRP268131	PRJNA640755		640755	SRS6879847	SAMN15331966	simple	511145	Escherichia coli str. K-12 substr. MG1655	Planktonic_2	UNIVERSITY OF TEXAS AT AUSTIN	SRA1089317	public	FA5AE28E64B377A7EA4E094133DEA727	A322FD7F4E9554F1469F21FDFAD57919
SRR12060203	2020-07-01 23:14:00	2020-06-20 09:59:39	42442508	3183188100	0	75	1276	https://sra-pub-run-odp.s3.amazonaws.com/sra/SRR12060203/SRR12060203	SRX8588377	S1	RNA-Seq	RANDOM	TRANSCRIPTOMIC	SINGLE	0	0	ILLUMINA	NextSeq 500	SRP268131	PRJNA640755		640755	SRS6879846	SAMN15331965	simple	511145	Escherichia coli str. K-12 substr. MG1655	Planktonic_1	UNIVERSITY OF TEXAS AT AUSTIN	SRA1089317	public	DE5E3646F861A146E8CB98B05B6F92BC	633140EE4B0703D96A7E3D099CE6EBA1
SRR12067299	2020-07-01 16:45:09	2020-06-22 12:06:15	15274558	1145591850	0	75	404	https://sra-pub-run-odp.s3.amazonaws.com/sra/SRR12067299/SRR12067299	SRX8595091		RNA-Seq	cDNA	TRANSCRIPTOMIC	SINGLE	0	0	ILLUMINA	NextSeq 500	SRP268299	PRJNA641097	3	641097	SRS6885681	SAMN15340519	simple	511145	Escherichia coli str. K-12 substr. MG1655	GSM4630948	GEO	SRA1089672	public	3B7EF2F39F5267BB245BD6DD5F9D26E6	B7DBD6510A0AE534E9C1C3EF72AAACD5
SRR12067300	2020-07-01 16:45:09	2020-06-22 12:06:00	15920682	1194051150	0	75	434	https://sra-pub-run-odp.s3.amazonaws.com/sra/SRR12067300/SRR12067300	SRX8595092		RNA-Seq	cDNA	TRANSCRIPTOMIC	SINGLE	0	0	ILLUMINA	NextSeq 500	SRP268299	PRJNA641097	3	641097	SRS6885680	SAMN15340518	simple	511145	Escherichia coli str. K-12 substr. MG1655	GSM4630949	GEO	SRA1089672	public	7E9877E4A1C93A71B295054D01C6650D	890C2D386F148F2C5D83895D2E66FEE2
SRR12067301	2020-07-01 16:45:09	2020-06-22 12:04:58	11168686	837651450	0	75	303	https://sra-pub-run-odp.s3.amazonaws.com/sra/SRR12067301/SRR12067301	SRX8595093		RNA-Seq	cDNA	TRANSCRIPTOMIC	SINGLE	0	0	ILLUMINA	NextSeq 500	SRP268299	PRJNA641097	3	641097	SRS6885682	SAMN15340517	simple	511145	Escherichia coli str. K-12 substr. MG1655	GSM4630950	GEO	SRA1089672	public	77925A0629BFF01375739ABB55F88E63	18B5B29C1E616B774F35B724F453691C
SRR12067302	2020-07-01 16:45:09	2020-06-22 12:03:47	7297805	547335375	0	75	197	https://sra-pub-run-odp.s3.amazonaws.com/sra/SRR12067302/SRR12067302	SRX8595094		RNA-Seq	cDNA	TRANSCRIPTOMIC	SINGLE	0	0	ILLUMINA	NextSeq 500	SRP268299	PRJNA641097	3	641097	SRS6885683	SAMN15340516	simple	511145	Escherichia coli str. K-12 substr. MG1655	GSM4630951	GEO	SRA1089672	public	0B768420D4EDB644E18D6939CDDE5E9A	5675379780A37A5468F948294A123AF2
SRR12067303	2020-07-01 16:45:09	2020-06-22 12:03:46	8673323	650499225	0	75	233	https://sra-pub-run-odp.s3.amazonaws.com/sra/SRR12067303/SRR12067303	SRX8595095		RNA-Seq	cDNA	TRANSCRIPTOMIC	SINGLE	0	0	ILLUMINA	NextSeq 500	SRP268299	PRJNA641097	3	641097	SRS6885684	SAMN15340515	simple	511145	Escherichia coli str. K-12 substr. MG1655	GSM4630952	GEO	SRA1089672	public	D7DC8C63226B3CC4E1792C3389A7E53E	00D8B2D61BFAE2C57C92F5FF255B62F4
SRR12067304	2020-07-01 16:45:09	2020-06-22 12:03:44	7620138	571510350	0	75	201	https://sra-pub-run-odp.s3.amazonaws.com/sra/SRR12067304/SRR12067304	SRX8595096		RNA-Seq	cDNA	TRANSCRIPTOMIC	SINGLE	0	0	ILLUMINA	NextSeq 500	SRP268299	PRJNA641097	3	641097	SRS6885685	SAMN15340514	simple	511145	Escherichia coli str. K-12 substr. MG1655	GSM4630953	GEO	SRA1089672	public	749C7A5E2E8470747DB42EC2EA331EFC	4BE0F91690742BAE54D7E308FCBDD439
SRR12067305	2020-07-01 16:45:09	2020-06-22 12:03:29	7401125	555084375	0	75	195	https://sra-pub-run-odp.s3.amazonaws.com/sra/SRR12067305/SRR12067305	SRX8595097		RNA-Seq	cDNA	TRANSCRIPTOMIC	SINGLE	0	0	ILLUMINA	NextSeq 500	SRP268299	PRJNA641097	3	641097	SRS6885686	SAMN15340513	simple	511145	Escherichia coli str. K-12 substr. MG1655	GSM4630954	GEO	SRA1089672	public	EE22369B0172383469B3A5C85EA31AED	C1037C05C24B159B32AF9A8DBD2072F3
SRR12067306	2020-07-01 16:45:09	2020-06-22 12:04:42	10422850	781713750	0	75	278	https://sra-pub-run-odp.s3.amazonaws.com/sra/SRR12067306/SRR12067306	SRX8595098		RNA-Seq	cDNA	TRANSCRIPTOMIC	SINGLE	0	0	ILLUMINA	NextSeq 500	SRP268299	PRJNA641097	3	641097	SRS6885687	SAMN15340512	simple	511145	Escherichia coli str. K-12 substr. MG1655	GSM4630955	GEO	SRA1089672	public	7E7F140D1AB1391520C505F42AAB7E42	546827448FCEE17E63BBFFFEEE1441E2
SRR12067307	2020-07-01 16:45:09	2020-06-22 12:04:05	7916724	593754300	0	75	218	https://sra-pub-run-odp.s3.amazonaws.com/sra/SRR12067307/SRR12067307	SRX8595099		RNA-Seq	cDNA	TRANSCRIPTOMIC	SINGLE	0	0	ILLUMINA	NextSeq 500	SRP268299	PRJNA641097	3	641097	SRS6885688	SAMN15340511	simple	511145	Escherichia coli str. K-12 substr. MG1655	GSM4630956	GEO	SRA1089672	public	08F22FC2A8FDB99BBFC67B9160A511C4	71FCF7E3489011340CD5244E425F2080
SRR12067308	2020-07-01 16:45:09	2020-06-22 12:06:38	12572891	942966825	0	75	332	https://sra-pub-run-odp.s3.amazonaws.com/sra/SRR12067308/SRR12067308	SRX8595100		RNA-Seq	cDNA	TRANSCRIPTOMIC	SINGLE	0	0	ILLUMINA	NextSeq 500	SRP268299	PRJNA641097	3	641097	SRS6885689	SAMN15340510	simple	511145	Escherichia coli str. K-12 substr. MG1655	GSM4630957	GEO	SRA1089672	public	26FE9124D2B929AEDC1F6B9D6063F237	23CD9E1C96C32D29D92D911343ADD392
SRR12067309	2020-07-01 16:45:09	2020-06-22 12:08:49	23191785	1739383875	0	75	614	https://sra-pub-run-odp.s3.amazonaws.com/sra/SRR12067309/SRR12067309	SRX8595101		RNA-Seq	cDNA	TRANSCRIPTOMIC	SINGLE	0	0	ILLUMINA	NextSeq 500	SRP268299	PRJNA641097	3	641097	SRS6885690	SAMN15340509	simple	511145	Escherichia coli str. K-12 substr. MG1655	GSM4630958	GEO	SRA1089672	public	B1354DF6C30C7DF9D884349C5DAFCE48	0112B88165CA6136D19C5E563AEC5B6E
SRR12067310	2020-07-01 16:45:09	2020-06-22 12:17:46	30156454	2261734050	0	75	797	https://sra-pub-run-odp.s3.amazonaws.com/sra/SRR12067310/SRR12067310	SRX8595102		RNA-Seq	cDNA	TRANSCRIPTOMIC	SINGLE	0	0	ILLUMINA	NextSeq 500	SRP268299	PRJNA641097	3	641097	SRS6885691	SAMN15340508	simple	511145	Escherichia coli str. K-12 substr. MG1655	GSM4630959	GEO	SRA1089672	public	4D23E55FCE652314F954CD86B4AA8259	B87FA2E23E03ED53B6D4BD5F8A8321A1
SRR12067311	2020-07-01 16:45:09	2020-06-22 12:08:40	27457801	2059335075	0	75	723	https://sra-pub-run-odp.s3.amazonaws.com/sra/SRR12067311/SRR12067311	SRX8595103		RNA-Seq	cDNA	TRANSCRIPTOMIC	SINGLE	0	0	ILLUMINA	NextSeq 500	SRP268299	PRJNA641097	3	641097	SRS6885692	SAMN15340507	simple	511145	Escherichia coli str. K-12 substr. MG1655	GSM4630960	GEO	SRA1089672	public	54E23D03D09375AF3F8CC8DB1AC48858	2533EB1C103D3DB9FD1F07F6D88483AC
SRR12067312	2020-07-01 16:45:09	2020-06-22 12:09:40	24322372	1824177900	0	75	647	https://sra-pub-run-odp.s3.amazonaws.com/sra/SRR12067312/SRR12067312	SRX8595104		RNA-Seq	cDNA	TRANSCRIPTOMIC	SINGLE	0	0	ILLUMINA	NextSeq 500	SRP268299	PRJNA641097	3	641097	SRS6885693	SAMN15340506	simple	511145	Escherichia coli str. K-12 substr. MG1655	GSM4630961	GEO	SRA1089672	public	C55FD84043C230C93A6CC62642FBC3E3	ABC87D85DA25D9FB6FFFD35DC1F7A3FA
SRR12067313	2020-07-01 16:45:09	2020-06-22 12:12:24	35747225	2681041875	0	75	953	https://sra-pub-run-odp.s3.amazonaws.com/sra/SRR12067313/SRR12067313	SRX8595105		RNA-Seq	cDNA	TRANSCRIPTOMIC	SINGLE	0	0	ILLUMINA	NextSeq 500	SRP268299	PRJNA641097	3	641097	SRS6885694	SAMN15340505	simple	511145	Escherichia coli str. K-12 substr. MG1655	GSM4630962	GEO	SRA1089672	public	E1B53D262DA03A61B2E241811B95CB79	ADF1FA4AC2594AD9DBACADFFFBC762A9
SRR12067314	2020-07-01 16:45:09	2020-06-22 12:26:54	50749068	3806180100	0	75	1356	https://sra-pub-run-odp.s3.amazonaws.com/sra/SRR12067314/SRR12067314	SRX8595106		RNA-Seq	cDNA	TRANSCRIPTOMIC	SINGLE	0	0	ILLUMINA	NextSeq 500	SRP268299	PRJNA641097	3	641097	SRS6885695	SAMN15340504	simple	511145	Escherichia coli str. K-12 substr. MG1655	GSM4630963	GEO	SRA1089672	public	8F81623B6D17A7A9BFB93B726A508251	FE91DD4FC536E7AC5FAECC3478FF7311
SRR12067315	2020-07-01 16:45:09	2020-06-22 13:03:24	37295470	2797160250	0	75	994	https://sra-pub-run-odp.s3.amazonaws.com/sra/SRR12067315/SRR12067315	SRX8595107		RNA-Seq	cDNA	TRANSCRIPTOMIC	SINGLE	0	0	ILLUMINA	NextSeq 500	SRP268299	PRJNA641097	3	641097	SRS6885696	SAMN15340503	simple	511145	Escherichia coli str. K-12 substr. MG1655	GSM4630964	GEO	SRA1089672	public	D86A1ECFC28238EF5C633279D83F99B3	E8CCE820627FFAAEAC81F1E987003EE8
SRR12067316	2020-07-01 16:45:09	2020-06-22 12:13:01	31049966	2328747450	0	75	826	https://sra-pub-run-odp.s3.amazonaws.com/sra/SRR12067316/SRR12067316	SRX8595108		RNA-Seq	cDNA	TRANSCRIPTOMIC	SINGLE	0	0	ILLUMINA	NextSeq 500	SRP268299	PRJNA641097	3	641097	SRS6885697	SAMN15340502	simple	511145	Escherichia coli str. K-12 substr. MG1655	GSM4630965	GEO	SRA1089672	public	F074F7133D8DD0DA1E9F75E2A17C8B28	D6CC6E99D42861827FA344FD45D70969
SRR12067317	2020-07-01 16:45:09	2020-06-22 12:10:11	28525738	2139430350	0	75	760	https://sra-pub-run-odp.s3.amazonaws.com/sra/SRR12067317/SRR12067317	SRX8595109		RNA-Seq	cDNA	TRANSCRIPTOMIC	SINGLE	0	0	ILLUMINA	NextSeq 500	SRP268299	PRJNA641097	3	641097	SRS6885698	SAMN15340523	simple	511145	Escherichia coli str. K-12 substr. MG1655	GSM4630966	GEO	SRA1089672	public	5ED12CB29B006A22A21D3008FD4E4898	A55DFD0C893773965BBCF5012F331A23
SRR12067318	2020-07-01 16:45:09	2020-06-22 12:07:34	21712342	1628425650	0	75	583	https://sra-pub-run-odp.s3.amazonaws.com/sra/SRR12067318/SRR12067318	SRX8595110		RNA-Seq	cDNA	TRANSCRIPTOMIC	SINGLE	0	0	ILLUMINA	NextSeq 500	SRP268299	PRJNA641097	3	641097	SRS6885699	SAMN15340522	simple	511145	Escherichia coli str. K-12 substr. MG1655	GSM4630967	GEO	SRA1089672	public	2E4CE10F90BC45B50A307F7D25565EEF	C579A774760F9848655C0B10196B750D
SRR12067319	2020-07-01 16:45:09	2020-06-22 12:09:48	21697908	1627343100	0	75	584	https://sra-pub-run-odp.s3.amazonaws.com/sra/SRR12067319/SRR12067319	SRX8595111		RNA-Seq	cDNA	TRANSCRIPTOMIC	SINGLE	0	0	ILLUMINA	NextSeq 500	SRP268299	PRJNA641097	3	641097	SRS6885700	SAMN15340521	simple	511145	Escherichia coli str. K-12 substr. MG1655	GSM4630968	GEO	SRA1089672	public	A996F4CD7BF0BF97A3FF3D25D48A4C33	D9609B2A45E2A7B4B2EB2161858C7A72
SRR12067320	2020-07-01 16:45:09	2020-06-22 12:11:24	28319302	2123947650	0	75	750	https://sra-pub-run-odp.s3.amazonaws.com/sra/SRR12067320/SRR12067320	SRX8595112		RNA-Seq	cDNA	TRANSCRIPTOMIC	SINGLE	0	0	ILLUMINA	NextSeq 500	SRP268299	PRJNA641097	3	641097	SRS6885701	SAMN15340520	simple	511145	Escherichia coli str. K-12 substr. MG1655	GSM4630969	GEO	SRA1089672	public	5257E5AD1A73FF5E9CA6C6FBDF076903	8750AAB7D1B7BF2B7D7791C6C798B223
SRR1211033	2015-07-22 17:07:21	2015-12-10 17:33:06	42751082	3078077904	42751082	72	1756	https://sra-downloadb.be-md.ncbi.nlm.nih.gov/sos5/sra-pub-zq-11/SRR001/211/SRR1211033.sralite.1	SRX505553		RNA-Seq	cDNA	TRANSCRIPTOMIC	PAIRED	0	0	ILLUMINA	Illumina Genome Analyzer II	SRP040769	PRJNA243255	2	243255	SRS584878	SAMN02713605	simple	511145	Escherichia coli str. K-12 substr. MG1655	GSM1360954	GEO	SRA150439	public	2BD4B9AB29DCA960BF149736E9728648	87E91A9AF51BC453C3105C87394A258E
SRR1211035	2014-06-18 15:28:14	2014-04-01 12:11:08	11412800	582052800	0	51	431	https://sra-downloadb.be-md.ncbi.nlm.nih.gov/sos5/sra-pub-zq-11/SRR001/211/SRR1211035.sralite.1	SRX505555		RNA-Seq	cDNA	TRANSCRIPTOMIC	SINGLE	0	0	ILLUMINA	Illumina HiSeq 2000	SRP040770	PRJNA243254	2	243254	SRS584879	SAMN02713611	simple	511145	Escherichia coli str. K-12 substr. MG1655	GSM1360030	GEO	SRA150440	public	E58AAD549E5137B83E9DC5DBE819DB00	C0AC24D41D3DEB4D29914641BEB21D4F
SRR1211036	2014-06-18 15:28:14	2014-04-01 12:12:31	10517967	536416317	0	51	391	https://sra-downloadb.be-md.ncbi.nlm.nih.gov/sos5/sra-pub-zq-11/SRR001/211/SRR1211036.sralite.1	SRX505556		RNA-Seq	cDNA	TRANSCRIPTOMIC	SINGLE	0	0	ILLUMINA	Illumina HiSeq 2000	SRP040770	PRJNA243254	2	243254	SRS584880	SAMN02713607	simple	511145	Escherichia coli str. K-12 substr. MG1655	GSM1360031	GEO	SRA150440	public	3857432E9E07A6426D083472AD9A40F2	B6CEB54ACBA810350204587285B2C2E8
SRR1211037	2014-06-18 15:28:14	2014-04-01 12:11:07	11081856	565174656	0	51	419	https://sra-downloadb.be-md.ncbi.nlm.nih.gov/sos5/sra-pub-zq-11/SRR001/211/SRR1211037.sralite.1	SRX505557		RNA-Seq	cDNA	TRANSCRIPTOMIC	SINGLE	0	0	ILLUMINA	Illumina HiSeq 2000	SRP040770	PRJNA243254	2	243254	SRS584881	SAMN02713615	simple	511145	Escherichia coli str. K-12 substr. MG1655	GSM1360032	GEO	SRA150440	public	71DB833E75795792D0732665E9999027	08C9C70F7BC08A4DD035871211682A14
SRR1211038	2014-06-18 15:28:14	2014-04-01 12:12:55	15604456	795827256	0	51	581	https://sra-downloadb.be-md.ncbi.nlm.nih.gov/sos5/sra-pub-zq-11/SRR001/211/SRR1211038.sralite.1	SRX505558		RNA-Seq	cDNA	TRANSCRIPTOMIC	SINGLE	0	0	ILLUMINA	Illumina HiSeq 2000	SRP040770	PRJNA243254	2	243254	SRS584882	SAMN02713610	simple	511145	Escherichia coli str. K-12 substr. MG1655	GSM1360033	GEO	SRA150440	public	93F0398A38BB9592DFF491AECA00DB5E	E23C80C07612E36600A90E9AEB1C4A38
SRR1211039	2014-06-18 15:28:14	2014-04-01 12:11:50	15977399	814847349	0	51	595	https://sra-downloadb.be-md.ncbi.nlm.nih.gov/sos5/sra-pub-zq-11/SRR001/211/SRR1211039.sralite.1	SRX505559		RNA-Seq	cDNA	TRANSCRIPTOMIC	SINGLE	0	0	ILLUMINA	Illumina HiSeq 2000	SRP040770	PRJNA243254	2	243254	SRS584883	SAMN02713619	simple	511145	Escherichia coli str. K-12 substr. MG1655	GSM1360034	GEO	SRA150440	public	D4630D74BC04FA893F2DF3AC69ED80E7	CB8DDCDB28AE80C35849335DB36DFDEB
SRR1211040	2014-06-18 15:28:14	2014-04-01 12:11:20	14884894	759129594	0	51	553	https://sra-downloadb.be-md.ncbi.nlm.nih.gov/sos5/sra-pub-zq-11/SRR001/211/SRR1211040.sralite.1	SRX505560		RNA-Seq	cDNA	TRANSCRIPTOMIC	SINGLE	0	0	ILLUMINA	Illumina HiSeq 2000	SRP040770	PRJNA243254	2	243254	SRS584884	SAMN02713608	simple	511145	Escherichia coli str. K-12 substr. MG1655	GSM1360035	GEO	SRA150440	public	3007712C39D22FE5A67ADE2B3021CC5E	352F440DCC8FA4270CD57944F84CAB6C
SRR1211047	2014-06-18 15:28:14	2014-04-01 12:11:30	15659953	798657603	0	51	564	https://sra-downloadb.be-md.ncbi.nlm.nih.gov/sos5/sra-pub-zq-11/SRR001/211/SRR1211047.sralite.1	SRX505567		RNA-Seq	cDNA	TRANSCRIPTOMIC	SINGLE	0	0	ILLUMINA	Illumina HiSeq 2000	SRP040770	PRJNA243254	2	243254	SRS584891	SAMN02713613	simple	511145	Escherichia coli str. K-12 substr. MG1655	GSM1360042	GEO	SRA150440	public	3D82170DEB4345398EB0C0DAB07C7B7A	4E5ABB7D13025DB42B82FC3506D088BA
SRR1211048	2014-06-18 15:28:14	2014-04-01 12:14:40	9637240	491499240	0	51	350	https://sra-downloadb.be-md.ncbi.nlm.nih.gov/sos5/sra-pub-zq-11/SRR001/211/SRR1211048.sralite.1	SRX505568		RNA-Seq	cDNA	TRANSCRIPTOMIC	SINGLE	0	0	ILLUMINA	Illumina HiSeq 2000	SRP040770	PRJNA243254	2	243254	SRS584892	SAMN02713623	simple	511145	Escherichia coli str. K-12 substr. MG1655	GSM1360043	GEO	SRA150440	public	F5273CC5A15CBBF515E36E1D3DFB6858	365D96ACA8EBE2076DB44397B2B911D5
SRR1211049	2014-06-18 15:28:14	2014-04-01 12:14:19	12686047	646988397	0	51	460	https://sra-downloadb.be-md.ncbi.nlm.nih.gov/sos5/sra-pub-zq-11/SRR001/211/SRR1211049.sralite.1	SRX505569		RNA-Seq	cDNA	TRANSCRIPTOMIC	SINGLE	0	0	ILLUMINA	Illumina HiSeq 2000	SRP040770	PRJNA243254	2	243254	SRS584893	SAMN02713630	simple	511145	Escherichia coli str. K-12 substr. MG1655	GSM1360044	GEO	SRA150440	public	DBA7633FC6491FEF99CFC65F9B8621BF	C49F1D332FC4F3DBDAF8316373E7F88D
SRR1211050	2014-06-18 15:28:14	2014-04-01 12:11:26	14171313	722736963	0	51	512	https://sra-downloadb.be-md.ncbi.nlm.nih.gov/sos5/sra-pub-zq-11/SRR001/211/SRR1211050.sralite.1	SRX505570		RNA-Seq	cDNA	TRANSCRIPTOMIC	SINGLE	0	0	ILLUMINA	Illumina HiSeq 2000	SRP040770	PRJNA243254	2	243254	SRS584894	SAMN02713616	simple	511145	Escherichia coli str. K-12 substr. MG1655	GSM1360045	GEO	SRA150440	public	6371E2CECF299B3F8DD4C5006A1CFFBC	0A33AFBDF52CBC2481039620AEBB5CC6
SRR1211051	2014-06-18 15:28:14	2014-04-01 12:14:21	15742461	802865511	0	51	567	https://sra-downloadb.be-md.ncbi.nlm.nih.gov/sos5/sra-pub-zq-11/SRR001/211/SRR1211051.sralite.1	SRX505571		RNA-Seq	cDNA	TRANSCRIPTOMIC	SINGLE	0	0	ILLUMINA	Illumina HiSeq 2000	SRP040770	PRJNA243254	2	243254	SRS584895	SAMN02713626	simple	511145	Escherichia coli str. K-12 substr. MG1655	GSM1360046	GEO	SRA150440	public	33976B5F0546C51480263105D0CB3D9C	4D6D4AE8DEB986DB63E35AFC888F66F8
SRR1211052	2014-06-18 15:28:14	2014-04-01 12:15:33	17713725	903399975	0	51	638	https://sra-downloadb.be-md.ncbi.nlm.nih.gov/sos5/sra-pub-zq-11/SRR001/211/SRR1211052.sralite.1	SRX505572		RNA-Seq	cDNA	TRANSCRIPTOMIC	SINGLE	0	0	ILLUMINA	Illumina HiSeq 2000	SRP040770	PRJNA243254	2	243254	SRS584896	SAMN02713620	simple	511145	Escherichia coli str. K-12 substr. MG1655	GSM1360047	GEO	SRA150440	public	FDB5FA2A922D3DF6F358025726C835DB	08EA7F3ED7F39CA095325719B9993F8E
SRR12130330	2021-08-31 00:36:03	2020-07-02 01:07:27	8717134	1325004368	8717134	152	446	https://sra-pub-run-odp.s3.amazonaws.com/sra/SRR12130330/SRR12130330	SRX8651569	dTU1	RNA-Seq	cDNA	TRANSCRIPTOMIC	PAIRED	0	0	ILLUMINA	NextSeq 550	SRP269626	PRJNA643582		643582	SRS6934996	SAMN15420437	simple	511145	Escherichia coli str. K-12 substr. MG1655	dTU1	UNIVERSITY OF UTAH	SRA1093677	public	E5FA5BE423FF0414B103D31268542754	879BB99D401C2DE6DB5F824E56B69D8D
SRR12130331	2021-08-31 00:36:03	2020-07-02 01:08:37	10453217	1588888984	10453217	152	543	https://sra-pub-run-odp.s3.amazonaws.com/sra/SRR12130331/SRR12130331	SRX8651568	WTE1	RNA-Seq	cDNA	TRANSCRIPTOMIC	PAIRED	0	0	ILLUMINA	NextSeq 550	SRP269626	PRJNA643582		643582	SRS6934995	SAMN15420436	simple	511145	Escherichia coli str. K-12 substr. MG1655	WTE1	UNIVERSITY OF UTAH	SRA1093677	public	5AEC4CB1B8C80632263C328906ECDBB6	A6856D7C56FABCBDE79B6A68B2701A0D
SRR12130332	2021-08-31 00:36:03	2020-07-02 01:08:26	10530023	1600563496	10530023	152	556	https://sra-pub-run-odp.s3.amazonaws.com/sra/SRR12130332/SRR12130332	SRX8651567	WTT	RNA-Seq	cDNA	TRANSCRIPTOMIC	PAIRED	0	0	ILLUMINA	NextSeq 550	SRP269626	PRJNA643582		643582	SRS6934994	SAMN15420435	simple	511145	Escherichia coli str. K-12 substr. MG1655	WTT	UNIVERSITY OF UTAH	SRA1093677	public	EB4BFD19923F53730975EA1B637439D3	B6003573B59C37B4659C4E7976EF32F4
SRR12130333	2021-08-31 00:36:03	2020-07-02 01:08:02	10789327	1639977704	10789327	152	552	https://sra-pub-run-odp.s3.amazonaws.com/sra/SRR12130333/SRR12130333	SRX8651566	WTU1	RNA-Seq	cDNA	TRANSCRIPTOMIC	PAIRED	0	0	ILLUMINA	NextSeq 550	SRP269626	PRJNA643582		643582	SRS6934993	SAMN15420434	simple	511145	Escherichia coli str. K-12 substr. MG1655	WTU1	UNIVERSITY OF UTAH	SRA1093677	public	287E173F6CBB7C589FB027F6A05CA255	232DB83E055A675467EF0AFEBE9F5846
SRR12130334	2021-08-31 00:36:03	2020-07-02 01:07:53	9606333	1460162616	9606333	152	503	https://sra-pub-run-odp.s3.amazonaws.com/sra/SRR12130334/SRR12130334	SRX8651565	dTE0	RNA-Seq	cDNA	TRANSCRIPTOMIC	PAIRED	0	0	ILLUMINA	NextSeq 550	SRP269626	PRJNA643582		643582	SRS6934992	SAMN15420433	simple	511145	Escherichia coli str. K-12 substr. MG1655	dTE0	UNIVERSITY OF UTAH	SRA1093677	public	22DF8598BD88A7202553D333F2A4FF6B	D7AF589A14661478AB5770AEE8B1AF9D
SRR12130335	2021-08-31 00:36:02	2020-07-02 01:09:42	10902026	1657107952	10902026	152	558	https://sra-pub-run-odp.s3.amazonaws.com/sra/SRR12130335/SRR12130335	SRX8651564	dTT0	RNA-Seq	cDNA	TRANSCRIPTOMIC	PAIRED	0	0	ILLUMINA	NextSeq 550	SRP269626	PRJNA643582		643582	SRS6934991	SAMN15420432	simple	511145	Escherichia coli str. K-12 substr. MG1655	dTT0	UNIVERSITY OF UTAH	SRA1093677	public	D34A5191300DCFDCEB8DB70DBD53EB64	D41A7D5CA7F453E852DD50C1C6CF81A4
SRR12130336	2021-08-31 00:36:02	2020-07-02 01:08:10	8932366	1357719632	8932366	152	457	https://sra-pub-run-odp.s3.amazonaws.com/sra/SRR12130336/SRR12130336	SRX8651563	dTU0	RNA-Seq	cDNA	TRANSCRIPTOMIC	PAIRED	0	0	ILLUMINA	NextSeq 550	SRP269626	PRJNA643582		643582	SRS6934990	SAMN15420431	simple	511145	Escherichia coli str. K-12 substr. MG1655	dTU0	UNIVERSITY OF UTAH	SRA1093677	public	03D8AEE43D635E7F086F64B802F0867F	CA5E767CDFD1E9FCC340F1B1D7BCF9BF
SRR12130337	2021-08-31 00:36:02	2020-07-02 01:20:28	8148529	1238576408	8148529	152	435	https://sra-pub-run-odp.s3.amazonaws.com/sra/SRR12130337/SRR12130337	SRX8651562	WTE0	RNA-Seq	cDNA	TRANSCRIPTOMIC	PAIRED	0	0	ILLUMINA	NextSeq 550	SRP269626	PRJNA643582		643582	SRS6934989	SAMN15420430	simple	511145	Escherichia coli str. K-12 substr. MG1655	WTE0	UNIVERSITY OF UTAH	SRA1093677	public	4A02ABBFCEBBB1AB5D8DEF577BB8EBEE	E0C76592D3F746CF4A177AACBC077B6B
SRR12130338	2021-08-31 00:36:02	2020-07-02 01:08:27	8682499	1319739848	8682499	152	447	https://sra-pub-run-odp.s3.amazonaws.com/sra/SRR12130338/SRR12130338	SRX8651561	dTE1	RNA-Seq	cDNA	TRANSCRIPTOMIC	PAIRED	0	0	ILLUMINA	NextSeq 550	SRP269626	PRJNA643582		643582	SRS6934988	SAMN15420439	simple	511145	Escherichia coli str. K-12 substr. MG1655	dTE1	UNIVERSITY OF UTAH	SRA1093677	public	29164E380A37CA9A43D3FEA5A43CA4EA	AAEE3DEB3440BC8B4F025144E03E90C4
SRR12130339	2021-08-31 00:36:02	2020-07-02 01:08:23	9322734	1417055568	9322734	152	496	https://sra-pub-run-odp.s3.amazonaws.com/sra/SRR12130339/SRR12130339	SRX8651560	dTT1	RNA-Seq	cDNA	TRANSCRIPTOMIC	PAIRED	0	0	ILLUMINA	NextSeq 550	SRP269626	PRJNA643582		643582	SRS6934987	SAMN15420438	simple	511145	Escherichia coli str. K-12 substr. MG1655	dTT1	UNIVERSITY OF UTAH	SRA1093677	public	4DF1A2559F04E7C17DBEE2F770FF538E	AB7FA6F89CD8D6A95ECA0B80000E1BEC
SRR12130340	2021-08-31 00:36:02	2020-07-02 01:09:25	10898625	1656591000	10898625	152	561	https://storage.googleapis.com/nih-sequence-read-archive/run/SRR12130340/SRR12130340	SRX8651559	WTT0	RNA-Seq	cDNA	TRANSCRIPTOMIC	PAIRED	0	0	ILLUMINA	NextSeq 550	SRP269626	PRJNA643582		643582	SRS6934986	SAMN15420429	simple	511145	Escherichia coli str. K-12 substr. MG1655	WTT0	UNIVERSITY OF UTAH	SRA1093677	public	FE5F4B86436D35E2649460432D2461B2	07500947E923DACF5D8B464C776C2295
SRR12130341	2021-08-31 00:36:02	2020-07-02 01:26:00	10771612	1637285024	10771612	152	555	https://sra-pub-run-odp.s3.amazonaws.com/sra/SRR12130341/SRR12130341	SRX8651558	WTU0	RNA-Seq	cDNA	TRANSCRIPTOMIC	PAIRED	0	0	ILLUMINA	NextSeq 550	SRP269626	PRJNA643582		643582	SRS6934985	SAMN15420428	simple	511145	Escherichia coli str. K-12 substr. MG1655	WTU0	UNIVERSITY OF UTAH	SRA1093677	public	D4EF6D133C42E33D79CF8EAF9371EF94	2E548C72D747AAFDEB1FC6F126FB1287
SRR12162081	2021-03-01 02:37:22	2020-07-07 09:31:36	16670195	5034398890	16670195	302	2295	https://sra-pub-run-odp.s3.amazonaws.com/sra/SRR12162081/SRR12162081	SRX8677587		RNA-Seq	cDNA	TRANSCRIPTOMIC	PAIRED	0	0	ILLUMINA	Illumina HiSeq 4000	SRP270624	PRJNA644510	3	644510	SRS6956682	SAMN15462445	simple	511145	Escherichia coli str. K-12 substr. MG1655	GSM4658345	GEO	SRA1095698	public	D9E3FEB7F50101A83C762AE851A90CA0	073267FA7042AE5B0C1B0D590DD657E6
SRR12162082	2021-03-01 02:37:22	2020-07-16 08:24:41	19746391	5963410082	19746391	302	2964	https://sra-pub-run-odp.s3.amazonaws.com/sra/SRR12162082/SRR12162082	SRX8677588		RNA-Seq	cDNA	TRANSCRIPTOMIC	PAIRED	0	0	ILLUMINA	Illumina HiSeq 4000	SRP270624	PRJNA644510	3	644510	SRS6956683	SAMN15462444	simple	511145	Escherichia coli str. K-12 substr. MG1655	GSM4658346	GEO	SRA1095698	public	6DB5633717030D082F7AA307BBBD9F05	CEF6C57E3D681109A5FE8C2F3293BD97
SRR12162083	2021-03-01 02:37:22	2020-07-07 09:33:21	15569506	4701990812	15569506	302	2118	https://sra-pub-run-odp.s3.amazonaws.com/sra/SRR12162083/SRR12162083	SRX8677589		RNA-Seq	cDNA	TRANSCRIPTOMIC	PAIRED	0	0	ILLUMINA	Illumina HiSeq 4000	SRP270624	PRJNA644510	3	644510	SRS6956684	SAMN15462443	simple	511145	Escherichia coli str. K-12 substr. MG1655	GSM4658347	GEO	SRA1095698	public	D332B608DC2909FBB4C5739A29F906D9	D5A47E01759E1C868A5C790E3F6C59E6
SRR12162084	2021-03-01 02:37:22	2020-07-07 10:20:32	13310591	4019798482	13310591	302	1643	https://sra-pub-run-odp.s3.amazonaws.com/sra/SRR12162084/SRR12162084	SRX8677590		RNA-Seq	cDNA	TRANSCRIPTOMIC	PAIRED	0	0	ILLUMINA	Illumina HiSeq 4000	SRP270624	PRJNA644510	3	644510	SRS6956685	SAMN15462442	simple	511145	Escherichia coli str. K-12 substr. MG1655	GSM4658348	GEO	SRA1095698	public	9BA4F854C64A7EE2FDA33345C5828AA4	765246BC4D01BD40021453D302E9702A
SRR12162085	2021-03-01 02:37:22	2020-07-07 09:31:06	15761165	4759871830	15761165	302	2157	https://sra-pub-run-odp.s3.amazonaws.com/sra/SRR12162085/SRR12162085	SRX8677591		RNA-Seq	cDNA	TRANSCRIPTOMIC	PAIRED	0	0	ILLUMINA	Illumina HiSeq 4000	SRP270624	PRJNA644510	3	644510	SRS6956686	SAMN15462441	simple	511145	Escherichia coli str. K-12 substr. MG1655	GSM4658349	GEO	SRA1095698	public	B39B94B4E1256A6E527B9F56CB1912E7	B14900163FE681684E2226644ACAF5D9
SRR12162086	2021-03-01 02:37:22	2020-07-07 09:30:53	12950105	3910931710	12950105	302	1604	https://sra-pub-run-odp.s3.amazonaws.com/sra/SRR12162086/SRR12162086	SRX8677592		RNA-Seq	cDNA	TRANSCRIPTOMIC	PAIRED	0	0	ILLUMINA	Illumina HiSeq 4000	SRP270624	PRJNA644510	3	644510	SRS6956687	SAMN15462440	simple	511145	Escherichia coli str. K-12 substr. MG1655	GSM4658350	GEO	SRA1095698	public	AA5AEF917E7C088FA80EFC8D858F551A	7ADBEF011CAFA286A5ABA0DBB3F9999A
SRR12162087	2021-03-01 02:37:22	2020-07-07 09:30:45	14345079	4332213858	14345079	302	1977	https://sra-pub-run-odp.s3.amazonaws.com/sra/SRR12162087/SRR12162087	SRX8677593		RNA-Seq	cDNA	TRANSCRIPTOMIC	PAIRED	0	0	ILLUMINA	Illumina HiSeq 4000	SRP270624	PRJNA644510	3	644510	SRS6956688	SAMN15462439	simple	511145	Escherichia coli str. K-12 substr. MG1655	GSM4658351	GEO	SRA1095698	public	709DD54CEA52A97A22C00F558DD1DC37	15D2256A42CA31D9113AA52269BFEFCD
SRR12162088	2021-03-01 02:37:22	2020-07-07 09:31:21	12034138	3634309676	12034138	302	1518	https://sra-pub-run-odp.s3.amazonaws.com/sra/SRR12162088/SRR12162088	SRX8677594		RNA-Seq	cDNA	TRANSCRIPTOMIC	PAIRED	0	0	ILLUMINA	Illumina HiSeq 4000	SRP270624	PRJNA644510	3	644510	SRS6956689	SAMN15462438	simple	511145	Escherichia coli str. K-12 substr. MG1655	GSM4658352	GEO	SRA1095698	public	1E960077BA5AE269EFFE4D48AAC51AF2	FE0E4AECF520C404873ED8B0C101E3BE
SRR12170051	2020-07-08 01:01:16	2020-07-08 00:59:31	4105765	829364530	4105765	202	162	https://sra-downloadb.be-md.ncbi.nlm.nih.gov/sos5/sra-pub-zq-11/SRR012/170/SRR12170051.sralite.1	SRX8684880	MG1655_WT_WT_2	RNA-Seq	cDNA	TRANSCRIPTOMIC	PAIRED	0	0	ILLUMINA	Illumina HiSeq 4000	SRP270849	PRJNA644668		644668	SRS6963818	SAMN15470651	simple	511145	Escherichia coli str. K-12 substr. MG1655	MG1655_WT_WT	UNIVERSITY OF CALIFORNIA- SAN DIEGO	SRA1096109	public	FD65EEE5887F47A1FA51D8C62BE7ED6F	AC2CF781BEB7EC59B6FDF35ADD2D22E4
SRR12170052	2020-07-08 02:17:31	2020-07-08 01:03:03	3895848	786961296	3895848	202	150	https://sra-pub-run-odp.s3.amazonaws.com/sra/SRR12170052/SRR12170052	SRX8684879	MG1655_WT_WT_1	RNA-Seq	cDNA	TRANSCRIPTOMIC	PAIRED	0	0	ILLUMINA	Illumina HiSeq 4000	SRP270849	PRJNA644668		644668	SRS6963818	SAMN15470651	simple	511145	Escherichia coli str. K-12 substr. MG1655	MG1655_WT_WT	UNIVERSITY OF CALIFORNIA- SAN DIEGO	SRA1096109	public	51A3605654291DB391BC8FC5766F4078	C9E43C68DD51810CFE93CC581EC87B13
SRR12170055	2020-07-08 01:02:36	2020-07-08 01:00:21	4835538	1450661400	4835538	300	392	https://sra-downloadb.be-md.ncbi.nlm.nih.gov/sos3/sra-pub-zq-22/SRR012/170/SRR12170055.sralite.1	SRX8684876	MG1655_F057_MID_1	RNA-Seq	cDNA	TRANSCRIPTOMIC	PAIRED	0	0	ILLUMINA	Illumina HiSeq 4000	SRP270849	PRJNA644668		644668	SRS6963817	SAMN15470649	simple	511145	Escherichia coli str. K-12 substr. MG1655	MG1655_F057_MID	UNIVERSITY OF CALIFORNIA- SAN DIEGO	SRA1096109	public	38EF20DF6206A513E0C21E0370DCFCA0	BD4EAEB626E9C690E0051523F7DFCC1D
SRR12668840	2021-05-05 17:49:31	2020-09-18 10:45:55	29524261	8857278300	29524261	300	3549	https://sra-pub-run-odp.s3.amazonaws.com/sra/SRR12668840/SRR12668840	SRX9149386		RNA-Seq	cDNA	TRANSCRIPTOMIC	PAIRED	0	0	ILLUMINA	Illumina HiSeq 2000	SRP283436	PRJNA664333	3	664333	SRS7390177	SAMN16206000	simple	511145	Escherichia coli str. K-12 substr. MG1655	GSM4795100	GEO	SRA1127676	public	1AFFDCF6861D6D5BD751D46417866BBB	91BBFBAB779D8C679F96F453A56F0688
SRR12668841	2021-05-05 17:49:31	2020-09-18 10:50:44	30350306	9105091800	30350306	300	3835	https://sra-pub-run-odp.s3.amazonaws.com/sra/SRR12668841/SRR12668841	SRX9149387		RNA-Seq	cDNA	TRANSCRIPTOMIC	PAIRED	0	0	ILLUMINA	Illumina HiSeq 2000	SRP283436	PRJNA664333	3	664333	SRS7390179	SAMN16205999	simple	511145	Escherichia coli str. K-12 substr. MG1655	GSM4795101	GEO	SRA1127676	public	44BE2C6CAE5DC1466B63290D878B2EBD	95990C31D05726A0AB4117D35B0EE91B
SRR12668842	2021-05-05 17:49:31	2020-09-18 10:36:43	17042572	5112771600	17042572	300	2049	https://sra-pub-run-odp.s3.amazonaws.com/sra/SRR12668842/SRR12668842	SRX9149388		RNA-Seq	cDNA	TRANSCRIPTOMIC	PAIRED	0	0	ILLUMINA	Illumina HiSeq 2000	SRP283436	PRJNA664333	3	664333	SRS7390180	SAMN16205998	simple	511145	Escherichia coli str. K-12 substr. MG1655	GSM4795102	GEO	SRA1127676	public	413239D5B01AD767CF4A79FC2F0A8965	35B37F13B6E4D970FEE0ED9318F1ED8A
SRR12668843	2021-05-05 17:49:31	2020-09-18 10:45:51	25881734	7764520200	25881734	300	3115	https://sra-pub-run-odp.s3.amazonaws.com/sra/SRR12668843/SRR12668843	SRX9149389		RNA-Seq	cDNA	TRANSCRIPTOMIC	PAIRED	0	0	ILLUMINA	Illumina HiSeq 2000	SRP283436	PRJNA664333	3	664333	SRS7390178	SAMN16205997	simple	511145	Escherichia coli str. K-12 substr. MG1655	GSM4795103	GEO	SRA1127676	public	AE90B78330D7EDC23E5D7192652564B3	F29BC41005FC547407D50C1D64EE62AF
SRR12668844	2021-05-05 17:49:31	2020-09-18 10:42:17	26012229	7803668700	26012229	300	3273	https://sra-pub-run-odp.s3.amazonaws.com/sra/SRR12668844/SRR12668844	SRX9149390		RNA-Seq	cDNA	TRANSCRIPTOMIC	PAIRED	0	0	ILLUMINA	Illumina HiSeq 2000	SRP283436	PRJNA664333	3	664333	SRS7390181	SAMN16205996	simple	511145	Escherichia coli str. K-12 substr. MG1655	GSM4795104	GEO	SRA1127676	public	B6F251C768DDD91EB0DA74D423CAA326	9E23B3C38247C0273BF7E3AA85D46237
SRR12668850	2021-05-05 17:49:32	2020-09-18 10:41:26	26627997	7988399100	26627997	300	3295	https://sra-pub-run-odp.s3.amazonaws.com/sra/SRR12668850/SRR12668850	SRX9149396		RNA-Seq	cDNA	TRANSCRIPTOMIC	PAIRED	0	0	ILLUMINA	Illumina HiSeq 2000	SRP283436	PRJNA664333	3	664333	SRS7390187	SAMN16205990	simple	511145	Escherichia coli str. K-12 substr. MG1655	GSM4795110	GEO	SRA1127676	public	0E1B49319452C1083BDFF79EBB85553B	4EE01C96F0C0F27CBFCD32495D2BD07B
SRR12668851	2021-05-05 17:49:32	2020-09-18 10:42:45	29201868	8760560400	29201868	300	3521	https://sra-pub-run-odp.s3.amazonaws.com/sra/SRR12668851/SRR12668851	SRX9149397		RNA-Seq	cDNA	TRANSCRIPTOMIC	PAIRED	0	0	ILLUMINA	Illumina HiSeq 2000	SRP283436	PRJNA664333	3	664333	SRS7390188	SAMN16205989	simple	511145	Escherichia coli str. K-12 substr. MG1655	GSM4795111	GEO	SRA1127676	public	3A86D925D9413BAC924B1D9E9E43EA28	BBC405D1A70F5DAD7C0EBC7122769202
SRR12668852	2021-05-05 17:49:32	2020-09-18 10:40:13	24449293	7334787900	24449293	300	3059	https://sra-pub-run-odp.s3.amazonaws.com/sra/SRR12668852/SRR12668852	SRX9149398		RNA-Seq	cDNA	TRANSCRIPTOMIC	PAIRED	0	0	ILLUMINA	Illumina HiSeq 2000	SRP283436	PRJNA664333	3	664333	SRS7390189	SAMN16205988	simple	511145	Escherichia coli str. K-12 substr. MG1655	GSM4795112	GEO	SRA1127676	public	9AD35FEF36BBB189939DA073A005D291	7AEC5149E43151EF5BADCC5CC69B9E1D
SRR12668853	2021-05-05 17:49:32	2020-09-18 10:45:51	27020208	8106062400	27020208	300	3405	https://sra-pub-run-odp.s3.amazonaws.com/sra/SRR12668853/SRR12668853	SRX9149399		RNA-Seq	cDNA	TRANSCRIPTOMIC	PAIRED	0	0	ILLUMINA	Illumina HiSeq 2000	SRP283436	PRJNA664333	3	664333	SRS7390190	SAMN16205987	simple	511145	Escherichia coli str. K-12 substr. MG1655	GSM4795113	GEO	SRA1127676	public	D6FD18C691A185D9BDC80FB70007D6D5	059AC3A6C627193C9AD92EF3D223A1A1
SRR12668854	2021-05-05 17:49:32	2020-09-18 10:41:35	25129271	7538781300	25129271	300	3006	https://sra-pub-run-odp.s3.amazonaws.com/sra/SRR12668854/SRR12668854	SRX9149400		RNA-Seq	cDNA	TRANSCRIPTOMIC	PAIRED	0	0	ILLUMINA	Illumina HiSeq 2000	SRP283436	PRJNA664333	3	664333	SRS7390191	SAMN16205986	simple	511145	Escherichia coli str. K-12 substr. MG1655	GSM4795114	GEO	SRA1127676	public	96A5B7DDDB369404E72B4353B526985B	E25476D01658128553590A5C285A1E10
SRR12699474	2020-09-26 11:21:41	2020-09-23 16:43:46	6617111	1985133300	6617111	300	635	https://sra-pub-run-odp.s3.amazonaws.com/sra/SRR12699474/SRR12699474	SRX9178984		RNA-Seq	cDNA	TRANSCRIPTOMIC	PAIRED	0	0	ILLUMINA	Illumina HiSeq 2000	SRP285136	PRJNA665261		665261	SRS7416207	SAMN16249133	simple	511145	Escherichia coli str. K-12 substr. MG1655	GSM4801096	GEO	SRA1130772	public	7EA346772619A9BC21A1AEF0A46649AB	77061C98F7F444E5C16587F66D5D65FA
SRR12699475	2020-09-26 11:21:41	2020-09-23 16:43:25	7643899	2293169700	7643899	300	739	https://sra-pub-sars-cov2.s3.amazonaws.com/run/SRR12699475/SRR12699475	SRX9178985		RNA-Seq	cDNA	TRANSCRIPTOMIC	PAIRED	0	0	ILLUMINA	Illumina HiSeq 2000	SRP285136	PRJNA665261		665261	SRS7416208	SAMN16249135	simple	511145	Escherichia coli str. K-12 substr. MG1655	GSM4801097	GEO	SRA1130772	public	DFD0B9D943481877A40B5B8F2E6F0675	4B61A84C7879FFDDF7F539623328B111
SRR12766333	2020-11-01 11:30:00	2020-10-02 18:02:36	20394476	1529585700	0	75	501	https://sra-pub-run-odp.s3.amazonaws.com/sra/SRR12766333/SRR12766333	SRX9237019		RNA-Seq	cDNA	TRANSCRIPTOMIC	SINGLE	0	0	ILLUMINA	NextSeq 550	SRP286215	PRJNA667093	3	667093	SRS7470288	SAMN16354876	simple	511145	Escherichia coli str. K-12 substr. MG1655	GSM4816535	GEO	SRA1137294	public	4C860360E1F6898B0D8FAFC904B632E1	AA7385E035414F30BF300E7189AD37CC
SRR12766334	2020-11-01 11:30:00	2020-10-02 18:08:29	18927529	1419564675	0	75	464	https://sra-pub-run-odp.s3.amazonaws.com/sra/SRR12766334/SRR12766334	SRX9237020		RNA-Seq	cDNA	TRANSCRIPTOMIC	SINGLE	0	0	ILLUMINA	NextSeq 550	SRP286215	PRJNA667093	3	667093	SRS7470289	SAMN16354903	simple	511145	Escherichia coli str. K-12 substr. MG1655	GSM4816536	GEO	SRA1137294	public	27A5BA842DDA27DF4DA40208DC770BE8	2A98AEDA16416B93250C4D228AD8E825
SRR12766335	2020-11-01 11:30:00	2020-10-02 18:06:59	17326235	1299467625	0	75	425	https://sra-pub-run-odp.s3.amazonaws.com/sra/SRR12766335/SRR12766335	SRX9237021		RNA-Seq	cDNA	TRANSCRIPTOMIC	SINGLE	0	0	ILLUMINA	NextSeq 550	SRP286215	PRJNA667093	3	667093	SRS7470290	SAMN16354902	simple	511145	Escherichia coli str. K-12 substr. MG1655	GSM4816537	GEO	SRA1137294	public	ED8221C75F4E22C8984A590159738763	75D1197986F5246C5F650FC17A7FFB69
SRR12766336	2020-11-01 11:30:00	2020-10-02 18:00:44	17458172	1309362900	0	75	429	https://sra-pub-run-odp.s3.amazonaws.com/sra/SRR12766336/SRR12766336	SRX9237022		RNA-Seq	cDNA	TRANSCRIPTOMIC	SINGLE	0	0	ILLUMINA	NextSeq 550	SRP286215	PRJNA667093	3	667093	SRS7470291	SAMN16354901	simple	511145	Escherichia coli str. K-12 substr. MG1655	GSM4816538	GEO	SRA1137294	public	B085B86813836880BDCDAECB97B9437F	CF985B467531E8C90FEFB0B1887AC581
SRR12766337	2020-11-01 11:30:00	2020-10-02 17:59:42	14687228	1101542100	0	75	361	https://sra-pub-run-odp.s3.amazonaws.com/sra/SRR12766337/SRR12766337	SRX9237023		RNA-Seq	cDNA	TRANSCRIPTOMIC	SINGLE	0	0	ILLUMINA	NextSeq 550	SRP286215	PRJNA667093	3	667093	SRS7470292	SAMN16354900	simple	511145	Escherichia coli str. K-12 substr. MG1655	GSM4816539	GEO	SRA1137294	public	0BDB292088801060486EF7CDDD1B1EEE	351CC06D25AACAC6090A9EDB4933918F
SRR12766338	2020-11-01 11:30:00	2020-10-02 18:32:13	55523895	4492818600	0	80	1582	https://sra-pub-run-odp.s3.amazonaws.com/sra/SRR12766338/SRR12766338	SRX9237024		RNA-Seq	cDNA	TRANSCRIPTOMIC	SINGLE	0	0	ILLUMINA	NextSeq 550	SRP286215	PRJNA667093	3	667093	SRS7470293	SAMN16354899	simple	511145	Escherichia coli str. K-12 substr. MG1655	GSM4816540	GEO	SRA1137294	public	61B1F308D9914CB2F3A223EFE894A5C6	1F1BDF276B0C3FDEBA6EB595F6BBDB7B
SRR12766339	2020-11-01 11:30:00	2020-10-02 18:03:14	17134448	1285083600	0	75	421	https://sra-pub-run-odp.s3.amazonaws.com/sra/SRR12766339/SRR12766339	SRX9237025		RNA-Seq	cDNA	TRANSCRIPTOMIC	SINGLE	0	0	ILLUMINA	NextSeq 550	SRP286215	PRJNA667093	3	667093	SRS7470294	SAMN16354898	simple	511145	Escherichia coli str. K-12 substr. MG1655	GSM4816541	GEO	SRA1137294	public	5A6882EBC6E9087297BBF9A2657BA002	6147CD4C3D512130DD99E8DFC2F01BB7
SRR12766340	2020-11-01 11:30:00	2020-10-02 18:22:41	38227112	3092039175	0	80	1091	https://sra-pub-run-odp.s3.amazonaws.com/sra/SRR12766340/SRR12766340	SRX9237026		RNA-Seq	cDNA	TRANSCRIPTOMIC	SINGLE	0	0	ILLUMINA	NextSeq 550	SRP286215	PRJNA667093	3	667093	SRS7470295	SAMN16354897	simple	511145	Escherichia coli str. K-12 substr. MG1655	GSM4816542	GEO	SRA1137294	public	4AA3605C7FBB31C4DD838C438079F001	B0DEA2F610211EA59358B919E930441A
SRR12766341	2020-11-01 11:30:00	2020-10-02 18:24:40	55729672	4377557100	0	78	1538	https://sra-pub-run-odp.s3.amazonaws.com/sra/SRR12766341/SRR12766341	SRX9237027		RNA-Seq	cDNA	TRANSCRIPTOMIC	SINGLE	0	0	ILLUMINA	NextSeq 550	SRP286215	PRJNA667093	3	667093	SRS7470296	SAMN16354896	simple	511145	Escherichia coli str. K-12 substr. MG1655	GSM4816543	GEO	SRA1137294	public	CA3EBE70812026442F661551496D319C	E190807557DCAF33849589C46849AAAA
SRR12766342	2020-11-01 11:30:00	2020-10-02 18:11:06	33938019	2745332550	0	80	967	https://sra-pub-run-odp.s3.amazonaws.com/sra/SRR12766342/SRR12766342	SRX9237028		RNA-Seq	cDNA	TRANSCRIPTOMIC	SINGLE	0	0	ILLUMINA	NextSeq 550	SRP286215	PRJNA667093	3	667093	SRS7470297	SAMN16354895	simple	511145	Escherichia coli str. K-12 substr. MG1655	GSM4816544	GEO	SRA1137294	public	B24056D513BD302EAA5B2293892710D2	E3912A5FF071A4B893A3823C2C22F6D8
SRR12766343	2020-11-01 11:30:00	2020-10-02 18:13:22	50094945	3933114975	0	78	1384	https://sra-pub-run-odp.s3.amazonaws.com/sra/SRR12766343/SRR12766343	SRX9237029		RNA-Seq	cDNA	TRANSCRIPTOMIC	SINGLE	0	0	ILLUMINA	NextSeq 550	SRP286215	PRJNA667093	3	667093	SRS7470298	SAMN16354894	simple	511145	Escherichia coli str. K-12 substr. MG1655	GSM4816545	GEO	SRA1137294	public	BE9AF718B7EEF2EA6833E8C0D9811018	A0BD52769C01EAF43F5B8B4E1307B46B
SRR12766344	2020-11-01 11:30:00	2020-10-02 18:01:04	12527570	983502525	0	78	349	https://sra-pub-run-odp.s3.amazonaws.com/sra/SRR12766344/SRR12766344	SRX9237030		RNA-Seq	cDNA	TRANSCRIPTOMIC	SINGLE	0	0	ILLUMINA	NextSeq 550	SRP286215	PRJNA667093	3	667093	SRS7470299	SAMN16354893	simple	511145	Escherichia coli str. K-12 substr. MG1655	GSM4816546	GEO	SRA1137294	public	899BD0DDFA1F5322690F14D785BEB0EB	8CD6DD94ED3123CB0525D57CA6B24807
SRR12778760	2020-10-06 09:10:07	2020-10-06 09:06:08	32157414	4781457231	0	148	1640	https://sra-pub-run-odp.s3.amazonaws.com/sra/SRR12778760/SRR12778760	SRX9248365	10_S10_L005	RNA-Seq	RANDOM	TRANSCRIPTOMIC	SINGLE	0	0	ILLUMINA	Illumina HiSeq 3000	SRP286491	PRJNA667523		667523	SRS7480943	SAMN16377573	simple	511145	Escherichia coli str. K-12 substr. MG1655	MG1655_explant1	LOS ALAMOS NATIONAL LABORATORY	SRA1139038	public	583FB8E226989B29EE47001977936C5C	2707F35B52BFECF60B5722A3F9B9789F
SRR12778768	2020-10-06 09:10:07	2020-10-06 09:05:41	30346647	4514954442	0	148	1551	https://sra-pub-run-odp.s3.amazonaws.com/sra/SRR12778768/SRR12778768	SRX9248357	12_S12_L005	RNA-Seq	RANDOM	TRANSCRIPTOMIC	SINGLE	0	0	ILLUMINA	Illumina HiSeq 3000	SRP286491	PRJNA667523		667523	SRS7480935	SAMN16377575	simple	511145	Escherichia coli str. K-12 substr. MG1655	MG1655_explant3	LOS ALAMOS NATIONAL LABORATORY	SRA1139038	public	6F27A72785518C286E7337BE2B95EFA1	1319CFA80E79045B87C17A6B4F427A70
SRR12778769	2020-10-06 09:10:07	2020-10-06 09:03:41	25494841	3793750256	0	148	1317	https://sra-pub-run-odp.s3.amazonaws.com/sra/SRR12778769/SRR12778769	SRX9248356	11_S11_L005	RNA-Seq	RANDOM	TRANSCRIPTOMIC	SINGLE	0	0	ILLUMINA	Illumina HiSeq 3000	SRP286491	PRJNA667523		667523	SRS7480934	SAMN16377574	simple	511145	Escherichia coli str. K-12 substr. MG1655	MG1655_explant2	LOS ALAMOS NATIONAL LABORATORY	SRA1139038	public	9962E1B9EE9356A22F024E69B58A25C7	57E1177AC10965922A0631991D5289C0
SRR12820309	2021-08-07 18:47:46	2020-10-13 16:38:07	5838756	467100480	5838756	80	154	https://sra-pub-run-odp.s3.amazonaws.com/sra/SRR12820309/SRR12820309	SRX9288042		RNA-Seq	cDNA	TRANSCRIPTOMIC	PAIRED	0	0	ILLUMINA	NextSeq 500	SRP287299	PRJNA669053	3	669053	SRS7515465	SAMN16432213	simple	511145	Escherichia coli str. K-12 substr. MG1655	GSM4831006	GEO	SRA1142396	public	EE1AD5AD418B2546994BC1511D68CCB1	F26CB81F1E4E473560035C559F30BFB2
SRR12820310	2021-08-07 18:47:46	2020-10-13 16:40:54	12447329	995786320	12447329	80	328	https://sra-pub-run-odp.s3.amazonaws.com/sra/SRR12820310/SRR12820310	SRX9288043		RNA-Seq	cDNA	TRANSCRIPTOMIC	PAIRED	0	0	ILLUMINA	NextSeq 500	SRP287299	PRJNA669053	3	669053	SRS7515466	SAMN16432212	simple	511145	Escherichia coli str. K-12 substr. MG1655	GSM4831007	GEO	SRA1142396	public	159C8FEDA3423C8C4963039010159DAA	692C05A43AFCCE0467905EE3DC11435B
SRR12820311	2021-08-07 18:47:46	2020-10-13 16:38:16	6401157	512092560	6401157	80	179	https://sra-pub-run-odp.s3.amazonaws.com/sra/SRR12820311/SRR12820311	SRX9288044		RNA-Seq	cDNA	TRANSCRIPTOMIC	PAIRED	0	0	ILLUMINA	NextSeq 500	SRP287299	PRJNA669053	3	669053	SRS7515468	SAMN16432210	simple	511145	Escherichia coli str. K-12 substr. MG1655	GSM4831008	GEO	SRA1142396	public	263A8A88FD0DA507C3FFC513B2B11083	764B1305F74A1637366B884ED842BD75
SRR12820312	2021-08-07 18:47:46	2020-10-13 16:40:34	11499813	919985040	11499813	80	323	https://sra-pub-run-odp.s3.amazonaws.com/sra/SRR12820312/SRR12820312	SRX9288045		RNA-Seq	cDNA	TRANSCRIPTOMIC	PAIRED	0	0	ILLUMINA	NextSeq 500	SRP287299	PRJNA669053	3	669053	SRS7515470	SAMN16432208	simple	511145	Escherichia coli str. K-12 substr. MG1655	GSM4831009	GEO	SRA1142396	public	44F5B8BEBD3A13105E373F444C0A2978	85C04BCE44D7FD8282973E421D5D2C89
SRR12820313	2021-08-07 18:47:46	2020-10-13 16:38:42	6415979	513278320	6415979	80	169	https://sra-pub-run-odp.s3.amazonaws.com/sra/SRR12820313/SRR12820313	SRX9288046		RNA-Seq	cDNA	TRANSCRIPTOMIC	PAIRED	0	0	ILLUMINA	NextSeq 500	SRP287299	PRJNA669053	3	669053	SRS7515467	SAMN16432206	simple	511145	Escherichia coli str. K-12 substr. MG1655	GSM4831010	GEO	SRA1142396	public	A00428FC509365C3117A42AF9B927EEB	D15E3580CFA92CA6DF8DADF7B92810DC
SRR12820314	2021-08-07 18:47:46	2020-10-13 16:38:10	6552965	524237200	6552965	80	172	https://sra-pub-run-odp.s3.amazonaws.com/sra/SRR12820314/SRR12820314	SRX9288047		RNA-Seq	cDNA	TRANSCRIPTOMIC	PAIRED	0	0	ILLUMINA	NextSeq 500	SRP287299	PRJNA669053	3	669053	SRS7515469	SAMN16432205	simple	511145	Escherichia coli str. K-12 substr. MG1655	GSM4831011	GEO	SRA1142396	public	958DD0B3C29548686E07580814404DAA	2AC1B6F435AB622412F157238C9CD297
SRR12820315	2021-08-07 18:47:46	2020-10-13 16:41:26	12471430	997714400	12471430	80	316	https://sra-pub-run-odp.s3.amazonaws.com/sra/SRR12820315/SRR12820315	SRX9288048		RNA-Seq	cDNA	TRANSCRIPTOMIC	PAIRED	0	0	ILLUMINA	NextSeq 500	SRP287299	PRJNA669053	3	669053	SRS7515471	SAMN16432204	simple	511145	Escherichia coli str. K-12 substr. MG1655	GSM4831012	GEO	SRA1142396	public	6D69DEE112B9B99BA38F34DA4830944F	D333D3006C6FE58A4F9580609588ED45
SRR12820316	2021-08-07 18:47:46	2020-10-13 16:38:55	7263017	581041360	7263017	80	184	https://sra-pub-run-odp.s3.amazonaws.com/sra/SRR12820316/SRR12820316	SRX9288049		RNA-Seq	cDNA	TRANSCRIPTOMIC	PAIRED	0	0	ILLUMINA	NextSeq 500	SRP287299	PRJNA669053	3	669053	SRS7515472	SAMN16432202	simple	511145	Escherichia coli str. K-12 substr. MG1655	GSM4831013	GEO	SRA1142396	public	40CAFA7A6FA25151E648A1CD568932B8	AB69125195EB1BA85BEAF559B2270926
SRR12820317	2021-08-07 18:47:46	2020-10-13 16:39:38	8506309	680504720	8506309	80	222	https://sra-pub-run-odp.s3.amazonaws.com/sra/SRR12820317/SRR12820317	SRX9288050		RNA-Seq	cDNA	TRANSCRIPTOMIC	PAIRED	0	0	ILLUMINA	NextSeq 500	SRP287299	PRJNA669053	3	669053	SRS7515475	SAMN16432201	simple	511145	Escherichia coli str. K-12 substr. MG1655	GSM4831014	GEO	SRA1142396	public	D1371C324F0B7A42214CE5BF07892A17	CFA71B22E37C51CCA154E01BDA76EAFD
SRR12820318	2021-08-07 18:47:46	2020-10-13 16:39:06	7896995	631759600	7896995	80	199	https://sra-pub-run-odp.s3.amazonaws.com/sra/SRR12820318/SRR12820318	SRX9288051		RNA-Seq	cDNA	TRANSCRIPTOMIC	PAIRED	0	0	ILLUMINA	NextSeq 500	SRP287299	PRJNA669053	3	669053	SRS7515473	SAMN16432200	simple	511145	Escherichia coli str. K-12 substr. MG1655	GSM4831015	GEO	SRA1142396	public	5C55B737FAD9ACB031053B3B5921C3D1	F7ECD7B619B391E69CB5DFAF8FE0F698
SRR12820319	2021-08-07 18:47:46	2020-10-13 16:40:03	10325543	826043440	10325543	80	261	https://sra-pub-run-odp.s3.amazonaws.com/sra/SRR12820319/SRR12820319	SRX9288052		RNA-Seq	cDNA	TRANSCRIPTOMIC	PAIRED	0	0	ILLUMINA	NextSeq 500	SRP287299	PRJNA669053	3	669053	SRS7515474	SAMN16432199	simple	511145	Escherichia coli str. K-12 substr. MG1655	GSM4831016	GEO	SRA1142396	public	4626DFD435603F764712A4C836440EE1	8B0DE79978BEA93EA99448A21CF666B1
SRR12820320	2021-08-07 18:47:46	2020-10-13 16:39:22	10459016	836721280	10459016	80	265	https://sra-pub-run-odp.s3.amazonaws.com/sra/SRR12820320/SRR12820320	SRX9288053		RNA-Seq	cDNA	TRANSCRIPTOMIC	PAIRED	0	0	ILLUMINA	NextSeq 500	SRP287299	PRJNA669053	3	669053	SRS7515476	SAMN16432197	simple	511145	Escherichia coli str. K-12 substr. MG1655	GSM4831017	GEO	SRA1142396	public	D8BFF0D7BCBD358A67581F573F93230E	FD599B8DCC53CCAA1DA304850FC34B33
SRR12820321	2021-08-07 18:47:46	2020-10-13 16:39:15	7584483	606758640	7584483	80	200	https://sra-pub-run-odp.s3.amazonaws.com/sra/SRR12820321/SRR12820321	SRX9288054		RNA-Seq	cDNA	TRANSCRIPTOMIC	PAIRED	0	0	ILLUMINA	NextSeq 500	SRP287299	PRJNA669053	3	669053	SRS7515477	SAMN16432196	simple	511145	Escherichia coli str. K-12 substr. MG1655	GSM4831018	GEO	SRA1142396	public	A5460FE46C694EB10B560A66FBEE5ED2	497EC8665AF35108543EF90208922BDB
SRR12820322	2021-08-07 18:47:46	2020-10-13 16:39:05	9514777	761182160	9514777	80	249	https://sra-pub-run-odp.s3.amazonaws.com/sra/SRR12820322/SRR12820322	SRX9288055		RNA-Seq	cDNA	TRANSCRIPTOMIC	PAIRED	0	0	ILLUMINA	NextSeq 500	SRP287299	PRJNA669053	3	669053	SRS7515478	SAMN16432194	simple	511145	Escherichia coli str. K-12 substr. MG1655	GSM4831019	GEO	SRA1142396	public	FAE4C406B4BD2476D3BBB21A2C24F718	A65BA350E4BC4D96EC592680B9EEFF26
SRR12820323	2021-08-07 18:47:46	2020-10-13 16:39:04	9461225	756898000	9461225	80	248	https://sra-pub-run-odp.s3.amazonaws.com/sra/SRR12820323/SRR12820323	SRX9288056		RNA-Seq	cDNA	TRANSCRIPTOMIC	PAIRED	0	0	ILLUMINA	NextSeq 500	SRP287299	PRJNA669053	3	669053	SRS7515479	SAMN16432193	simple	511145	Escherichia coli str. K-12 substr. MG1655	GSM4831020	GEO	SRA1142396	public	84EA792B5FA3518A9CDC4571CFEA40E2	377B7CFBF3BB552B058C565332D50AD2
SRR12820324	2021-08-07 18:47:46	2020-10-13 16:39:10	9353870	748309600	9353870	80	246	https://sra-pub-run-odp.s3.amazonaws.com/sra/SRR12820324/SRR12820324	SRX9288057		RNA-Seq	cDNA	TRANSCRIPTOMIC	PAIRED	0	0	ILLUMINA	NextSeq 500	SRP287299	PRJNA669053	3	669053	SRS7515480	SAMN16432191	simple	511145	Escherichia coli str. K-12 substr. MG1655	GSM4831021	GEO	SRA1142396	public	3B33B120D2DC8854818CF31DA3A0A02C	B84B9B5BB6242767027789DA710C8C6C
SRR12820325	2021-08-07 18:47:46	2020-10-13 16:40:15	9026578	722126240	9026578	80	238	https://sra-pub-run-odp.s3.amazonaws.com/sra/SRR12820325/SRR12820325	SRX9288058		RNA-Seq	cDNA	TRANSCRIPTOMIC	PAIRED	0	0	ILLUMINA	NextSeq 500	SRP287299	PRJNA669053	3	669053	SRS7515482	SAMN16432190	simple	511145	Escherichia coli str. K-12 substr. MG1655	GSM4831022	GEO	SRA1142396	public	FBC8BD412033FD30189DA71E762F481A	89FEAAFC91DDC307E49123F077214A4C
SRR12820326	2021-08-07 18:47:46	2020-10-13 16:38:37	7414007	593120560	7414007	80	195	https://sra-pub-run-odp.s3.amazonaws.com/sra/SRR12820326/SRR12820326	SRX9288059		RNA-Seq	cDNA	TRANSCRIPTOMIC	PAIRED	0	0	ILLUMINA	NextSeq 500	SRP287299	PRJNA669053	3	669053	SRS7515481	SAMN16432188	simple	511145	Escherichia coli str. K-12 substr. MG1655	GSM4831023	GEO	SRA1142396	public	709FBC545BB3FBEEF84CEDD810B9C432	01C2957FF3301F83B5B08AED426D2EB7
SRR12820327	2021-08-07 18:47:46	2020-10-13 16:39:43	10091029	807282320	10091029	80	266	https://sra-pub-run-odp.s3.amazonaws.com/sra/SRR12820327/SRR12820327	SRX9288060		RNA-Seq	cDNA	TRANSCRIPTOMIC	PAIRED	0	0	ILLUMINA	NextSeq 500	SRP287299	PRJNA669053	3	669053	SRS7515483	SAMN16432187	simple	511145	Escherichia coli str. K-12 substr. MG1655	GSM4831024	GEO	SRA1142396	public	5393DAE012691382E1D3ED7DC8C594D3	DBA1004A98013CF546D9F09DA9B92B39
SRR12820328	2021-08-07 18:47:46	2020-10-13 16:39:57	8706166	696493280	8706166	80	231	https://sra-pub-run-odp.s3.amazonaws.com/sra/SRR12820328/SRR12820328	SRX9288061		RNA-Seq	cDNA	TRANSCRIPTOMIC	PAIRED	0	0	ILLUMINA	NextSeq 500	SRP287299	PRJNA669053	3	669053	SRS7515484	SAMN16432186	simple	511145	Escherichia coli str. K-12 substr. MG1655	GSM4831025	GEO	SRA1142396	public	AE0E621EBCDD8B507BF2CC0DC538E3F7	474EC43861150F913D1FB81E6DFE61D0
SRR12820329	2021-08-07 18:47:46	2020-10-13 16:40:39	11422355	913788400	11422355	80	301	https://sra-pub-run-odp.s3.amazonaws.com/sra/SRR12820329/SRR12820329	SRX9288062		RNA-Seq	cDNA	TRANSCRIPTOMIC	PAIRED	0	0	ILLUMINA	NextSeq 500	SRP287299	PRJNA669053	3	669053	SRS7515486	SAMN16432185	simple	511145	Escherichia coli str. K-12 substr. MG1655	GSM4831026	GEO	SRA1142396	public	85DBCE3A66333C4AE0A210E7AFAD03D9	1279447484929275372EC8AAE8D21448
SRR12820330	2021-08-07 18:47:47	2020-10-13 16:38:23	4935117	394809360	4935117	80	129	https://sra-pub-run-odp.s3.amazonaws.com/sra/SRR12820330/SRR12820330	SRX9288063		RNA-Seq	cDNA	TRANSCRIPTOMIC	PAIRED	0	0	ILLUMINA	NextSeq 500	SRP287299	PRJNA669053	3	669053	SRS7515485	SAMN16432183	simple	511145	Escherichia coli str. K-12 substr. MG1655	GSM4831027	GEO	SRA1142396	public	DF43282287961EF615EE41D92722DA6B	28763D7F6B5DDE4951D4B8DCA2FBBE1E
SRR12820331	2021-08-07 18:47:47	2020-10-13 16:39:47	9289441	743155280	9289441	80	245	https://sra-pub-run-odp.s3.amazonaws.com/sra/SRR12820331/SRR12820331	SRX9288064		RNA-Seq	cDNA	TRANSCRIPTOMIC	PAIRED	0	0	ILLUMINA	NextSeq 500	SRP287299	PRJNA669053	3	669053	SRS7515487	SAMN16432222	simple	511145	Escherichia coli str. K-12 substr. MG1655	GSM4831028	GEO	SRA1142396	public	24C8A306FE0506BC77D5A7F8294AEE10	B4F7C272CF9FDE84F7BB5449D03120D5
SRR12820332	2021-08-07 18:47:47	2020-10-13 16:40:26	9667076	773366080	9667076	80	253	https://sra-pub-run-odp.s3.amazonaws.com/sra/SRR12820332/SRR12820332	SRX9288065		RNA-Seq	cDNA	TRANSCRIPTOMIC	PAIRED	0	0	ILLUMINA	NextSeq 500	SRP287299	PRJNA669053	3	669053	SRS7515490	SAMN16432221	simple	511145	Escherichia coli str. K-12 substr. MG1655	GSM4831029	GEO	SRA1142396	public	E695587E0FDCA39B79D813E9F3D986C9	AAF4249F1B393AF3BD517344EBE0380C
SRR12820333	2021-08-07 18:47:47	2020-10-13 16:39:54	8961839	716947120	8961839	80	238	https://sra-pub-run-odp.s3.amazonaws.com/sra/SRR12820333/SRR12820333	SRX9288066		RNA-Seq	cDNA	TRANSCRIPTOMIC	PAIRED	0	0	ILLUMINA	NextSeq 500	SRP287299	PRJNA669053	3	669053	SRS7515489	SAMN16432219	simple	511145	Escherichia coli str. K-12 substr. MG1655	GSM4831030	GEO	SRA1142396	public	94336F79AEA0D3F58AB18FB412336418	9F324431E07F44D3F3B65257F3E1AC67
SRR12820334	2021-08-07 18:47:47	2020-10-13 16:39:46	7861622	628929760	7861622	80	207	https://sra-pub-run-odp.s3.amazonaws.com/sra/SRR12820334/SRR12820334	SRX9288067		RNA-Seq	cDNA	TRANSCRIPTOMIC	PAIRED	0	0	ILLUMINA	NextSeq 500	SRP287299	PRJNA669053	3	669053	SRS7515488	SAMN16432218	simple	511145	Escherichia coli str. K-12 substr. MG1655	GSM4831031	GEO	SRA1142396	public	19226FD274B2F50933980B7C0CE3D0FA	6896B5A62E21BE75F941A08D932A9873
SRR12820335	2021-08-07 18:47:47	2020-10-13 16:39:14	8755011	700400880	8755011	80	231	https://sra-pub-run-odp.s3.amazonaws.com/sra/SRR12820335/SRR12820335	SRX9288068		RNA-Seq	cDNA	TRANSCRIPTOMIC	PAIRED	0	0	ILLUMINA	NextSeq 500	SRP287299	PRJNA669053	3	669053	SRS7515491	SAMN16432217	simple	511145	Escherichia coli str. K-12 substr. MG1655	GSM4831032	GEO	SRA1142396	public	EB14012AE9B2A9B41CD436DE2DA0A238	08D5D0A5C31F35D357ADCD15675EC713
SRR12820336	2021-08-07 18:47:47	2020-10-13 16:39:36	8815119	705209520	8815119	80	235	https://sra-pub-run-odp.s3.amazonaws.com/sra/SRR12820336/SRR12820336	SRX9288069		RNA-Seq	cDNA	TRANSCRIPTOMIC	PAIRED	0	0	ILLUMINA	NextSeq 500	SRP287299	PRJNA669053	3	669053	SRS7515492	SAMN16432216	simple	511145	Escherichia coli str. K-12 substr. MG1655	GSM4831033	GEO	SRA1142396	public	88BD68281E089CE1556CABD7F5323725	640C799341086BDCED2E5BF12CBB571A
SRR12820337	2021-08-07 18:47:47	2020-10-13 16:39:19	8621440	689715200	8621440	80	230	https://sra-pub-run-odp.s3.amazonaws.com/sra/SRR12820337/SRR12820337	SRX9288070		RNA-Seq	cDNA	TRANSCRIPTOMIC	PAIRED	0	0	ILLUMINA	NextSeq 500	SRP287299	PRJNA669053	3	669053	SRS7515493	SAMN16432215	simple	511145	Escherichia coli str. K-12 substr. MG1655	GSM4831034	GEO	SRA1142396	public	A8628F2DEC6BDDC85222EEEB578859AB	8A7E7C980B181A22635AF7E7D457C690
SRR12820338	2021-08-07 18:47:47	2020-10-13 16:39:40	9034162	722732960	9034162	80	237	https://sra-pub-run-odp.s3.amazonaws.com/sra/SRR12820338/SRR12820338	SRX9288071		RNA-Seq	cDNA	TRANSCRIPTOMIC	PAIRED	0	0	ILLUMINA	NextSeq 500	SRP287299	PRJNA669053	3	669053	SRS7515494	SAMN16432214	simple	511145	Escherichia coli str. K-12 substr. MG1655	GSM4831035	GEO	SRA1142396	public	9DFD325929BD8241BC89837E7267A327	AFD98EF585700B4B239185E467C03DD7
SRR12849525	2021-08-28 14:38:35	2020-10-20 09:37:24	7431674	758030748	7431674	102	226	https://sra-pub-run-odp.s3.amazonaws.com/sra/SRR12849525/SRR12849525	SRX9316755		RNA-Seq	cDNA	TRANSCRIPTOMIC	PAIRED	0	0	ILLUMINA	Illumina HiSeq 4000	SRP287789	PRJNA670093	3	670093	SRS7541401	SAMN16483855	simple	511145	Escherichia coli str. K-12 substr. MG1655	GSM4837045	GEO	SRA1145453	public	5F1D45717435B3A0F229349074F9E935	6AB7D4618748FE41DA00FC30DE819AE0
SRR12849526	2021-08-28 14:38:35	2020-10-20 09:37:11	7300144	744614688	7300144	102	223	https://sra-pub-run-odp.s3.amazonaws.com/sra/SRR12849526/SRR12849526	SRX9316756		RNA-Seq	cDNA	TRANSCRIPTOMIC	PAIRED	0	0	ILLUMINA	Illumina HiSeq 4000	SRP287789	PRJNA670093	3	670093	SRS7541403	SAMN16483854	simple	511145	Escherichia coli str. K-12 substr. MG1655	GSM4837046	GEO	SRA1145453	public	822C02678C7E8CE1103D8A6710B90FCC	486BE00256E421DCEB1A14833BD641F6
SRR12849527	2021-08-28 14:38:35	2020-10-20 09:37:36	7909700	806789400	7909700	102	240	https://sra-pub-run-odp.s3.amazonaws.com/sra/SRR12849527/SRR12849527	SRX9316757		RNA-Seq	cDNA	TRANSCRIPTOMIC	PAIRED	0	0	ILLUMINA	Illumina HiSeq 4000	SRP287789	PRJNA670093	3	670093	SRS7541402	SAMN16483853	simple	511145	Escherichia coli str. K-12 substr. MG1655	GSM4837047	GEO	SRA1145453	public	9FBD24BA3935A2A55D39F799087FF640	4A79970B7B662A91DA49CAE774C072F4
SRR12849528	2021-08-28 14:38:35	2020-10-20 09:39:27	12880965	1313858430	12880965	102	399	https://sra-pub-run-odp.s3.amazonaws.com/sra/SRR12849528/SRR12849528	SRX9316744		RNA-Seq	cDNA	TRANSCRIPTOMIC	PAIRED	0	0	ILLUMINA	Illumina HiSeq 4000	SRP287789	PRJNA670093	3	670093	SRS7541392	SAMN16483866	simple	511145	Escherichia coli str. K-12 substr. MG1655	GSM4837034	GEO	SRA1145453	public	17BDDD11B2D3A700AC6ED529F8C8E1C8	DE5DA97354045EFADB2F8310DAB1A78A
SRR12849529	2021-08-28 14:38:35	2020-10-20 09:39:50	13248207	1351317114	13248207	102	409	https://sra-pub-run-odp.s3.amazonaws.com/sra/SRR12849529/SRR12849529	SRX9316745		RNA-Seq	cDNA	TRANSCRIPTOMIC	PAIRED	0	0	ILLUMINA	Illumina HiSeq 4000	SRP287789	PRJNA670093	3	670093	SRS7541391	SAMN16483865	simple	511145	Escherichia coli str. K-12 substr. MG1655	GSM4837035	GEO	SRA1145453	public	B4BAF1A39E3E7F235FB31AC0FE1AF017	0AEB092554054502FB85CFAB970A693A
SRR12849530	2021-08-28 14:38:35	2020-10-20 09:38:48	11803877	1203995454	11803877	102	366	https://sra-pub-run-odp.s3.amazonaws.com/sra/SRR12849530/SRR12849530	SRX9316746		RNA-Seq	cDNA	TRANSCRIPTOMIC	PAIRED	0	0	ILLUMINA	Illumina HiSeq 4000	SRP287789	PRJNA670093	3	670093	SRS7541390	SAMN16483864	simple	511145	Escherichia coli str. K-12 substr. MG1655	GSM4837036	GEO	SRA1145453	public	E4EF91871D13862DA82F8109A57D01A5	F072B2F3E8039FCA97A8C0B7FF2D47C2
SRR12849531	2021-08-28 14:38:35	2020-10-20 09:41:14	16676767	1701030234	16676767	102	515	https://sra-pub-run-odp.s3.amazonaws.com/sra/SRR12849531/SRR12849531	SRX9316747		RNA-Seq	cDNA	TRANSCRIPTOMIC	PAIRED	0	0	ILLUMINA	Illumina HiSeq 4000	SRP287789	PRJNA670093	3	670093	SRS7541394	SAMN16483863	simple	511145	Escherichia coli str. K-12 substr. MG1655	GSM4837037	GEO	SRA1145453	public	5D740FFEC795511F8A77F259C2238A16	3A977139B861249449D9243FAEFA100C
SRR12849532	2021-08-28 14:38:35	2020-10-20 09:37:08	6930631	706924362	6930631	102	212	https://sra-pub-run-odp.s3.amazonaws.com/sra/SRR12849532/SRR12849532	SRX9316748		RNA-Seq	cDNA	TRANSCRIPTOMIC	PAIRED	0	0	ILLUMINA	Illumina HiSeq 4000	SRP287789	PRJNA670093	3	670093	SRS7541393	SAMN16483862	simple	511145	Escherichia coli str. K-12 substr. MG1655	GSM4837038	GEO	SRA1145453	public	660F21D94C0E81F69A86D4B6920FC394	4202405CA2A5FBEA65813DCA50A55CB7
SRR12849533	2021-08-28 14:38:35	2020-10-20 09:37:22	7521560	767199120	7521560	102	227	https://sra-pub-run-odp.s3.amazonaws.com/sra/SRR12849533/SRR12849533	SRX9316749		RNA-Seq	cDNA	TRANSCRIPTOMIC	PAIRED	0	0	ILLUMINA	Illumina HiSeq 4000	SRP287789	PRJNA670093	3	670093	SRS7541395	SAMN16483861	simple	511145	Escherichia coli str. K-12 substr. MG1655	GSM4837039	GEO	SRA1145453	public	470F81AC05E5A36E78E106C43CE1CDBC	08E3AC5ACBAF6D86A4250850A2BD6E0A
SRR12849534	2021-08-28 14:38:35	2020-10-20 09:38:43	10429671	1063826442	10429671	102	320	https://sra-pub-run-odp.s3.amazonaws.com/sra/SRR12849534/SRR12849534	SRX9316750		RNA-Seq	cDNA	TRANSCRIPTOMIC	PAIRED	0	0	ILLUMINA	Illumina HiSeq 4000	SRP287789	PRJNA670093	3	670093	SRS7541396	SAMN16483860	simple	511145	Escherichia coli str. K-12 substr. MG1655	GSM4837040	GEO	SRA1145453	public	F1582D0FAF109ED54DD9FF3C9BFB31F0	BEA0B12FE81E3A9E04780254F4B5EF33
SRR12849535	2021-08-28 14:38:35	2020-10-20 09:38:37	10438346	1064711292	10438346	102	319	https://sra-pub-run-odp.s3.amazonaws.com/sra/SRR12849535/SRR12849535	SRX9316751		RNA-Seq	cDNA	TRANSCRIPTOMIC	PAIRED	0	0	ILLUMINA	Illumina HiSeq 4000	SRP287789	PRJNA670093	3	670093	SRS7541397	SAMN16483859	simple	511145	Escherichia coli str. K-12 substr. MG1655	GSM4837041	GEO	SRA1145453	public	856CB1B6F4D6E2FD0BEEFCDBF74C92DF	CC0ED5D9E6ED8BD6D1CBC952CBA78687
SRR12849536	2021-08-28 14:38:35	2020-10-20 09:38:08	9980935	1018055370	9980935	102	309	https://sra-pub-run-odp.s3.amazonaws.com/sra/SRR12849536/SRR12849536	SRX9316752		RNA-Seq	cDNA	TRANSCRIPTOMIC	PAIRED	0	0	ILLUMINA	Illumina HiSeq 4000	SRP287789	PRJNA670093	3	670093	SRS7541398	SAMN16483858	simple	511145	Escherichia coli str. K-12 substr. MG1655	GSM4837042	GEO	SRA1145453	public	0B9820D21D84D5514D9A11599A7A025D	00DCDC0C805D23177C885CB6BE6D3B38
SRR12849537	2021-08-28 14:38:35	2020-10-20 09:39:16	11783537	1201920774	11783537	102	366	https://sra-pub-run-odp.s3.amazonaws.com/sra/SRR12849537/SRR12849537	SRX9316753		RNA-Seq	cDNA	TRANSCRIPTOMIC	PAIRED	0	0	ILLUMINA	Illumina HiSeq 4000	SRP287789	PRJNA670093	3	670093	SRS7541399	SAMN16483857	simple	511145	Escherichia coli str. K-12 substr. MG1655	GSM4837043	GEO	SRA1145453	public	8C2D9D6D93A9D8239B64696E531CBEF6	49B967F23D0F13ADE88AC86E247F8460
SRR12849538	2021-08-28 14:38:35	2020-10-20 09:37:28	6023354	614382108	6023354	102	183	https://sra-pub-run-odp.s3.amazonaws.com/sra/SRR12849538/SRR12849538	SRX9316754		RNA-Seq	cDNA	TRANSCRIPTOMIC	PAIRED	0	0	ILLUMINA	Illumina HiSeq 4000	SRP287789	PRJNA670093	3	670093	SRS7541400	SAMN16483856	simple	511145	Escherichia coli str. K-12 substr. MG1655	GSM4837044	GEO	SRA1145453	public	011E9A775648FBE7EE8B025291326945	9404637D211936CFB862C4FF87B220A9
SRR12894012	2020-10-27 16:36:24	2020-10-25 22:44:35	23525261	2376051361	0	101	843	https://sra-pub-run-odp.s3.amazonaws.com/sra/SRR12894012/SRR12894012	SRX9359084		RNA-Seq	cDNA	TRANSCRIPTOMIC	SINGLE	0	0	ILLUMINA	Illumina HiSeq 4000	SRP288524	PRJNA671752	3	671752	SRS7582002	SAMN16550510	simple	511145	Escherichia coli str. K-12 substr. MG1655	GSM4859681	GEO	SRA1147687	public	065379CC125B4750D93688D57755DF58	D7CDE56F96C546388310595BCFAB71B4
SRR12894013	2020-10-27 16:36:25	2020-10-25 22:42:08	21867120	2208579120	0	101	784	https://sra-pub-run-odp.s3.amazonaws.com/sra/SRR12894013/SRR12894013	SRX9359085		RNA-Seq	cDNA	TRANSCRIPTOMIC	SINGLE	0	0	ILLUMINA	Illumina HiSeq 4000	SRP288524	PRJNA671752	3	671752	SRS7582003	SAMN16550509	simple	511145	Escherichia coli str. K-12 substr. MG1655	GSM4859682	GEO	SRA1147687	public	1F29E623F8D58DF6FF0FFB199EFC936F	1C4E28ECA708997FF8B0EC4FBA88A095
SRR12894014	2020-10-27 16:36:25	2020-10-25 22:42:20	20077356	2027812956	0	101	720	https://sra-pub-run-odp.s3.amazonaws.com/sra/SRR12894014/SRR12894014	SRX9359086		RNA-Seq	cDNA	TRANSCRIPTOMIC	SINGLE	0	0	ILLUMINA	Illumina HiSeq 4000	SRP288524	PRJNA671752	3	671752	SRS7582004	SAMN16550508	simple	511145	Escherichia coli str. K-12 substr. MG1655	GSM4859683	GEO	SRA1147687	public	436AEA95472036E5FCE8911294EC1F97	17005B9ECDE7ADE9313C5A1FAB2420A8
SRR12894015	2020-10-27 16:36:25	2020-10-25 22:42:50	19681299	1987811199	0	101	708	https://sra-pub-run-odp.s3.amazonaws.com/sra/SRR12894015/SRR12894015	SRX9359087		RNA-Seq	cDNA	TRANSCRIPTOMIC	SINGLE	0	0	ILLUMINA	Illumina HiSeq 4000	SRP288524	PRJNA671752	3	671752	SRS7582005	SAMN16550507	simple	511145	Escherichia coli str. K-12 substr. MG1655	GSM4859684	GEO	SRA1147687	public	BB335444014A3A757B752181823E18D6	3510B8FCCDA53A75B1FD775515FF373D
SRR12894016	2020-10-27 16:36:25	2020-10-25 22:42:23	18330690	1851399690	0	101	658	https://sra-pub-run-odp.s3.amazonaws.com/sra/SRR12894016/SRR12894016	SRX9359088		RNA-Seq	cDNA	TRANSCRIPTOMIC	SINGLE	0	0	ILLUMINA	Illumina HiSeq 4000	SRP288524	PRJNA671752	3	671752	SRS7582006	SAMN16550506	simple	511145	Escherichia coli str. K-12 substr. MG1655	GSM4859685	GEO	SRA1147687	public	100D986EF53355C7AB57815D52BA4AAB	1A0EEBBF86DB4552406730F6DC6F3087
SRR12894017	2020-10-27 16:36:25	2020-10-25 22:43:02	21344390	2155783390	0	101	769	https://sra-pub-run-odp.s3.amazonaws.com/sra/SRR12894017/SRR12894017	SRX9359089		RNA-Seq	cDNA	TRANSCRIPTOMIC	SINGLE	0	0	ILLUMINA	Illumina HiSeq 4000	SRP288524	PRJNA671752	3	671752	SRS7582007	SAMN16550505	simple	511145	Escherichia coli str. K-12 substr. MG1655	GSM4859686	GEO	SRA1147687	public	A386F846A42BF5B3A1738A536E28D510	9729D9869C7657DDEAFA360B6B8B1F9E
SRR12894018	2020-10-27 16:36:25	2020-10-25 22:41:23	18881027	1906983727	0	101	678	https://sra-pub-run-odp.s3.amazonaws.com/sra/SRR12894018/SRR12894018	SRX9359090		RNA-Seq	cDNA	TRANSCRIPTOMIC	SINGLE	0	0	ILLUMINA	Illumina HiSeq 4000	SRP288524	PRJNA671752	3	671752	SRS7582008	SAMN16550519	simple	511145	Escherichia coli str. K-12 substr. MG1655	GSM4859687	GEO	SRA1147687	public	3377E27938421DD82792679F73EB5009	6C011221C0F9BD8CB023AC42C9415222
SRR12894019	2020-10-27 16:36:25	2020-10-25 22:41:28	19120411	1931161511	0	101	687	https://sra-pub-run-odp.s3.amazonaws.com/sra/SRR12894019/SRR12894019	SRX9359091		RNA-Seq	cDNA	TRANSCRIPTOMIC	SINGLE	0	0	ILLUMINA	Illumina HiSeq 4000	SRP288524	PRJNA671752	3	671752	SRS7582009	SAMN16550518	simple	511145	Escherichia coli str. K-12 substr. MG1655	GSM4859688	GEO	SRA1147687	public	0D14A7657A9CC5B93A8EB07F9F4C0630	65E13C0A07199A73128254CA623117BB
SRR12894020	2020-10-27 16:36:25	2020-10-25 22:42:57	19291240	1948415240	0	101	744	https://sra-pub-run-odp.s3.amazonaws.com/sra/SRR12894020/SRR12894020	SRX9359092		RNA-Seq	cDNA	TRANSCRIPTOMIC	SINGLE	0	0	ILLUMINA	Illumina HiSeq 4000	SRP288524	PRJNA671752	3	671752	SRS7582010	SAMN16550517	simple	511145	Escherichia coli str. K-12 substr. MG1655	GSM4859689	GEO	SRA1147687	public	1655887C278F42E18CD2B09B3F4500AC	44BC00DEB0AA8075BB696D6F4D3CDAF2
SRR12894021	2020-10-27 16:36:25	2020-10-25 22:41:53	21421471	2163568571	0	101	769	https://sra-pub-run-odp.s3.amazonaws.com/sra/SRR12894021/SRR12894021	SRX9359093		RNA-Seq	cDNA	TRANSCRIPTOMIC	SINGLE	0	0	ILLUMINA	Illumina HiSeq 4000	SRP288524	PRJNA671752	3	671752	SRS7582011	SAMN16550516	simple	511145	Escherichia coli str. K-12 substr. MG1655	GSM4859690	GEO	SRA1147687	public	F14F85DA760D34AC30A002763B9BB5EF	89EBC153E6B063F9CF54E7A7B6D42AE3
SRR12894022	2020-10-27 16:36:25	2020-10-25 22:42:47	18336342	1851970542	0	101	659	https://sra-pub-run-odp.s3.amazonaws.com/sra/SRR12894022/SRR12894022	SRX9359094		RNA-Seq	cDNA	TRANSCRIPTOMIC	SINGLE	0	0	ILLUMINA	Illumina HiSeq 4000	SRP288524	PRJNA671752	3	671752	SRS7582012	SAMN16550515	simple	511145	Escherichia coli str. K-12 substr. MG1655	GSM4859691	GEO	SRA1147687	public	DE82D834ED6370EF5E0A3337E9ED0483	07824CC5A9337D1BF2DF48604870A313
SRR12894023	2020-10-27 16:36:25	2020-10-25 22:41:25	19435530	1962988530	0	101	695	https://sra-pub-run-odp.s3.amazonaws.com/sra/SRR12894023/SRR12894023	SRX9359095		RNA-Seq	cDNA	TRANSCRIPTOMIC	SINGLE	0	0	ILLUMINA	Illumina HiSeq 4000	SRP288524	PRJNA671752	3	671752	SRS7582013	SAMN16550514	simple	511145	Escherichia coli str. K-12 substr. MG1655	GSM4859692	GEO	SRA1147687	public	D3BAFAA609199EBBDEBD5D83F8F1FC3C	64008191CF7AD19CE1A634AC73CAB1FC
SRR12894024	2020-10-27 16:36:25	2020-10-25 22:43:33	21131964	2134328364	0	101	757	https://sra-pub-run-odp.s3.amazonaws.com/sra/SRR12894024/SRR12894024	SRX9359096		RNA-Seq	cDNA	TRANSCRIPTOMIC	SINGLE	0	0	ILLUMINA	Illumina HiSeq 4000	SRP288524	PRJNA671752	3	671752	SRS7582014	SAMN16550513	simple	511145	Escherichia coli str. K-12 substr. MG1655	GSM4859693	GEO	SRA1147687	public	9F966CDF9FDD687C0E0961D8742FA2BC	06AA2DA8495E6A23E3F05A8AAD8E3675
SRR12894025	2020-10-27 16:36:25	2020-10-25 22:43:38	20610222	2081632422	0	101	738	https://sra-pub-run-odp.s3.amazonaws.com/sra/SRR12894025/SRR12894025	SRX9359097		RNA-Seq	cDNA	TRANSCRIPTOMIC	SINGLE	0	0	ILLUMINA	Illumina HiSeq 4000	SRP288524	PRJNA671752	3	671752	SRS7582015	SAMN16550512	simple	511145	Escherichia coli str. K-12 substr. MG1655	GSM4859694	GEO	SRA1147687	public	021C41053E508F45D740EC26DCCD1E9F	00C3A54BCBB566E1752414DF302EB8FD
SRR12894026	2020-10-27 16:36:25	2020-10-25 22:45:47	25843684	2610212084	0	101	921	https://sra-pub-run-odp.s3.amazonaws.com/sra/SRR12894026/SRR12894026	SRX9359098		RNA-Seq	cDNA	TRANSCRIPTOMIC	SINGLE	0	0	ILLUMINA	Illumina HiSeq 4000	SRP288524	PRJNA671752	3	671752	SRS7582016	SAMN16550511	simple	511145	Escherichia coli str. K-12 substr. MG1655	GSM4859695	GEO	SRA1147687	public	A2B1863119F4C70B5F3C81FDC4DFA670	CAF87EBCCBC42A47536D5EDE42F3889A
SRR12964501	2021-11-24 12:13:06	2020-11-03 23:42:31	344100	12613749	0	36	5	https://sra-pub-run-odp.s3.amazonaws.com/sra/SRR12964501/SRR12964501	SRX9417096		ncRNA-Seq	size fractionation	TRANSCRIPTOMIC	SINGLE	0	0	ILLUMINA	Illumina HiSeq 4000	SRP290798	PRJNA673802	3	673802	SRS7632446	SAMN16623552	simple	511145	Escherichia coli str. K-12 substr. MG1655	GSM4876111	GEO	SRA1152360	public	D90B12C6E10A05CCB958FE72CF73B74C	5471B611A380F235883AD6C79501FBA5
SRR12964502	2021-11-24 12:13:06	2020-11-03 23:42:40	1075797	43514872	0	40	18	https://sra-pub-run-odp.s3.amazonaws.com/sra/SRR12964502/SRR12964502	SRX9417097		ncRNA-Seq	size fractionation	TRANSCRIPTOMIC	SINGLE	0	0	ILLUMINA	Illumina HiSeq 4000	SRP290798	PRJNA673802	3	673802	SRS7632447	SAMN16623551	simple	511145	Escherichia coli str. K-12 substr. MG1655	GSM4876112	GEO	SRA1152360	public	FD4D097E0E38A576ED0C91D3895DC4BA	A455F6015C2EAD0D9E420845E19BD896
SRR12964503	2021-11-24 12:13:06	2020-11-03 22:05:50	105387055	4616349911	0	43	1882	https://sra-pub-run-odp.s3.amazonaws.com/sra/SRR12964503/SRR12964503	SRX9417098		ncRNA-Seq	size fractionation	TRANSCRIPTOMIC	SINGLE	0	0	ILLUMINA	Illumina HiSeq 4000	SRP290798	PRJNA673802	3	673802	SRS7632448	SAMN16623550	simple	511145	Escherichia coli str. K-12 substr. MG1655	GSM4876113	GEO	SRA1152360	public	C39A091A99C413F9DC894FC0E1761D2F	7628F56AA711EE67B9CE0D8D5CC735F7
SRR1301050	2014-06-01 07:25:07	2014-05-28 11:21:36	8556647	436388997	0	51	277	https://sra-downloadb.be-md.ncbi.nlm.nih.gov/sos5/sra-pub-zq-11/SRR001/301/SRR1301050.sralite.1	SRX554704		RNA-Seq	cDNA	TRANSCRIPTOMIC	SINGLE	0	0	ILLUMINA	Illumina HiSeq 2000	SRP030123	PRJNA219750	2	219750	SRS621970	SAMN02801778	simple	511145	Escherichia coli str. K-12 substr. MG1655	GSM1399608	GEO	SRA101966	public	CB7BB3420712EE9FA50A3450D8BA1916	1E4BB42D283432F9FC34658DA268C0A5
SRR1301051	2014-06-01 07:26:07	2014-05-28 11:22:18	9484189	948418900	0	100	506	https://sra-downloadb.be-md.ncbi.nlm.nih.gov/sos5/sra-pub-zq-11/SRR001/301/SRR1301051.sralite.1	SRX554705		ncRNA-Seq	size fractionation	TRANSCRIPTOMIC	SINGLE	0	0	ILLUMINA	Illumina HiSeq 2000	SRP030123	PRJNA219750	2	219750	SRS621971	SAMN02801777	simple	511145	Escherichia coli str. K-12 substr. MG1655	GSM1399609	GEO	SRA101966	public	34374495ED2E5D4BF2E83C2707AD70E6	764724C1BDBF76902270A1FD7842EB6B
SRR1301052	2014-06-01 07:26:07	2014-05-28 11:22:16	7184193	718419300	0	100	360	https://sra-downloadb.be-md.ncbi.nlm.nih.gov/sos5/sra-pub-zq-11/SRR001/301/SRR1301052.sralite.1	SRX554706		ncRNA-Seq	size fractionation	TRANSCRIPTOMIC	SINGLE	0	0	ILLUMINA	Illumina HiSeq 2000	SRP030123	PRJNA219750	2	219750	SRS621972	SAMN02801781	simple	511145	Escherichia coli str. K-12 substr. MG1655	GSM1399610	GEO	SRA101966	public	308219DF35FD5C0F408D4790AFB7974B	B89960300FA921605019521D66CE2259
SRR1301053	2014-06-01 07:25:07	2014-05-28 11:21:39	4447065	444706500	0	100	224	https://sra-downloadb.be-md.ncbi.nlm.nih.gov/sos5/sra-pub-zq-11/SRR001/301/SRR1301053.sralite.1	SRX554707		RNA-Seq	cDNA	TRANSCRIPTOMIC	SINGLE	0	0	ILLUMINA	Illumina HiSeq 2000	SRP030123	PRJNA219750	2	219750	SRS621973	SAMN02801786	simple	511145	Escherichia coli str. K-12 substr. MG1655	GSM1399611	GEO	SRA101966	public	88D625A11C32690D7607B73B7DE8DEA3	49B5F5F881677CFEAC15B339C76A9F14
SRR1301056	2014-06-01 07:25:07	2014-05-28 11:21:44	4150616	415061600	0	100	219	https://sra-downloadb.be-md.ncbi.nlm.nih.gov/sos5/sra-pub-zq-11/SRR001/301/SRR1301056.sralite.1	SRX554710		ncRNA-Seq	size fractionation	TRANSCRIPTOMIC	SINGLE	0	0	ILLUMINA	Illumina HiSeq 2000	SRP030123	PRJNA219750	2	219750	SRS621976	SAMN02801779	simple	511145	Escherichia coli str. K-12 substr. MG1655	GSM1399614	GEO	SRA101966	public	6814DF59DA4FA821D5F9FBFFDC8A79E9	8EF4EE5E346C5ED247B0A3C315BB63B9
SRR1301057	2014-06-01 07:26:07	2014-05-28 11:22:13	6768833	676883300	0	100	346	https://sra-downloadb.be-md.ncbi.nlm.nih.gov/sos5/sra-pub-zq-11/SRR001/301/SRR1301057.sralite.1	SRX554711		ncRNA-Seq	size fractionation	TRANSCRIPTOMIC	SINGLE	0	0	ILLUMINA	Illumina HiSeq 2000	SRP030123	PRJNA219750	2	219750	SRS621977	SAMN02801783	simple	511145	Escherichia coli str. K-12 substr. MG1655	GSM1399615	GEO	SRA101966	public	4737E5F229EBFB7C67F830659E2EF56F	8A69875E53556516AA48FB4804897EAC
SRR1301058	2014-06-01 07:25:07	2014-05-28 11:21:47	4423741	442374100	0	100	222	https://sra-downloadb.be-md.ncbi.nlm.nih.gov/sos5/sra-pub-zq-11/SRR001/301/SRR1301058.sralite.1	SRX554712		RNA-Seq	cDNA	TRANSCRIPTOMIC	SINGLE	0	0	ILLUMINA	Illumina HiSeq 2000	SRP030123	PRJNA219750	2	219750	SRS621978	SAMN02801785	simple	511145	Escherichia coli str. K-12 substr. MG1655	GSM1399616	GEO	SRA101966	public	A8CDAF2CCFF068A72FC706FC175099DC	613F49F61CA9D8FCB9212A0624C7FED2
SRR13081865	2021-06-01 21:15:08	2020-11-18 16:03:00	7632718	526657542	7632718	69	182	https://sra-pub-run-odp.s3.amazonaws.com/sra/SRR13081865/SRR13081865	SRX9528612		RNA-Seq	cDNA	TRANSCRIPTOMIC	PAIRED	0	0	ILLUMINA	NextSeq 500	SRP293129	PRJNA679299	3	679299	SRS7735562	SAMN16828728	simple	511145	Escherichia coli str. K-12 substr. MG1655	GSM4914072	GEO	SRA1161094	public	6B25BE6A904E0CACC302CEAC48332C48	3CA5E98B9E294A138CF4FD13B9F5CB2C
SRR13081866	2021-06-01 21:15:08	2020-11-18 16:04:09	15276659	1054089471	15276659	69	364	https://sra-pub-run-odp.s3.amazonaws.com/sra/SRR13081866/SRR13081866	SRX9528613		RNA-Seq	cDNA	TRANSCRIPTOMIC	PAIRED	0	0	ILLUMINA	NextSeq 500	SRP293129	PRJNA679299	3	679299	SRS7735563	SAMN16828727	simple	511145	Escherichia coli str. K-12 substr. MG1655	GSM4914073	GEO	SRA1161094	public	C8C53D49F8C9A3F09FEAFC8FAD37AA9F	687BC94FAA4CD97F3FED427E8242C056
SRR13081867	2021-06-01 21:15:09	2020-11-18 16:03:21	12292367	848173323	12292367	69	295	https://sra-pub-run-odp.s3.amazonaws.com/sra/SRR13081867/SRR13081867	SRX9528614		RNA-Seq	cDNA	TRANSCRIPTOMIC	PAIRED	0	0	ILLUMINA	NextSeq 500	SRP293129	PRJNA679299	3	679299	SRS7735564	SAMN16828726	simple	511145	Escherichia coli str. K-12 substr. MG1655	GSM4914074	GEO	SRA1161094	public	18304BB6C3767F779D3113227FE445F8	EDECCE8412B2461D246A4A2AE38BE3BC
SRR13081868	2021-06-01 21:15:09	2020-11-18 16:04:02	11987079	827108451	11987079	69	290	https://sra-pub-run-odp.s3.amazonaws.com/sra/SRR13081868/SRR13081868	SRX9528615		RNA-Seq	cDNA	TRANSCRIPTOMIC	PAIRED	0	0	ILLUMINA	NextSeq 500	SRP293129	PRJNA679299	3	679299	SRS7735565	SAMN16828725	simple	511145	Escherichia coli str. K-12 substr. MG1655	GSM4914075	GEO	SRA1161094	public	B54A3D6628E250468FD41FB51E8F2938	F8F24F2C856C93262CDD00805C5FB184
SRR13081869	2021-06-01 21:15:09	2020-11-18 16:04:03	12263770	846200130	12263770	69	309	https://sra-pub-run-odp.s3.amazonaws.com/sra/SRR13081869/SRR13081869	SRX9528616		RNA-Seq	cDNA	TRANSCRIPTOMIC	PAIRED	0	0	ILLUMINA	NextSeq 500	SRP293129	PRJNA679299	3	679299	SRS7735566	SAMN16828723	simple	511145	Escherichia coli str. K-12 substr. MG1655	GSM4914076	GEO	SRA1161094	public	D0D63E9C16205AC8F357FD2508342DBE	8F2622ABB1E775116A46A9061A7F02C7
SRR13081870	2021-06-01 21:15:09	2020-11-18 16:04:14	15470074	1067435106	15470074	69	377	https://sra-pub-run-odp.s3.amazonaws.com/sra/SRR13081870/SRR13081870	SRX9528617		RNA-Seq	cDNA	TRANSCRIPTOMIC	PAIRED	0	0	ILLUMINA	NextSeq 500	SRP293129	PRJNA679299	3	679299	SRS7735567	SAMN16828722	simple	511145	Escherichia coli str. K-12 substr. MG1655	GSM4914077	GEO	SRA1161094	public	79FF8F982948F68B311F5C1CD76F0532	FE1F70596C646B6E14D6A789E241FF0C
SRR13081871	2021-06-01 21:15:09	2020-11-18 16:05:31	16797040	1158995760	16797040	69	396	https://sra-pub-run-odp.s3.amazonaws.com/sra/SRR13081871/SRR13081871	SRX9528618		RNA-Seq	cDNA	TRANSCRIPTOMIC	PAIRED	0	0	ILLUMINA	NextSeq 500	SRP293129	PRJNA679299	3	679299	SRS7735568	SAMN16828721	simple	511145	Escherichia coli str. K-12 substr. MG1655	GSM4914078	GEO	SRA1161094	public	CFC3C717DB00E1DB6E6C185AA9211957	96E843897F75F3C6C25D8D9720A2B5AD
SRR13081872	2021-06-01 21:15:09	2020-11-18 16:05:32	24690499	1703644431	24690499	69	582	https://sra-pub-run-odp.s3.amazonaws.com/sra/SRR13081872/SRR13081872	SRX9528619		RNA-Seq	cDNA	TRANSCRIPTOMIC	PAIRED	0	0	ILLUMINA	NextSeq 500	SRP293129	PRJNA679299	3	679299	SRS7735569	SAMN16828720	simple	511145	Escherichia coli str. K-12 substr. MG1655	GSM4914079	GEO	SRA1161094	public	E7DFC720521616E945C39142348126E0	9C21F997E61D3811A9F811834092B684
SRR13081873	2021-06-01 21:15:09	2020-11-18 16:04:43	14873573	1026276537	14873573	69	359	https://sra-pub-run-odp.s3.amazonaws.com/sra/SRR13081873/SRR13081873	SRX9528620		RNA-Seq	cDNA	TRANSCRIPTOMIC	PAIRED	0	0	ILLUMINA	NextSeq 500	SRP293129	PRJNA679299	3	679299	SRS7735570	SAMN16828719	simple	511145	Escherichia coli str. K-12 substr. MG1655	GSM4914080	GEO	SRA1161094	public	7516C425B18E7D344007336A6C1F3A83	4FE43CBD593675BA1D4E985E559B6245
SRR13081874	2021-06-01 21:15:09	2020-11-18 16:04:20	14402898	993799962	14402898	69	345	https://sra-pub-run-odp.s3.amazonaws.com/sra/SRR13081874/SRR13081874	SRX9528621		RNA-Seq	cDNA	TRANSCRIPTOMIC	PAIRED	0	0	ILLUMINA	NextSeq 500	SRP293129	PRJNA679299	3	679299	SRS7735571	SAMN16828718	simple	511145	Escherichia coli str. K-12 substr. MG1655	GSM4914081	GEO	SRA1161094	public	C86FD1F9B26B5716CF5E0FF534E13BBD	23CFDC1F7B7B6ACCF4930E9CBB4C8EA0
SRR13081875	2021-06-01 21:15:09	2020-11-18 16:04:03	13219855	912169995	13219855	69	325	https://sra-pub-run-odp.s3.amazonaws.com/sra/SRR13081875/SRR13081875	SRX9528622		RNA-Seq	cDNA	TRANSCRIPTOMIC	PAIRED	0	0	ILLUMINA	NextSeq 500	SRP293129	PRJNA679299	3	679299	SRS7735572	SAMN16828724	simple	511145	Escherichia coli str. K-12 substr. MG1655	GSM4914082	GEO	SRA1161094	public	62B3AB004D62683BAD99555A10A5F835	BAEC42C65A92619BDCE1A4B20E7EF097
SRR13081876	2021-06-01 21:15:09	2020-11-18 16:03:48	10286419	709762911	10286419	69	248	https://sra-pub-run-odp.s3.amazonaws.com/sra/SRR13081876/SRR13081876	SRX9528623		RNA-Seq	cDNA	TRANSCRIPTOMIC	PAIRED	0	0	ILLUMINA	NextSeq 500	SRP293129	PRJNA679299	3	679299	SRS7735573	SAMN16828717	simple	511145	Escherichia coli str. K-12 substr. MG1655	GSM4914083	GEO	SRA1161094	public	BB517437DA51367A6EBBB6559BCE43F4	0C5F49E0B24B93B4A5A77F52AF6E53DB
SRR13081877	2021-06-01 21:15:09	2020-11-18 16:09:53	40375994	2785943586	40375994	69	1166	https://sra-pub-run-odp.s3.amazonaws.com/sra/SRR13081877/SRR13081877	SRX9528624		RNA-Seq	cDNA	TRANSCRIPTOMIC	PAIRED	0	0	ILLUMINA	NextSeq 500	SRP293129	PRJNA679299	3	679299	SRS7735574	SAMN16828716	simple	511145	Escherichia coli str. K-12 substr. MG1655	GSM4914084	GEO	SRA1161094	public	32E7C4376656173330C15D49BC494846	9ECEEC11A18449430E2307678485EE57
SRR13081878	2021-06-01 21:15:09	2020-11-18 16:09:33	35967283	2481742527	35967283	69	1046	https://sra-pub-run-odp.s3.amazonaws.com/sra/SRR13081878/SRR13081878	SRX9528625		RNA-Seq	cDNA	TRANSCRIPTOMIC	PAIRED	0	0	ILLUMINA	NextSeq 500	SRP293129	PRJNA679299	3	679299	SRS7735575	SAMN16828715	simple	511145	Escherichia coli str. K-12 substr. MG1655	GSM4914085	GEO	SRA1161094	public	CDDEE1ED2D6946FABD4D910FFE26CD45	979ABE2CCF9C44A69436BD43F0E48501
SRR13081879	2021-06-01 21:15:09	2020-11-18 16:11:37	50988121	3518180349	50988121	69	1468	https://sra-pub-run-odp.s3.amazonaws.com/sra/SRR13081879/SRR13081879	SRX9528626		RNA-Seq	cDNA	TRANSCRIPTOMIC	PAIRED	0	0	ILLUMINA	NextSeq 500	SRP293129	PRJNA679299	3	679299	SRS7735576	SAMN16828714	simple	511145	Escherichia coli str. K-12 substr. MG1655	GSM4914086	GEO	SRA1161094	public	C7DCFEC7587A928BA33C3CFD08E62A9A	A4A6E2FFCD847265F9162D8CEF27629E
SRR13081880	2021-06-01 21:15:10	2020-11-18 16:09:48	54090994	3732278586	54090994	69	1557	https://sra-pub-run-odp.s3.amazonaws.com/sra/SRR13081880/SRR13081880	SRX9528627		RNA-Seq	cDNA	TRANSCRIPTOMIC	PAIRED	0	0	ILLUMINA	NextSeq 500	SRP293129	PRJNA679299	3	679299	SRS7735577	SAMN16828712	simple	511145	Escherichia coli str. K-12 substr. MG1655	GSM4914087	GEO	SRA1161094	public	7E3E05062F7B2307651F12EAA85FC811	D361FE35780502D63E9A790D952E8911
SRR13081881	2021-06-01 21:15:10	2020-11-18 16:11:09	46963862	3240506478	46963862	69	1361	https://sra-pub-run-odp.s3.amazonaws.com/sra/SRR13081881/SRR13081881	SRX9528628		RNA-Seq	cDNA	TRANSCRIPTOMIC	PAIRED	0	0	ILLUMINA	NextSeq 500	SRP293129	PRJNA679299	3	679299	SRS7735578	SAMN16828711	simple	511145	Escherichia coli str. K-12 substr. MG1655	GSM4914088	GEO	SRA1161094	public	95158931C57E2E91840FFCF19E239FB2	A62E6A00E8770C66201FE50B4132961F
SRR13081882	2021-06-01 21:15:10	2020-11-18 16:10:32	40699843	2808289167	40699843	69	1181	https://sra-pub-run-odp.s3.amazonaws.com/sra/SRR13081882/SRR13081882	SRX9528629		RNA-Seq	cDNA	TRANSCRIPTOMIC	PAIRED	0	0	ILLUMINA	NextSeq 500	SRP293129	PRJNA679299	3	679299	SRS7735579	SAMN16828691	simple	511145	Escherichia coli str. K-12 substr. MG1655	GSM4914089	GEO	SRA1161094	public	81F388E67D098B0C5B00DD047A3991DC	141E2B15A339B004270EE11F28EA814F
SRR13081883	2021-06-01 21:15:10	2020-11-18 16:11:39	46409867	3202280823	46409867	69	1337	https://sra-pub-run-odp.s3.amazonaws.com/sra/SRR13081883/SRR13081883	SRX9528630		RNA-Seq	cDNA	TRANSCRIPTOMIC	PAIRED	0	0	ILLUMINA	NextSeq 500	SRP293129	PRJNA679299	3	679299	SRS7735580	SAMN16828742	simple	511145	Escherichia coli str. K-12 substr. MG1655	GSM4914090	GEO	SRA1161094	public	7B43ADE9C8B75A806E96345CF234FA61	58BD169DB544A43B2FB16E142F8130A6
SRR13081884	2021-06-01 21:15:10	2020-11-18 16:14:48	65222307	4500339183	65222307	69	1885	https://sra-pub-run-odp.s3.amazonaws.com/sra/SRR13081884/SRR13081884	SRX9528631		RNA-Seq	cDNA	TRANSCRIPTOMIC	PAIRED	0	0	ILLUMINA	NextSeq 500	SRP293129	PRJNA679299	3	679299	SRS7735581	SAMN16828741	simple	511145	Escherichia coli str. K-12 substr. MG1655	GSM4914091	GEO	SRA1161094	public	F4AD498765AD75CBE9F55105D99CD8A0	F511CC8DEABDCBFCE8D1AAC30EE12E6D
SRR13081885	2021-06-01 21:15:10	2020-11-18 16:13:46	58775936	4055539584	58775936	69	1696	https://sra-pub-run-odp.s3.amazonaws.com/sra/SRR13081885/SRR13081885	SRX9528632		RNA-Seq	cDNA	TRANSCRIPTOMIC	PAIRED	0	0	ILLUMINA	NextSeq 500	SRP293129	PRJNA679299	3	679299	SRS7735582	SAMN16828740	simple	511145	Escherichia coli str. K-12 substr. MG1655	GSM4914092	GEO	SRA1161094	public	A323CDD98599DDF189BC942957A7BDA7	28517D5957A32C703EFCED2C9A239A56
SRR13081886	2021-06-01 21:15:10	2020-11-18 16:11:35	51007230	3519498870	51007230	69	1473	https://sra-pub-run-odp.s3.amazonaws.com/sra/SRR13081886/SRR13081886	SRX9528633		RNA-Seq	cDNA	TRANSCRIPTOMIC	PAIRED	0	0	ILLUMINA	NextSeq 500	SRP293129	PRJNA679299	3	679299	SRS7735583	SAMN16828739	simple	511145	Escherichia coli str. K-12 substr. MG1655	GSM4914093	GEO	SRA1161094	public	2761EFE29CF099647012CAB73F9A4BF2	87DA51A303EC2A95F72DCBE9C40A866B
SRR13081887	2021-06-01 21:15:10	2020-11-18 16:11:26	50215163	3464846247	50215163	69	1447	https://sra-pub-run-odp.s3.amazonaws.com/sra/SRR13081887/SRR13081887	SRX9528634		RNA-Seq	cDNA	TRANSCRIPTOMIC	PAIRED	0	0	ILLUMINA	NextSeq 500	SRP293129	PRJNA679299	3	679299	SRS7735584	SAMN16828738	simple	511145	Escherichia coli str. K-12 substr. MG1655	GSM4914094	GEO	SRA1161094	public	6811FF88CF36FA1D74915E0237C7811A	24E48C613EA4A7C5510F1DFE8CDE06F3
SRR13081888	2021-06-01 21:15:10	2020-11-18 16:09:43	37265908	2571347652	37265908	69	1084	https://sra-pub-run-odp.s3.amazonaws.com/sra/SRR13081888/SRR13081888	SRX9528635		RNA-Seq	cDNA	TRANSCRIPTOMIC	PAIRED	0	0	ILLUMINA	NextSeq 500	SRP293129	PRJNA679299	3	679299	SRS7735585	SAMN16828737	simple	511145	Escherichia coli str. K-12 substr. MG1655	GSM4914095	GEO	SRA1161094	public	6CFB5FF032176829431ED5B4520CDB4D	70A4792C7E0CE11B9956B1EF4031B4D8
SRR13081889	2021-06-01 20:03:42	2020-11-18 16:11:03	49465314	3413106666	49465314	69	1349	https://sra-pub-run-odp.s3.amazonaws.com/sra/SRR13081889/SRR13081889	SRX9528636		RNA-Seq	cDNA	TRANSCRIPTOMIC	PAIRED	0	0	ILLUMINA	NextSeq 500	SRP293130	PRJNA679302	3	679302	SRS7735586	SAMN16828736	simple	511145	Escherichia coli str. K-12 substr. MG1655	GSM4914096	GEO	SRA1161095	public	7B0A9327A0AB093031237232CE705405	38542863209DECD3EFB2B8E0F15FE7E1
SRR13081890	2021-06-01 20:03:42	2020-11-18 16:19:58	93544493	7483559440	93544493	80	2760	https://sra-pub-run-odp.s3.amazonaws.com/sra/SRR13081890/SRR13081890	SRX9528637		RNA-Seq	cDNA	TRANSCRIPTOMIC	PAIRED	0	0	ILLUMINA	NextSeq 500	SRP293130	PRJNA679302	3	679302	SRS7735587	SAMN16828735	simple	511145	Escherichia coli str. K-12 substr. MG1655	GSM4914097	GEO	SRA1161095	public	B75F5BB01C8164AF35BC3FDA859EBBE3	7D38F1082E096030C350C02F01CCBA98
[truncated: 2,539 more rows]
