# Supplementary material for: Escherichia coli transcriptome assembly from a compendium of RNA-seq data sets
Source: RNA Biol. 2023 Mar 15;20(1):77–84. doi: 10.1080/15476286.2023.2189331 (PMC10392735; doi:10.1080/15476286.2023.2189331)
Supplement: Supplemental Material [file KRNB_A_2189331_SM7113.zip › Supp_2189331 (1)/Supp_2189331/Supplementary_Table_5.xlsx]

## Sheet: Transcription Unit Pairs
Co-transcription Evidence	Probability of Co-transcription	RegulonDB	Gene1 name	Gene1 synonym	Gene1 start	Gene1 stop	Gene1 strand	Gene1 product	Gene2 name	Gene2 synonym	Gene2 start	Gene2 stop	Gene2 strand	Gene2 product
NO	0.460692	YES	b0001	thrL	190	255	+	thr operon leader peptide	b0002	thrA	337	2799	+	fused aspartate kinase/homoserine dehydrogenase 1
YES	0.763714	YES	b0002	thrA	337	2799	+	fused aspartate kinase/homoserine dehydrogenase 1	b0003	thrB	2801	3733	+	homoserine kinase
YES	0.763485	YES	b0003	thrB	2801	3733	+	homoserine kinase	b0004	thrC	3734	5020	+	threonine synthase
NO	0.363173	NO	b0004	thrC	3734	5020	+	threonine synthase	b0005	yaaX	5234	5530	+	DUF2502 domain-containing protein YaaX
NO	0.489806	NO	b0006	yaaA	5683	6459	-	DNA binding and peroxide stress response protein YaaA	b0007	yaaJ	6529	7959	-	putative transporter YaaJ
YES	0.593315	NO	b0008	talB	8238	9191	+	transaldolase B	b0009	mog	9306	9893	+	molybdopterin adenylyltransferase
NO	0.48036	NO	b0010	satP	9928	10494	-	acetate/succinate:H(+) symporter	b0011	yaaW	10643	11356	-	putative enzyme-specific chaperone YaaW
YES	0.595904	YES	b0014	dnaK	12163	14079	+	chaperone protein DnaK	b0015	dnaJ	14168	15298	+	chaperone protein DnaJ
YES	0.628622	NO	b0015	dnaJ	14168	15298	+	chaperone protein DnaJ	b0016	insL1	15445	16557	+	IS186/IS421 family transposase
YES	0.644046	YES	b0019	nhaA	17489	18655	+	Na(+):H(+) antiporter NhaA	b0020	nhaR	18715	19620	+	DNA-binding transcriptional activator NhaR
YES	0.654462	YES	b0021	insB1	19811	20314	-	IS1 family protein InsB	b0022	insA1	20233	20508	-	IS1 family protein InsA
NO	0.24401	NO	b0022	insA1	20233	20508	-	IS1 family protein InsA	b0023	rpsT	20815	21078	-	30S ribosomal subunit protein S20
YES	0.52042	NO	b0024	yaaY	21181	21399	+	DUF2575 domain-containing protein YaaY	b0025	ribF	21407	22348	+	bifunctional riboflavin kinase/FMN adenylyltransferase
YES	0.703401	YES	b0025	ribF	21407	22348	+	bifunctional riboflavin kinase/FMN adenylyltransferase	b0026	ileS	22391	25207	+	isoleucine--tRNA ligase
YES	0.749198	YES	b0026	ileS	22391	25207	+	isoleucine--tRNA ligase	b0027	lspA	25207	25701	+	lipoprotein signal peptidase
YES	0.645121	YES	b0027	lspA	25207	25701	+	lipoprotein signal peptidase	b0028	fkpB	25826	26275	+	peptidyl-prolyl cis-trans isomerase FkpB
YES	0.558457	YES	b0028	fkpB	25826	26275	+	peptidyl-prolyl cis-trans isomerase FkpB	b0029	ispH	26277	27227	+	4-hydroxy-3-methylbut-2-enyl diphosphate reductase
NO	0.448187	NO	b0029	ispH	26277	27227	+	4-hydroxy-3-methylbut-2-enyl diphosphate reductase	b0030	rihC	27293	28207	+	ribonucleoside hydrolase RihC
NO	0.349669	NO	b0030	rihC	27293	28207	+	ribonucleoside hydrolase RihC	b0031	dapB	28374	29195	+	4-hydroxy-tetrahydrodipicolinate reductase
NO	0.191596	NO	b0031	dapB	28374	29195	+	4-hydroxy-tetrahydrodipicolinate reductase	b0032	carA	29651	30799	+	carbamoyl-phosphate synthetase small subunit
YES	0.744555	YES	b0032	carA	29651	30799	+	carbamoyl-phosphate synthetase small subunit	b0033	carB	30817	34038	+	carbamoyl-phosphate synthetase large subunit
NO	0.30459	NO	b0033	carB	30817	34038	+	carbamoyl-phosphate synthetase large subunit	b0034	caiF	34300	34695	+	DNA-binding transcriptional activator CaiF
YES	0.751773	YES	b0035	caiE	34781	35371	-	putative transferase CaiE	b0036	caiD	35377	36162	-	crotonobetainyl-CoA hydratase
YES	0.65599	YES	b0036	caiD	35377	36162	-	crotonobetainyl-CoA hydratase	b0037	caiC	36271	37824	-	carnitine--CoA ligase
YES	0.71186	YES	b0037	caiC	36271	37824	-	carnitine--CoA ligase	b0038	caiB	37898	39115	-	gamma-butyrobetainyl-CoA:carnitine CoA transferase
YES	0.597195	YES	b0038	caiB	37898	39115	-	gamma-butyrobetainyl-CoA:carnitine CoA transferase	b0039	caiA	39244	40386	-	crotonobetainyl-CoA reductase
YES	0.649156	YES	b0039	caiA	39244	40386	-	crotonobetainyl-CoA reductase	b0040	caiT	40417	41931	-	L-carnitine:gamma-butyrobetaine antiporter
YES	0.757915	YES	b0041	fixA	42403	43173	+	putative electron transfer flavoprotein FixA	b0042	fixB	43188	44129	+	putative electron transfer flavoprotein FixB
YES	0.726757	YES	b0042	fixB	43188	44129	+	putative electron transfer flavoprotein FixB	b0043	fixC	44180	45466	+	putative oxidoreductase FixC
YES	0.768963	YES	b0043	fixC	44180	45466	+	putative oxidoreductase FixC	b0044	fixX	45463	45750	+	putative ferredoxin FixX
YES	0.716258	NO	b0044	fixX	45463	45750	+	putative ferredoxin FixX	b0045	yaaU	45807	47138	+	putative transporter YaaU
YES	0.563625	NO	b0045	yaaU	45807	47138	+	putative transporter YaaU	b0046	kefF	47246	47776	+	regulator of KefC-mediated potassium transport and quinone oxidoreductase
YES	0.754819	YES	b0046	kefF	47246	47776	+	regulator of KefC-mediated potassium transport and quinone oxidoreductase	b0047	kefC	47769	49631	+	K(+) : H(+) antiporter KefC
NO	0.3741	NO	b0047	kefC	47769	49631	+	K(+) : H(+) antiporter KefC	b0048	folA	49823	50302	+	dihydrofolate reductase
YES	0.673174	YES	b0049	apaH	50380	51222	-	diadenosine tetraphosphatase	b0050	apaG	51229	51606	-	DUF525 domain-containing protein ApaG
YES	0.685906	YES	b0050	apaG	51229	51606	-	DUF525 domain-containing protein ApaG	b0051	rsmA	51609	52430	-	16S rRNA m(6)2A1518%2Cm(6)2A1519 dimethyltransferase
YES	0.708729	YES	b0051	rsmA	51609	52430	-	16S rRNA m(6)2A1518%2Cm(6)2A1519 dimethyltransferase	b0052	pdxA	52427	53416	-	4-hydroxythreonine-4-phosphate dehydrogenase
YES	0.721632	YES	b0052	pdxA	52427	53416	-	4-hydroxythreonine-4-phosphate dehydrogenase	b0053	surA	53416	54702	-	chaperone SurA
YES	0.699337	YES	b0053	surA	53416	54702	-	chaperone SurA	b0054	lptD	54755	57109	-	lipopolysaccharide assembly protein LptD
NO	0.380561	NO	b0055	djlA	57364	58179	+	co-chaperone protein DjlA	b0056	yabP	58474	59124	+	putative uncharacterized protein YabP
YES	0.688816	YES	b0056	yabP	58474	59124	+	putative uncharacterized protein YabP	b0057	yabQ	59121	59279	+	protein YabQ
YES	0.696519	YES	b0058	rluA	59687	60346	-	23S rRNA pseudouridine(746) and tRNA pseudouridine(32) synthase	b0059	rapA	60358	63264	-	RNA polymerase-binding ATPase and RNAP recycling factor
YES	0.5175	NO	b0059	rapA	60358	63264	-	RNA polymerase-binding ATPase and RNAP recycling factor	b0060	polB	63429	65780	-	DNA polymerase II
YES	0.512938	NO	b0060	polB	63429	65780	-	DNA polymerase II	b0061	araD	65855	66550	-	L-ribulose-5-phosphate 4-epimerase AraD
YES	0.539886	YES	b0061	araD	65855	66550	-	L-ribulose-5-phosphate 4-epimerase AraD	b0062	araA	66835	68337	-	L-arabinose isomerase
YES	0.765113	YES	b0062	araA	66835	68337	-	L-arabinose isomerase	b0063	araB	68348	70048	-	ribulokinase
NO	0.397844	NO	b0064	araC	70387	71265	+	DNA-binding transcriptional dual regulator AraC	b0065	yabI	71351	72115	+	DedA family protein YabI
YES	0.763214	YES	b0066	thiQ	72229	72927	-	thiamine ABC transporter ATP binding subunit	b0067	thiP	72911	74521	-	thiamine ABC transporter membrane subunit
YES	0.739457	YES	b0067	thiP	72911	74521	-	thiamine ABC transporter membrane subunit	b0068	thiB	74497	75480	-	thiamine ABC transporter periplasmic binding protein
NO	0.481124	YES	b4662	sgrT	77388	77519	+	PtsG glucose transporter inhibitor	b0070	setA	77621	78799	+	sugar exporter SetA
YES	0.762538	YES	b0071	leuD	78848	79453	-	3-isopropylmalate dehydratase subunit LeuD	b0072	leuC	79464	80864	-	3-isopropylmalate dehydratase subunit LeuC
YES	0.772039	YES	b0072	leuC	79464	80864	-	3-isopropylmalate dehydratase subunit LeuC	b0073	leuB	80867	81958	-	3-isopropylmalate dehydrogenase
YES	0.756205	YES	b0073	leuB	80867	81958	-	3-isopropylmalate dehydrogenase	b0074	leuA	81958	83529	-	2-isopropylmalate synthase
YES	0.506748	YES	b0074	leuA	81958	83529	-	2-isopropylmalate synthase	b0075	leuL	83622	83708	-	leu operon leader peptide
YES	0.766777	YES	b0077	ilvI	85630	87354	+	acetolactate synthase/acetohydroxybutanoate synthase%2C catalytic subunit	b0078	ilvH	87357	87848	+	acetolactate synthase/acetohydroxybutanoate synthase%2C regulatory subunit
NO	0.38756	NO	b0078	ilvH	87357	87848	+	acetolactate synthase/acetohydroxybutanoate synthase%2C regulatory subunit	b0080	cra	88028	89032	+	DNA-binding transcriptional dual regulator Cra
NO	0.123665	NO	b0080	cra	88028	89032	+	DNA-binding transcriptional dual regulator Cra	b0081	mraZ	89634	90092	+	DNA-binding transcriptional repressor MraZ
YES	0.714159	YES	b0081	mraZ	89634	90092	+	DNA-binding transcriptional repressor MraZ	b0082	rsmH	90094	91035	+	16S rRNA m(4)C1402 methyltransferase
YES	0.739575	YES	b0082	rsmH	90094	91035	+	16S rRNA m(4)C1402 methyltransferase	b0083	ftsL	91032	91397	+	cell division protein FtsL
YES	0.686388	YES	b0083	ftsL	91032	91397	+	cell division protein FtsL	b0084	ftsI	91413	93179	+	peptidoglycan DD-transpeptidase FtsI
YES	0.749354	YES	b0085	murE	93166	94653	+	UDP-N-acetylmuramoyl-L-alanyl-D-glutamate--2%2C6-diaminopimelate ligase	b0086	murF	94650	96008	+	D-alanyl-D-alanine-adding enzyme
YES	0.750401	YES	b0086	murF	94650	96008	+	D-alanyl-D-alanine-adding enzyme	b0087	mraY	96002	97084	+	phospho-N-acetylmuramoyl-pentapeptide-transferase
YES	0.755957	YES	b0087	mraY	96002	97084	+	phospho-N-acetylmuramoyl-pentapeptide-transferase	b0088	murD	97087	98403	+	UDP-N-acetylmuramoyl-L-alanine--D-glutamate ligase
YES	0.731413	YES	b0088	murD	97087	98403	+	UDP-N-acetylmuramoyl-L-alanine--D-glutamate ligase	b0089	ftsW	98403	99647	+	peptidoglycan glycosyltransferase FtsW
YES	0.75744	YES	b0089	ftsW	98403	99647	+	peptidoglycan glycosyltransferase FtsW	b0090	murG	99644	100711	+	N-acetylglucosaminyl transferase
YES	0.72356	YES	b0090	murG	99644	100711	+	N-acetylglucosaminyl transferase	b0091	murC	100765	102240	+	UDP-N-acetylmuramate--L-alanine ligase
YES	0.73773	YES	b0091	murC	100765	102240	+	UDP-N-acetylmuramate--L-alanine ligase	b0092	ddlB	102233	103153	+	D-alanine--D-alanine ligase B
YES	0.744088	YES	b0092	ddlB	102233	103153	+	D-alanine--D-alanine ligase B	b0093	ftsQ	103155	103985	+	cell division protein FtsQ
YES	0.638759	YES	b0093	ftsQ	103155	103985	+	cell division protein FtsQ	b0094	ftsA	103982	105244	+	cell division protein FtsA
YES	0.502797	YES	b0094	ftsA	103982	105244	+	cell division protein FtsA	b0095	ftsZ	105305	106456	+	cell division protein FtsZ
NO	0.46189	YES	b0095	ftsZ	105305	106456	+	cell division protein FtsZ	b0096	lpxC	106557	107474	+	UDP-3-O-acyl-N-acetylglucosamine deacetylase
NO	0.284679	NO	b0096	lpxC	106557	107474	+	UDP-3-O-acyl-N-acetylglucosamine deacetylase	b0097	secM	107705	108217	+	SecA translation regulator
YES	0.542422	YES	b0097	secM	107705	108217	+	SecA translation regulator	b0098	secA	108279	110984	+	protein translocation ATPase
YES	0.640674	YES	b0098	secA	108279	110984	+	protein translocation ATPase	b0099	mutT	111044	111433	+	8-oxo-dGTP diphosphatase
YES	0.733552	YES	b0101	yacG	111649	111846	-	DNA gyrase inhibitor YacG	b0102	zapD	111856	112599	-	cell division factor ZapD
YES	0.70502	YES	b0102	zapD	111856	112599	-	cell division factor ZapD	b0103	coaE	112599	113219	-	dephospho-CoA kinase
NO	0.390929	NO	b4727	yacM	113244	113288	+	protein YacM	b0104	guaC	113444	114487	+	GMP reductase
YES	0.765443	YES	b0106	hofC	114522	115724	-	inner membrane protein HofC	b0107	hofB	115714	117099	-	T2SSE family protein
YES	0.737658	YES	b0107	hofB	115714	117099	-	T2SSE family protein	b0108	ppdD	117109	117549	-	prepilin-type N-terminal cleavage/methylation domain-containing protein PpdD
NO	0.364464	NO	b0108	ppdD	117109	117549	-	prepilin-type N-terminal cleavage/methylation domain-containing protein PpdD	b0109	nadC	117752	118645	-	quinolinate phosphoribosyltransferase (decarboxylating)
YES	0.721555	YES	b0110	ampD	118733	119284	+	1%2C6-anhydro-N-acetylmuramoyl-L-alanine amidase	b0111	ampE	119281	120135	+	protein AmpE
YES	0.526838	YES	b0113	pdhR	122092	122856	+	DNA-binding transcriptional dual regulator PdhR	b0114	aceE	123017	125680	+	pyruvate dehydrogenase E1 component
YES	0.747996	YES	b0114	aceE	123017	125680	+	pyruvate dehydrogenase E1 component	b0115	aceF	125695	127587	+	pyruvate dehydrogenase%2C E2 subunit
NO	0.456604	YES	b0115	aceF	125695	127587	+	pyruvate dehydrogenase%2C E2 subunit	b0116	lpd	127912	129336	+	lipoamide dehydrogenase
NO	0.373247	NO	b0118	acnB	131615	134212	+	AcnB	b0119	yacL	134388	134750	+	PF06062 family protein YacL
YES	0.723082	YES	b0120	speD	134788	135582	-	S-adenosylmethionine decarboxylase proenzyme	b0121	speE	135598	136464	-	spermidine synthase
NO	0.482406	YES	b0121	speE	135598	136464	-	spermidine synthase	b0122	yacC	136570	136917	-	putative lipoprotein YacC
YES	0.754862	YES	b0127	yadG	142779	143705	+	putative ABC transporter ATP-binding protein YadG	b0128	yadH	143702	144472	+	putative ABC transporter membrane subunit YadH
NO	0.479522	NO	b0128	yadH	143702	144472	+	putative ABC transporter membrane subunit YadH	b0129	yadI	144577	145017	+	putative PTS enzyme IIA component YadI
YES	0.593533	NO	b0129	yadI	144577	145017	+	putative PTS enzyme IIA component YadI	b0130	yadE	145081	146310	+	putative polysaccharide deacetylase lipoprotein YadE
YES	0.756946	YES	b0133	panC	147944	148795	-	pantothenate synthetase	b0134	panB	148807	149601	-	3-methyl-2-oxobutanoate hydroxymethyltransferase
NO	0.373704	NO	b0134	panB	148807	149601	-	3-methyl-2-oxobutanoate hydroxymethyltransferase	b0135	yadC	149715	150953	-	fimbrial tip-adhesin YadC
YES	0.709572	YES	b0135	yadC	149715	150953	-	fimbrial tip-adhesin YadC	b0136	yadK	151003	151599	-	putative fimbrial protein YadK
YES	0.743299	YES	b0136	yadK	151003	151599	-	putative fimbrial protein YadK	b0137	yadL	151626	152231	-	putative fimbrial protein YadL
YES	0.756125	YES	b0137	yadL	151626	152231	-	putative fimbrial protein YadL	b0138	yadM	152243	152812	-	putative fimbrial protein YadM
YES	0.734354	NO	b0138	yadM	152243	152812	-	putative fimbrial protein YadM	b0139	htrE	152829	155426	-	putative fimbrial usher protein HtrE
YES	0.738972	YES	b0139	htrE	152829	155426	-	putative fimbrial usher protein HtrE	b0140	yadV	155461	156201	-	putative fimbrial chaperone YadV
YES	0.639185	NO	b0140	yadV	155461	156201	-	putative fimbrial chaperone YadV	b0141	yadN	156299	156883	-	putative fimbrial protein YadN
NO	0.227657	NO	b0141	yadN	156299	156883	-	putative fimbrial protein YadN	b0142	folK	157253	157732	-	2-amino-4-hydroxy-6-hydroxymethyldihydropteridine diphosphokinase
YES	0.72498	YES	b0142	folK	157253	157732	-	2-amino-4-hydroxy-6-hydroxymethyldihydropteridine diphosphokinase	b0143	pcnB	157729	159126	-	poly(A) polymerase I
YES	0.580966	NO	b0143	pcnB	157729	159126	-	poly(A) polymerase I	b0144	gluQ	159186	160112	-	glutamyl-Q tRNA(Asp) synthetase
YES	0.598326	YES	b0144	gluQ	159186	160112	-	glutamyl-Q tRNA(Asp) synthetase	b0145	dksA	160149	160604	-	RNA polymerase-binding transcription factor DksA
NO	0.454649	YES	b0145	dksA	160149	160604	-	RNA polymerase-binding transcription factor DksA	b0146	sfsA	160782	161486	-	sugar fermentation stimulation protein A
YES	0.525162	NO	b0146	sfsA	160782	161486	-	sugar fermentation stimulation protein A	b0147	thpR	161501	162031	-	RNA 2'%2C3'-cyclic phosphodiesterase
NO	0.462333	NO	b0148	hrpB	162105	164534	+	RNA-dependent NTPase HrpB	b0149	mrcB	164865	167264	+	PBP1Bgamma
NO	0.459534	NO	b0149	mrcB	164865	167264	+	PBP1Bgamma	b0150	fhuA	167484	169727	+	ferrichrome outer membrane transporter/phage receptor
YES	0.694933	YES	b0150	fhuA	167484	169727	+	ferrichrome outer membrane transporter/phage receptor	b0151	fhuC	169778	170575	+	iron(III) hydroxamate ABC transporter ATP binding subunit
YES	0.762572	YES	b0151	fhuC	169778	170575	+	iron(III) hydroxamate ABC transporter ATP binding subunit	b0152	fhuD	170575	171465	+	iron(III) hydroxamate ABC transporter periplasmic binding protein
YES	0.749765	YES	b0152	fhuD	170575	171465	+	iron(III) hydroxamate ABC transporter periplasmic binding protein	b0153	fhuB	171462	173444	+	iron(III) hydroxamate ABC transporter membrane subunit
YES	0.668753	NO	b4765	yadX	175048	175095	+	protein YadX	b0155	clcA	175107	176528	+	chloride:H(+) antiporter ClcA
YES	0.518945	NO	b0155	clcA	175107	176528	+	chloride:H(+) antiporter ClcA	b4728	yadW	176552	176617	+	protein YadW
YES	0.595425	NO	b4728	yadW	176552	176617	+	protein YadW	b0156	erpA	176610	176954	+	iron-sulfur cluster insertion protein ErpA
YES	0.640904	YES	b0157	yadS	177001	177624	-	PF03458 family protein YadS	b0158	btuF	177662	178462	-	vitamin B12 ABC transporter periplasmic binding protein
YES	0.674171	YES	b0158	btuF	177662	178462	-	vitamin B12 ABC transporter periplasmic binding protein	b0159	mtn	178455	179153	-	5'-methylthioadenosine/S-adenosylhomocysteine nucleosidase
NO	0.45441	NO	b0160	dgt	179237	180754	+	dGTP triphosphohydrolase	b0161	degP	180884	182308	+	periplasmic serine endoprotease DegP
NO	0.497476	NO	b0161	degP	180884	182308	+	periplasmic serine endoprotease DegP	b0162	cdaR	182463	183620	+	DNA-binding transcriptional activator CdaR
YES	0.505422	NO	b0163	yaeH	183709	184095	-	DUF3461 domain-containing protein YaeH	b0164	yaeI	184257	185069	-	phosphodiesterase YaeI
NO	0.458709	NO	b0164	yaeI	184257	185069	-	phosphodiesterase YaeI	b0166	dapD	185123	185947	-	tetrahydrodipicolinate succinylase
YES	0.626197	YES	b0166	dapD	185123	185947	-	tetrahydrodipicolinate succinylase	b0167	glnD	185978	188650	-	protein-PII uridylyltransferase/uridylyl-removing enzyme
YES	0.605019	YES	b0167	glnD	185978	188650	-	protein-PII uridylyltransferase/uridylyl-removing enzyme	b0168	map	188712	189506	-	methionine aminopeptidase
YES	0.505864	YES	b0169	rpsB	189874	190599	+	30S ribosomal subunit protein S2	b0170	tsf	190857	191708	+	protein chain elongation factor EF-Ts
YES	0.602746	NO	b0170	tsf	190857	191708	+	protein chain elongation factor EF-Ts	b0171	pyrH	191855	192580	+	UMP kinase
NO	0.435185	NO	b0171	pyrH	191855	192580	+	UMP kinase	b0172	frr	192872	193429	+	ribosome-recycling factor
YES	0.557427	NO	b0172	frr	192872	193429	+	ribosome-recycling factor	b0173	dxr	193521	194717	+	1-deoxy-D-xylulose 5-phosphate reductoisomerase
YES	0.740154	YES	b0174	ispU	194903	195664	+	ditrans%2Cpolycis-undecaprenyl-diphosphate synthase [(2E%2C6E)-farnesyl-diphosphate specific]	b0175	cdsA	195677	196534	+	CDP-diglyceride synthetase
YES	0.722997	NO	b0175	cdsA	195677	196534	+	CDP-diglyceride synthetase	b0176	rseP	196546	197898	+	intramembrane zinc metalloprotease RseP
YES	0.722598	NO	b0176	rseP	196546	197898	+	intramembrane zinc metalloprotease RseP	b0177	bamA	197928	200360	+	outer membrane protein assembly factor BamA
YES	0.630965	YES	b0177	bamA	197928	200360	+	outer membrane protein assembly factor BamA	b0178	skp	200482	200967	+	periplasmic chaperone Skp
YES	0.737201	YES	b0178	skp	200482	200967	+	periplasmic chaperone Skp	b0179	lpxD	200971	201996	+	UDP-3-O-(3-hydroxymyristoyl)glucosamine N-acyltransferase
YES	0.582333	YES	b0179	lpxD	200971	201996	+	UDP-3-O-(3-hydroxymyristoyl)glucosamine N-acyltransferase	b0180	fabZ	202101	202556	+	3-hydroxy-acyl-[acyl-carrier-protein] dehydratase
YES	0.639328	YES	b0180	fabZ	202101	202556	+	3-hydroxy-acyl-[acyl-carrier-protein] dehydratase	b0181	lpxA	202560	203348	+	acyl-[acyl-carrier-protein]--UDP-N-acetylglucosamine O-acyltransferase
YES	0.73211	YES	b0181	lpxA	202560	203348	+	acyl-[acyl-carrier-protein]--UDP-N-acetylglucosamine O-acyltransferase	b0182	lpxB	203348	204496	+	lipid A disaccharide synthase
YES	0.750665	YES	b0182	lpxB	203348	204496	+	lipid A disaccharide synthase	b0183	rnhB	204493	205089	+	RNase HII
YES	0.72291	YES	b0183	rnhB	204493	205089	+	RNase HII	b0184	dnaE	205126	208608	+	DNA polymerase III subunit alpha
YES	0.515558	NO	b0184	dnaE	205126	208608	+	DNA polymerase III subunit alpha	b0185	accA	208621	209580	+	acetyl-CoA carboxyltransferase subunit alpha
NO	0.389405	NO	b0185	accA	208621	209580	+	acetyl-CoA carboxyltransferase subunit alpha	b0186	ldcC	209679	211820	+	lysine decarboxylase 2
YES	0.694775	NO	b0186	ldcC	209679	211820	+	lysine decarboxylase 2	b0187	yaeR	211877	212266	+	VOC domain-containing protein YaeR
YES	0.623617	NO	b0187	yaeR	211877	212266	+	VOC domain-containing protein YaeR	b0188	tilS	212331	213629	+	tRNA(Ile)-lysidine synthetase
YES	0.717603	YES	b0189	rof	213678	213932	-	modulator of Rho-dependent transcription termination	b4406	yaeP	213925	214125	-	PF06786 family protein YaeP
YES	0.694439	YES	b0190	yaeQ	214291	214836	+	uncharacterized protein YaeQ	b0191	arfB	214833	215255	+	peptidyl-tRNA hydrolase%2C ribosome rescue factor
YES	0.730545	YES	b0191	arfB	214833	215255	+	peptidyl-tRNA hydrolase%2C ribosome rescue factor	b0192	nlpE	215269	215979	+	sensor lipoprotein NlpE
NO	0.450395	NO	b0193	yaeF	216179	217003	-	peptidase C92 family protein YaeF	b0194	proS	217057	218775	-	proline--tRNA ligase
YES	0.616931	NO	b0194	proS	217057	218775	-	proline--tRNA ligase	b0195	trmO	218887	219594	-	tRNA m(6)t(6)A37 methyltransferase
YES	0.712762	YES	b0195	trmO	218887	219594	-	tRNA m(6)t(6)A37 methyltransferase	b0196	rcsF	219591	219995	-	sensor lipoprotein RcsF
YES	0.503278	NO	b0196	rcsF	219591	219995	-	sensor lipoprotein RcsF	b0197	metQ	220113	220928	-	L-methionine/D-methionine ABC transporter membrane anchored binding protein
YES	0.685983	YES	b0197	metQ	220113	220928	-	L-methionine/D-methionine ABC transporter membrane anchored binding protein	b0198	metI	220968	221621	-	L-methionine/D-methionine ABC transporter membrane subunit
YES	0.730506	YES	b0198	metI	220968	221621	-	L-methionine/D-methionine ABC transporter membrane subunit	b0199	metN	221614	222645	-	L-methionine/D-methionine ABC transporter ATP binding subunit
YES	0.726847	YES	b0209	yafD	231122	231922	+	endonuclease/exonuclease/phosphatase domain-containing protein YafD	b0210	yafE	231926	232549	+	putative S-adenosylmethionine-dependent methyltransferase
NO	0.467216	NO	b0211	mltD	232597	233955	-	membrane-bound lytic murein transglycosylase D	b0212	gloB	234027	234782	-	hydroxyacylglutathione hydrolase GloB
NO	0.134203	NO	b4815	ykfO	234288	234320	+	protein YkfO	b0213	yafS	234816	235538	+	putative S-adenosyl-L-methionine-dependent methyltransferase
YES	0.569495	NO	b0222	gmhA	243543	244121	+	D-sedoheptulose 7-phosphate isomerase	b0223	yafJ	244327	245094	+	putative glutamine amidotransferase YafJ
NO	0.420792	NO	b0224	dpaA	245065	245805	-	peptidoglycan meso-diaminopimelic acid protein amidase A	b0225	yafQ	245961	246239	-	ribosome-dependent mRNA interferase toxin YafQ
YES	0.655506	YES	b0225	yafQ	245961	246239	-	ribosome-dependent mRNA interferase toxin YafQ	b0226	dinJ	246242	246502	-	antitoxin/DNA-binding transcriptional repressor DinJ
YES	0.597669	NO	b0227	yafL	246712	247461	+	NlpC/P60 family protein YafL	b0228	rayT	247637	248134	+	REP-associated tyrosine transposase
YES	0.633158	YES	b0231	dinB	250898	251953	+	DNA polymerase IV	b0232	yafN	252005	252298	+	antitoxin YafN
YES	0.609772	YES	b0232	yafN	252005	252298	+	antitoxin YafN	b0233	yafO	252301	252699	+	ribosome-dependent mRNA interferase toxin YafO
YES	0.595977	YES	b0233	yafO	252301	252699	+	ribosome-dependent mRNA interferase toxin YafO	b0234	yafP	252709	253161	+	putative N-acetyltransferase YafP
NO	0.465783	NO	b0238	gpt	255977	256435	+	xanthine-guanine phsophoribosyltransferase	b0239	frsA	256527	257771	+	fermentation-respiration switch protein
YES	0.640103	NO	b4710	insB9	257923	258426	-	IS1 family transposase B	b4709	insA9	258345	258620	-	IS1 family repressor TnpA
YES	0.754446	YES	b0242	proB	260388	261491	+	glutamate 5-kinase	b0243	proA	261503	262756	+	glutamate-5-semialdehyde dehydrogenase
NO	0.493562	YES	b0245	ykfI	263328	263669	-	toxin of the YkfI-YafW toxin-antitoxin system	b0246	yafW	263690	264007	-	antitoxin of the YkfI-YafW toxin-antitoxin pair
NO	0.498765	YES	b0246	yafW	263690	264007	-	antitoxin of the YkfI-YafW toxin-antitoxin pair	b4504	ykfH	264026	264247	-	DUF987 domain-containing protein YkfH
YES	0.769408	YES	b4504	ykfH	264026	264247	-	DUF987 domain-containing protein YkfH	b0247	ykfG	264256	264732	-	RadC-like JAB domain-containing protein YkfG
YES	0.754428	YES	b0247	ykfG	264256	264732	-	RadC-like JAB domain-containing protein YkfG	b0248	yafX	264748	265206	-	protein YafX
YES	0.661213	YES	b0248	yafX	264748	265206	-	protein YafX	b0249	ykfF	265304	265543	-	protein YkfF
NO	0.464634	YES	b0249	ykfF	265304	265543	-	protein YkfF	b0250	ykfB	265620	266087	-	protein YkfB
YES	0.643503	YES	b0250	ykfB	265620	266087	-	protein YkfB	b0251	yafY	266110	266553	-	inner membrane lipoprotein YafY
YES	0.651305	YES	b0252	yafZ	267184	268005	-	DUF932 domain-containing protein YafZ	b0253	ykfA	268097	268960	-	putative GTP-binding protein YkfA
NO	0.429618	NO	b0253	ykfA	268097	268960	-	putative GTP-binding protein YkfA	b0254	perR	269289	270182	-	putative transcriptional regulator PerR
YES	0.74993	YES	b0260	mmuP	275325	276728	+	S-methyl-L-methionine transporter	b0261	mmuM	276715	277647	+	homocysteine S-methyltransferase
YES	0.630667	YES	b0264	insB2	279178	279681	-	IS1 family protein InsB	b0265	insA2	279600	279875	-	IS1 family protein InsA
NO	0.484444	YES	b0266	yagB	280385	280735	-	orphan antitoxin YagB	b0267	yagA	280829	281983	-	integrase core domain-containing protein YagA
YES	0.762996	YES	b0268	yagE	282278	283186	+	putative 2-dehydro-3-deoxygluconate aldolase	b0269	yagF	283201	285168	+	D-xylonate dehydratase
NO	0.35948	NO	b0269	yagF	283201	285168	+	D-xylonate dehydratase	b0270	yagG	285395	286777	+	putative D-xylonate transporter YagG
YES	0.755183	YES	b0270	yagG	285395	286777	+	putative D-xylonate transporter YagG	b0271	yagH	286789	288399	+	putative xylosidase/arabinosidase
YES	0.637324	NO	b0272	xynR	288404	289162	-	DNA-binding transcriptional repressor XynR	b0273	argF	289301	290305	-	ornithine carbamoyltransferase ArgF
YES	0.58912	NO	b0273	argF	289301	290305	-	ornithine carbamoyltransferase ArgF	b4766	argL	290275	290370	-	putative translational regulatory protein ArgL
YES	0.632417	YES	b0274	insB3	290649	291152	-	IS1 family protein InsB	b0275	insA3	291071	291346	-	IS1 family protein InsA
NO	0.446204	NO	b0277	yagK	292322	292948	-	uncharacterized protein YagK	b0278	yagL	293220	293918	-	resolvase-like catalytic domain-containing protein YagL
YES	0.718204	YES	b0278	yagL	293220	293918	-	resolvase-like catalytic domain-containing protein YagL	b0279	yagM	293945	294799	-	protein YagM
YES	0.50731	NO	b0279	yagM	293945	294799	-	protein YagM	b4729	ykgV	294918	295142	-	protein YkgV
YES	0.561723	NO	b4729	ykgV	294918	295142	-	protein YkgV	b0280	yagN	295139	295579	-	protein YagN
YES	0.521828	NO	b0280	yagN	295139	295579	-	protein YagN	b0281	intF	295696	297096	-	putative phage integrase
NO	0.350767	NO	b0281	intF	295696	297096	-	putative phage integrase	b0282	yagP	297381	297791	-	putative LysR family substrate binding domain-containing protein YagP
YES	0.672228	NO	b0282	yagP	297381	297791	-	putative LysR family substrate binding domain-containing protein YagP	b0283	paoD	297770	298726	-	molybdenum cofactor insertion chaperone PaoD
YES	0.715885	YES	b0283	paoD	297770	298726	-	molybdenum cofactor insertion chaperone PaoD	b0284	paoC	298736	300934	-	aldehyde dehydrogenase: molybdenum cofactor-binding subunit
YES	0.773056	YES	b0284	paoC	298736	300934	-	aldehyde dehydrogenase: molybdenum cofactor-binding subunit	b0285	paoB	300931	301887	-	aldehyde dehydrogenase%2C FAD-binding subunit
YES	0.77112	YES	b0285	paoB	300931	301887	-	aldehyde dehydrogenase%2C FAD-binding subunit	b0286	paoA	301884	302573	-	aldehyde dehydrogenase%2C Fe-S subunit
NO	0.37716	NO	b0288	ykgJ	303853	304182	-	putative metal-chelating domain-containing protein YkgJ	b0289	ecpE	304495	305205	-	putative fimbrial chaperone EcpE
YES	0.782309	YES	b0289	ecpE	304495	305205	-	putative fimbrial chaperone EcpE	b0290	ecpD	305174	306817	-	fimbrial adhesin EcpD
YES	0.760787	YES	b0290	ecpD	305174	306817	-	fimbrial adhesin EcpD	b0291	ecpC	306807	309332	-	putative fimbrial usher protein EcpC
YES	0.724875	YES	b0291	ecpC	306807	309332	-	putative fimbrial usher protein EcpC	b0292	ecpB	309358	310026	-	putative fimbrial chaperone EcpB
YES	0.677592	NO	b0292	ecpB	309358	310026	-	putative fimbrial chaperone EcpB	b0293	ecpA	310084	310671	-	common pilus major subunit
YES	0.570798	NO	b0293	ecpA	310084	310671	-	common pilus major subunit	b0294	matA	310746	311336	-	DNA-binding transcriptional dual regulator MatA
YES	0.767591	YES	b4506	ykgO	312374	312514	-	50S ribosomal subunit protein L36B	b0296	ykgM	312514	312777	-	50S ribosomal subunit protein L31B
NO	0.187659	NO	b0296	ykgM	312514	312777	-	50S ribosomal subunit protein L31B	b4671	ykgR	313141	313242	-	putative membrane protein YkgR
YES	0.721093	YES	b0298	insE1	315291	315590	+	IS3 element protein InsE	b0299	insF1	315587	316453	+	IS3 element protein InsF
YES	0.706621	YES	b0301	rclC	317726	318319	-	DUF417 domain-containing inner membrane protein RclC	b0303	rclB	318331	318567	-	DUF1471 domain-containing protein RclB
YES	0.548408	YES	b0303	rclB	318331	318567	-	DUF1471 domain-containing protein RclB	b0304	rclA	318676	320001	-	cupric reductase RclA
NO	0.146347	NO	b0305	rclR	320227	321081	+	DNA-binding transcriptional activator RclR	b0306	ykgE	321608	322327	+	putative lactate utilization oxidoreductase YkgE
YES	0.757039	YES	b0306	ykgE	321608	322327	+	putative lactate utilization oxidoreductase YkgE	b0307	ykgF	322338	323765	+	putative amino acid dehydrogenase with NAD(P)-binding domain and ferridoxin-like domain
YES	0.528268	YES	b0307	ykgF	322338	323765	+	putative amino acid dehydrogenase with NAD(P)-binding domain and ferridoxin-like domain	b0308	ykgG	323758	324453	+	DUF162 domain-containing lactate utilization protein YkgG
NO	0.345468	NO	b0310	ykgH	324696	325364	-	uncharacterized protein YkgH	b0311	betA	325577	327247	-	choline dehydrogenase
YES	0.748198	YES	b0311	betA	325577	327247	-	choline dehydrogenase	b0312	betB	327261	328733	-	betaine aldehyde dehydrogenase
YES	0.739509	YES	b0312	betB	327261	328733	-	betaine aldehyde dehydrogenase	b0313	betI	328747	329334	-	DNA-binding transcriptional repressor BetI
NO	0.318518	NO	b0314	betT	329463	331496	+	choline:H(+) symporter	b4730	yahV	331802	331876	+	protein YahV
NO	0.161653	NO	b4730	yahV	331802	331876	+	protein YahV	b0315	pdeL	332371	333459	+	DNA-binding transcriptional regulator/c-di-GMP phosphodiesterase PdeL
YES	0.573024	NO	b0316	yahB	333501	334433	-	putative LysR-type DNA-binding transcriptional regulator YahB	b0317	yahC	334525	335022	-	uncharacterized protein YahC
YES	0.718524	YES	b0318	yahD	335280	335885	+	ankyrin repeat-containing protein YahD	b0319	yahE	335925	336788	+	DUF2877 domain-containing protein YahE
YES	0.77551	YES	b0319	yahE	335925	336788	+	DUF2877 domain-containing protein YahE	b0320	yahF	336778	338325	+	putative acyl-CoA synthetase YahF
YES	0.735779	YES	b0320	yahF	336778	338325	+	putative acyl-CoA synthetase YahF	b0321	yahG	338325	339743	+	DUF1116 domain-containing protein YahG
YES	0.676773	NO	b0321	yahG	338325	339743	+	DUF1116 domain-containing protein YahG	b0322	yahH	339769	340089	+	putative uncharacterized protein YahH
YES	0.557484	NO	b0322	yahH	339769	340089	+	putative uncharacterized protein YahH	b0323	yahI	340165	341115	+	carbamate kinase-like protein YahI
YES	0.691965	YES	b0323	yahI	340165	341115	+	carbamate kinase-like protein YahI	b0324	yahJ	341125	342507	+	amidohydrolase family protein YahJ
NO	0.290493	NO	b0324	yahJ	341125	342507	+	amidohydrolase family protein YahJ	b0325	yahK	342884	343933	+	aldehyde reductase%2C NADPH-dependent
NO	0.259398	NO	b0325	yahK	342884	343933	+	aldehyde reductase%2C NADPH-dependent	b0326	yahL	344176	344991	+	uncharacterized protein YahL
NO	0.267614	NO	b0326	yahL	344176	344991	+	uncharacterized protein YahL	b0327	yahM	345404	345649	+	uncharacterized protein YahM
NO	0.381417	YES	b0331	prpB	348682	349572	+	2-methylisocitrate lyase	b0333	prpC	350012	351181	+	2-methylcitrate synthase
YES	0.704346	YES	b0333	prpC	350012	351181	+	2-methylcitrate synthase	b0334	prpD	351215	352666	+	2-methylcitrate dehydratase
YES	0.682873	YES	b0334	prpD	351215	352666	+	2-methylcitrate dehydratase	b0335	prpE	352706	354592	+	propionyl-CoA synthetase
NO	0.207939	NO	b0335	prpE	352706	354592	+	propionyl-CoA synthetase	b0336	codB	354922	356181	+	cytosine transporter
YES	0.776088	YES	b0336	codB	354922	356181	+	cytosine transporter	b0337	codA	356171	357454	+	cytosine/isoguanine deaminase
YES	0.734683	YES	b0339	cynT	358799	359458	+	carbonic anhydrase 1	b0340	cynS	359489	359959	+	cyanase
YES	0.705492	YES	b0340	cynS	359489	359959	+	cyanase	b0341	cynX	359992	361146	+	cyanate transporter
YES	0.700001	YES	b0342	lacA	361249	361860	-	galactoside O-acetyltransferase	b0343	lacY	361926	363179	-	lactose permease
YES	0.584104	YES	b0343	lacY	361926	363179	-	lactose permease	b0344	lacZ	363231	366305	-	beta-galactosidase
NO	0.356499	NO	b0344	lacZ	363231	366305	-	beta-galactosidase	b0345	lacI	366428	367510	-	DNA-binding transcriptional repressor LacI
NO	0.436314	YES	b0345	lacI	366428	367510	-	DNA-binding transcriptional repressor LacI	b0346	mhpR	367587	368420	-	DNA-binding transcriptional activator MhpR
YES	0.746565	YES	b0347	mhpA	368611	370275	+	3-(3-hydroxyphenyl)propanoate hydroxylase	b0348	mhpB	370277	371221	+	3-carboxyethylcatechol 2%2C3-dioxygenase
YES	0.728674	YES	b0348	mhpB	370277	371221	+	3-carboxyethylcatechol 2%2C3-dioxygenase	b0349	mhpC	371239	372105	+	2-hydroxy-6-ketonona-2%2C4-dienedioate hydrolase
YES	0.743462	YES	b0349	mhpC	371239	372105	+	2-hydroxy-6-ketonona-2%2C4-dienedioate hydrolase	b0350	mhpD	372115	372924	+	2-hydroxypentadienoate hydratase
YES	0.764486	YES	b0350	mhpD	372115	372924	+	2-hydroxypentadienoate hydratase	b0351	mhpF	372921	373871	+	acetaldehyde dehydrogenase (acetylating) MhpF
YES	0.766773	YES	b0351	mhpF	372921	373871	+	acetaldehyde dehydrogenase (acetylating) MhpF	b0352	mhpE	373868	374881	+	4-hydroxy-2-oxovalerate aldolase
NO	0.272292	NO	b0352	mhpE	373868	374881	+	4-hydroxy-2-oxovalerate aldolase	b0353	mhpT	375459	376670	+	3-hydroxyphenylpropionate/3-hydroxycinnamate:H(+) symporter
NO	0.469758	NO	b0353	mhpT	375459	376670	+	3-hydroxyphenylpropionate/3-hydroxycinnamate:H(+) symporter	b0354	yaiL	376772	377311	+	DUF2058 domain-containing protein YaiL
YES	0.692617	YES	b0355	frmB	377535	378368	-	S-formylglutathione hydrolase FrmB	b0356	frmA	378462	379571	-	S-(hydroxymethyl)glutathione dehydrogenase
YES	0.722794	YES	b0356	frmA	378462	379571	-	S-(hydroxymethyl)glutathione dehydrogenase	b0357	frmR	379606	379881	-	DNA-binding transcriptional repressor FrmR
NO	0.342408	NO	b0357	frmR	379606	379881	-	DNA-binding transcriptional repressor FrmR	b0358	yaiO	380069	380842	-	outer membrane protein YaiO
YES	0.783818	YES	b0360	insC1	381351	381716	+	IS2 element protein InsA	b0361	insD1	381674	382579	+	IS2 element protein
YES	0.769227	YES	b0365	tauA	385232	386194	+	taurine ABC transporter periplasmic binding protein	b0366	tauB	386207	386974	+	taurine ABC transporter ATP binding subunit
YES	0.77993	YES	b0366	tauB	386207	386974	+	taurine ABC transporter ATP binding subunit	b0367	tauC	386971	387798	+	taurine ABC transporter membrane subunit
YES	0.77753	YES	b0367	tauC	386971	387798	+	taurine ABC transporter membrane subunit	b0368	tauD	387795	388646	+	taurine dioxygenase
YES	0.505135	NO	b4767	ytiB	391592	391648	-	protein YtiB	b0372	insF2	391739	392605	-	IS3 element protein InsF
YES	0.726748	YES	b0372	insF2	391739	392605	-	IS3 element protein InsF	b0373	insE2	392602	392901	-	IS3 element protein InsE
YES	0.612145	YES	b0377	sbmA	396639	397859	+	peptide antibiotic/peptide nucleic acid transporter	b0378	yaiW	397872	398966	+	surface-exposed outer membrane lipoprotein
NO	0.392966	NO	b0382	iraP	401386	401646	+	anti-adaptor protein IraP	b0383	phoA	401747	403162	+	alkaline phosphatase
YES	0.519697	YES	b0383	phoA	401747	403162	+	alkaline phosphatase	b0384	psiF	403281	403601	+	phosphate starvation-inducible protein PsiF
NO	0.406386	NO	b0384	psiF	403281	403601	+	phosphate starvation-inducible protein PsiF	b0385	dgcC	403703	404818	+	diguanylate cyclase DgcC
NO	0.445835	NO	b0387	yaiI	405764	406222	+	DUF188 domain-containing protein YaiI	b0388	aroL	406405	406929	+	shikimate kinase 2
YES	0.630777	YES	b0388	aroL	406405	406929	+	shikimate kinase 2	b0389	yaiA	406979	407170	+	protein YaiA
NO	0.367218	YES	b0389	yaiA	406979	407170	+	protein YaiA	b0390	aroM	407428	408105	+	protein AroM
NO	0.478532	NO	b0390	aroM	407428	408105	+	protein AroM	b0391	ppnP	408177	408461	+	nucleoside phosphorylase PpnP
NO	0.390212	NO	b0396	araJ	411297	412481	-	putative transport protein AraJ	b0397	sbcC	412607	415753	-	ATP-dependent structure-specific DNA nuclease - SbcC subunit
YES	0.599946	YES	b0397	sbcC	412607	415753	-	ATP-dependent structure-specific DNA nuclease - SbcC subunit	b0398	sbcD	415750	416952	-	ATP-dependent structure-specific DNA nuclease - SbcD subunit
YES	0.701439	YES	b0399	phoB	417142	417831	+	DNA-binding transcriptional dual regulator PhoB	b0400	phoR	417889	419184	+	sensor histidine kinase PhoR
NO	0.223718	NO	b0400	phoR	417889	419184	+	sensor histidine kinase PhoR	b0401	brnQ	419591	420910	+	branched chain amino acid transporter BrnQ
YES	0.611978	YES	b0401	brnQ	419591	420910	+	branched chain amino acid transporter BrnQ	b0402	proY	420986	422359	+	putative transporter ProY
NO	0.494493	NO	b0402	proY	420986	422359	+	putative transporter ProY	b0403	malZ	422518	424332	+	maltodextrin glucosidase
YES	0.664965	NO	b0405	queA	425011	426081	+	tRNA preQ1(34) S-adenosylmethionine ribosyltransferase-isomerase	b0406	tgt	426137	427264	+	tRNA-guanine transglycosylase
YES	0.675909	YES	b0406	tgt	426137	427264	+	tRNA-guanine transglycosylase	b0407	yajC	427287	427619	+	Sec translocon accessory complex subunit YajC
YES	0.664527	YES	b0407	yajC	427287	427619	+	Sec translocon accessory complex subunit YajC	b0408	secD	427647	429494	+	Sec translocon accessory complex subunit SecD
YES	0.506619	YES	b0408	secD	427647	429494	+	Sec translocon accessory complex subunit SecD	b0409	secF	429505	430476	+	Sec translocon accessory complex subunit SecF
NO	0.370286	NO	b0409	secF	429505	430476	+	Sec translocon accessory complex subunit SecF	b0410	yajD	430605	430952	+	HNH nuclease family protein YajD
NO	0.229136	NO	b0411	tsx	431129	432013	-	nucleoside-specific channel-forming protein Tsx	b0412	yajI	432312	432851	-	putative lipoprotein YajI
YES	0.716894	YES	b0413	nrdR	433002	433451	+	NrdR transcriptional repressor	b0414	ribD	433455	434558	+	fused diaminohydroxyphosphoribosylaminopyrimidine deaminase/5-amino-6-(5-phosphoribosylamino)uracil reductase
YES	0.613374	YES	b0414	ribD	433455	434558	+	fused diaminohydroxyphosphoribosylaminopyrimidine deaminase/5-amino-6-(5-phosphoribosylamino)uracil reductase	b0415	ribE	434647	435117	+	6%2C7-dimethyl-8-ribityllumazine synthase
YES	0.736335	YES	b0415	ribE	434647	435117	+	6%2C7-dimethyl-8-ribityllumazine synthase	b0416	nusB	435137	435556	+	transcription antitermination protein NusB
YES	0.636638	YES	b0416	nusB	435137	435556	+	transcription antitermination protein NusB	b0417	thiL	435634	436611	+	thiamine monophosphate kinase
YES	0.704126	YES	b0417	thiL	435634	436611	+	thiamine monophosphate kinase	b0418	pgpA	436589	437107	+	phosphatidylglycerophosphatase A
NO	0.355564	YES	b0419	yajO	437161	438135	-	1-deoxyxylulose-5-phosphate synthase YajO	b0420	dxs	438315	440177	-	1-deoxy-D-xylulose-5-phosphate synthase
YES	0.729805	YES	b0420	dxs	438315	440177	-	1-deoxy-D-xylulose-5-phosphate synthase	b0421	ispA	440202	441101	-	geranyl diphosphate/farnesyl diphosphate synthase
YES	0.554243	YES	b0421	ispA	440202	441101	-	geranyl diphosphate/farnesyl diphosphate synthase	b0422	xseB	441101	441343	-	exodeoxyribonuclease VII subunit XseB
YES	0.773217	YES	b0424	yajL	443051	443641	-	protein/nucleic acid deglycase 3	b0425	panE	443604	444515	-	2-dehydropantoate 2-reductase
NO	0.464847	NO	b0427	yajR	445302	446666	-	putative transport protein YajR	b0428	cyoE	446815	447705	-	heme O synthase
YES	0.74627	YES	b0428	cyoE	446815	447705	-	heme O synthase	b0429	cyoD	447717	448046	-	cytochrome bo3 subunit 4
YES	0.713205	YES	b0429	cyoD	447717	448046	-	cytochrome bo3 subunit 4	b0430	cyoC	448046	448660	-	cytochrome bo3 subunit 3
YES	0.720034	YES	b0430	cyoC	448046	448660	-	cytochrome bo3 subunit 3	b0431	cyoB	448650	450641	-	cytochrome bo3 subunit 1
YES	0.740459	YES	b0431	cyoB	448650	450641	-	cytochrome bo3 subunit 1	b0432	cyoA	450663	451610	-	cytochrome bo3 subunit 2
NO	0.290554	NO	b0432	cyoA	450663	451610	-	cytochrome bo3 subunit 2	b0433	ampG	452070	453545	-	muropeptide:H(+) symporter
YES	0.604892	YES	b0433	ampG	452070	453545	-	muropeptide:H(+) symporter	b0434	yajG	453589	454167	-	putative lipoprotein YajG
NO	0.170496	NO	b0435	bolA	454472	454789	+	DNA-binding transcriptional dual regulator BolA	b0436	tig	455133	456431	+	trigger factor
NO	0.36742	NO	b0436	tig	455133	456431	+	trigger factor	b0437	clpP	456677	457300	+	ATP-dependent Clp protease proteolytic subunit
YES	0.605513	YES	b0437	clpP	456677	457300	+	ATP-dependent Clp protease proteolytic subunit	b0438	clpX	457426	458700	+	ATP-dependent Clp protease ATP-binding subunit ClpX
NO	0.455536	YES	b0438	clpX	457426	458700	+	ATP-dependent Clp protease ATP-binding subunit ClpX	b0439	lon	458888	461242	+	Lon protease
NO	0.373325	NO	b0439	lon	458888	461242	+	Lon protease	b0440	hupB	461451	461723	+	DNA-binding protein HU-beta
NO	0.473073	NO	b0440	hupB	461451	461723	+	DNA-binding protein HU-beta	b0441	ppiD	461915	463786	+	periplasmic folding chaperone
NO	0.442187	NO	b0441	ppiD	461915	463786	+	periplasmic folding chaperone	b0442	ybaV	463937	464308	+	helix-hairpin-helix 3 family protein
YES	0.574459	NO	b0442	ybaV	463937	464308	+	helix-hairpin-helix 3 family protein	b0443	fadM	464402	464800	+	long-chain acyl-CoA thioesterase FadM
NO	0.434162	NO	b0444	queC	464852	465547	-	7-cyano-7-deazaguanine synthase	b0445	ybaE	465612	467312	-	uncharacterized protein YbaE
NO	0.493068	NO	b0446	cof	467412	468230	+	HMP-PP phosphatase	b0447	decR	468383	468841	+	DNA-binding transcriptional activator DecR
YES	0.690003	NO	b0447	decR	468383	468841	+	DNA-binding transcriptional activator DecR	b0448	mdlA	468871	470643	+	ABC transporter family protein MdlA
YES	0.767353	YES	b0448	mdlA	468871	470643	+	ABC transporter family protein MdlA	b0449	mdlB	470636	472417	+	ABC transporter family protein MdlB
NO	0.323013	NO	b0449	mdlB	470636	472417	+	ABC transporter family protein MdlB	b0450	glnK	472598	472936	+	nitrogen regulatory protein PII-2
YES	0.758085	YES	b0450	glnK	472598	472936	+	nitrogen regulatory protein PII-2	b0451	amtB	472966	474252	+	ammonium transporter
NO	0.377263	NO	b0457	pdeB	477067	478617	-	c-di-GMP phosphodiesterase PdeB	b0458	ylaC	478781	479251	-	putative inner membrane protein
NO	0.486753	NO	b0458	ylaC	478781	479251	-	putative inner membrane protein	b0459	maa	479367	479918	-	maltose O-acetyltransferase
YES	0.563106	NO	b0459	maa	479367	479918	-	maltose O-acetyltransferase	b0460	hha	480090	480308	-	hemolysin expression-modulating protein Hha
YES	0.696136	YES	b0460	hha	480090	480308	-	hemolysin expression-modulating protein Hha	b0461	tomB	480334	480708	-	Hha toxicity modulator TomB
NO	0.111024	NO	b0461	tomB	480334	480708	-	Hha toxicity modulator TomB	b0462	acrB	481254	484403	-	multidrug efflux pump RND permease AcrB
YES	0.740398	YES	b0462	acrB	481254	484403	-	multidrug efflux pump RND permease AcrB	b0463	acrA	484426	485619	-	multidrug efflux pump membrane fusion lipoprotein AcrA
YES	0.540047	NO	b0464	acrR	485761	486408	+	DNA-binding transcriptional repressor AcrR	b0465	mscK	486536	489898	+	potassium dependent%2C small conductance mechanosensitive channel
YES	0.711604	YES	b0466	ybaM	490110	490271	-	DUF2496 domain-containing protein YbaM	b0467	priC	490285	490812	-	primosomal replication protein N''
NO	0.429505	NO	b0468	ybaN	490882	491259	+	DUF454 domain-containing inner membrane protein YbaN	b0469	apt	491412	491963	+	adenine phosphoribosyltransferase
NO	0.010171	NO	b0469	apt	491412	491963	+	adenine phosphoribosyltransferase	b0470	dnaX	493375	493386	+	DNA polymerase III subunit gamma
NO	0.154905	NO	b0470	dnaX	493375	493386	+	DNA polymerase III subunit gamma	b0471	ybaB	494076	494405	+	putative nucleoid-associated protein YbaB
YES	0.702936	YES	b0471	ybaB	494076	494405	+	putative nucleoid-associated protein YbaB	b0472	recR	494405	495010	+	recombination mediator protein RecR
NO	0.445145	NO	b0472	recR	494405	495010	+	recombination mediator protein RecR	b0473	htpG	495120	496994	+	chaperone protein HtpG
NO	0.372975	NO	b0473	htpG	495120	496994	+	chaperone protein HtpG	b0474	adk	497175	497819	+	adenylate kinase
NO	0.317597	NO	b0474	adk	497175	497819	+	adenylate kinase	b0475	hemH	498055	499017	+	ferrochelatase
NO	0.386005	NO	b0478	ybaL	501562	503238	-	putative transporter YbaL	b0479	fsr	503476	504696	-	fosmidomycin efflux pump
YES	0.755478	YES	b0485	glsA	511641	512573	+	glutaminase 1	b0486	ybaT	512576	513868	+	putative transporter YbaT
YES	0.653447	NO	b0486	ybaT	512576	513868	+	putative transporter YbaT	b0487	cueR	513993	514400	+	DNA-binding transcriptional dual regulator CueR
YES	0.740821	YES	b0488	ybbJ	514401	514859	-	NfeD-like family protein YbbJ	b0489	qmcA	514856	515773	-	PHB domain-containing protein QmcA
YES	0.714735	YES	b0490	fetA	515919	516596	+	putative iron ABC exporter ATP-binding subunit FetA	b0491	fetB	516583	517362	+	putative iron ABC exporter membrane subunit FetB
YES	0.609604	NO	b0492	cnoX	517425	518279	-	chaperedoxin	b0493	ybbO	518340	519149	-	NADP(+)-dependent aldehyde reductase YbbO
YES	0.712001	YES	b0493	ybbO	518340	519149	-	NADP(+)-dependent aldehyde reductase YbbO	b0494	tesA	519139	519765	-	multifunctional acyl-CoA thioesterase I and protease I and lysophospholipase L1
YES	0.737747	YES	b0495	ybbA	519733	520419	+	putative ABC transporter ATP-binding protein YbbA	b0496	ybbP	520416	522830	+	putative ABC transporter membrane subunit YbbP
NO	0.330183	NO	b0496	ybbP	520416	522830	+	putative ABC transporter membrane subunit YbbP	b0497	rhsD	523261	527541	+	protein RhsD
YES	0.634255	YES	b0497	rhsD	523261	527541	+	protein RhsD	b0498	ybbC	527581	527949	+	PF15631 family protein YbbC
NO	0.369276	NO	b0502	ylbG	529645	530016	-	putative DNA-binding transcriptional regulator YlbG	b0503	selU	530132	531226	-	tRNA 2-selenouridine synthase
YES	0.645125	NO	b0503	selU	530132	531226	-	tRNA 2-selenouridine synthase	b0504	allS	531295	532221	-	DNA-binding transcriptional activator AllS
NO	0.456323	NO	b0505	allA	532451	532933	+	ureidoglycolate lyase	b0506	allR	533011	533826	+	DNA-binding transcriptional repressor AllR
YES	0.752962	YES	b0507	gcl	533916	535697	+	glyoxylate carboligase	b0508	hyi	535710	536486	+	hydroxypyruvate isomerase
YES	0.694612	YES	b0508	hyi	535710	536486	+	hydroxypyruvate isomerase	b0509	glxR	536586	537464	+	tartronate semialdehyde reductase 2
NO	0.491166	YES	b0509	glxR	536586	537464	+	tartronate semialdehyde reductase 2	b0511	ybbW	537633	539087	+	putative allantoin transporter
YES	0.559164	YES	b0511	ybbW	537633	539087	+	putative allantoin transporter	b0512	allB	539147	540508	+	allantoinase
YES	0.508811	YES	b0512	allB	539147	540508	+	allantoinase	b0513	ybbY	540565	541866	+	putative purine transporter
YES	0.738581	YES	b0513	ybbY	540565	541866	+	putative purine transporter	b0514	glxK	541888	543033	+	glycerate 2-kinase 2
YES	0.703875	YES	b0515	allE	543261	544046	-	(S)-ureidoglycine aminohydrolase	b0516	allC	544057	545292	-	allantoate amidohydrolase
YES	0.738905	YES	b0516	allC	544057	545292	-	allantoate amidohydrolase	b0517	allD	545314	546363	-	ureidoglycolate dehydrogenase
YES	0.765892	YES	b0518	fdrA	546680	548347	+	putative oxamate carbamoyltransferase FdrA	b4572	ylbE	548357	549616	+	DUF1116 domain-containing protein YlbE
YES	0.765401	YES	b4572	ylbE	548357	549616	+	DUF1116 domain-containing protein YlbE	b0520	ylbF	549627	550442	+	DUF2877 domain-containing protein YlbF
YES	0.756846	YES	b0520	ylbF	549627	550442	+	DUF2877 domain-containing protein YlbF	b0521	ybcF	550439	551332	+	putative carbamate kinase
YES	0.550875	YES	b0522	purK	551527	552594	-	5-(carboxyamino)imidazole ribonucleotide synthase	b0523	purE	552591	553100	-	N(5)-carboxyaminoimidazole ribonucleotide mutase
YES	0.544462	NO	b0523	purE	552591	553100	-	N(5)-carboxyaminoimidazole ribonucleotide mutase	b0524	lpxH	553218	553940	-	UDP-2%2C3-diacylglucosamine diphosphatase
YES	0.681868	YES	b0524	lpxH	553218	553940	-	UDP-2%2C3-diacylglucosamine diphosphatase	b0525	ppiB	553943	554437	-	peptidyl-prolyl cis-trans isomerase B
NO	0.434578	NO	b0527	ybcI	556032	556553	-	PF04307 family inner membrane protein YbcI	b0528	ybcJ	556661	556873	-	putative RNA-binding protein YbcJ
YES	0.713487	YES	b0528	ybcJ	556661	556873	-	putative RNA-binding protein YbcJ	b0529	folD	556875	557741	-	bifunctional methylenetetrahydrofolate dehydrogenase/methenyltetrahydrofolate cyclohydrolase
YES	0.547897	NO	b0530	sfmA	558212	558754	+	putative fimbrial protein SfmA	b0531	sfmC	558974	559666	+	putative fimbrial chaperone SfmC
YES	0.727494	YES	b0531	sfmC	558974	559666	+	putative fimbrial chaperone SfmC	b0532	sfmD	559697	562300	+	putative fimbrial usher protein SfmD
YES	0.729805	NO	b0532	sfmD	559697	562300	+	putative fimbrial usher protein SfmD	b0533	sfmH	562336	563319	+	putative fimbrial adhesin protein SfmH
YES	0.754305	YES	b0533	sfmH	562336	563319	+	putative fimbrial adhesin protein SfmH	b0534	sfmF	563330	563845	+	putative fimbrial protein SfmF
YES	0.717632	YES	b0540	insE3	566842	567141	+	IS3 element protein InsE	b0541	insF3	567138	568004	+	IS3 element protein InsF
YES	0.61308	NO	b0543	emrE	568315	568647	+	multidrug/betaine/choline efflux transporter EmrE	b4733	ylcJ	568695	568844	+	protein YlcJ
YES	0.722153	NO	b4733	ylcJ	568695	568844	+	protein YlcJ	b0544	ybcK	568902	570428	+	putative recombinase YbcK
NO	0.321359	NO	b0544	ybcK	568902	570428	+	putative recombinase YbcK	b0545	ybcL	570893	571444	+	periplasmic protein YbcL
YES	0.732008	YES	b0545	ybcL	570893	571444	+	periplasmic protein YbcL	b0546	ybcM	571454	572251	+	putative DNA-binding transcriptional regulator
YES	0.544467	NO	b0546	ybcM	571454	572251	+	putative DNA-binding transcriptional regulator	b4588	ylcH	572368	572469	+	uncharacterized protein YlcH
YES	0.74509	NO	b4588	ylcH	572368	572469	+	uncharacterized protein YlcH	b0547	ybcN	572466	572921	+	DNA base-flipping protein
YES	0.756968	YES	b0547	ybcN	572466	572921	+	DNA base-flipping protein	b0548	ninE	572921	573091	+	NinE family prophage protein
YES	0.766144	YES	b0548	ninE	572921	573091	+	NinE family prophage protein	b0549	ybcO	573084	573374	+	putative nuclease YbcO
YES	0.728542	YES	b0549	ybcO	573084	573374	+	putative nuclease YbcO	b0550	rusA	573371	573733	+	crossover junction endodeoxyribonuclease RusA
YES	0.709789	YES	b0550	rusA	573371	573733	+	crossover junction endodeoxyribonuclease RusA	b4509	ylcG	573730	573870	+	uncharacterized protein YlcG
YES	0.674717	NO	b4509	ylcG	573730	573870	+	uncharacterized protein YlcG	b0551	quuD	573956	574339	+	prophage antitermination protein Q homolog QuuD
YES	0.734298	YES	b0554	essD	577398	577613	+	putative phage lysis protein	b0555	rrrD	577613	578110	+	lysozyme
YES	0.599071	YES	b0555	rrrD	577613	578110	+	lysozyme	b0556	rzpD	578107	578568	+	putative prophage endopeptidase RzpD
YES	0.587912	YES	b0556	rzpD	578107	578568	+	putative prophage endopeptidase RzpD	b4510	rzoD	578327	578509	+	putative prophage lysis lipoprotein RzoD
NO	0.280604	NO	b0557	borD	578600	578893	-	prophage lipoprotein BorD	b0558	ybcV	579184	579594	-	DUF1398 domain-containing protein YbcV
NO	0.125743	NO	b0563	tfaX	582875	583060	+	protein TfaX	b0564	appY	583681	584430	+	DNA-binding transcriptional activator AppY
NO	0.150906	YES	b0565	ompT	584680	585633	-	omptin family outer membrane protease OmpT	b0566	envY	586147	586908	-	DNA-binding transcriptional activator EnvY
YES	0.574606	NO	b0566	envY	586147	586908	-	DNA-binding transcriptional activator EnvY	b0567	ybcH	587091	587981	-	putative exopolysaccharide secretion system auxiliary component
YES	0.761588	NO	b0567	ybcH	587091	587981	-	putative exopolysaccharide secretion system auxiliary component	b0568	nfrA	587982	590954	-	exopolysaccharide secretion system outer membrane protein NfrA
YES	0.761735	YES	b0568	nfrA	587982	590954	-	exopolysaccharide secretion system outer membrane protein NfrA	b0569	nfrB	590941	593178	-	cyclic di-3'%2C5'-guanylate-activated glycosyltransferase
YES	0.506348	NO	b0569	nfrB	590941	593178	-	cyclic di-3'%2C5'-guanylate-activated glycosyltransferase	b0570	cusS	593328	594770	-	sensor histidine kinase CusS
NO	0.489319	YES	b0570	cusS	593328	594770	-	sensor histidine kinase CusS	b0571	cusR	594760	595443	-	DNA-binding transcriptional activator CusR
YES	0.591604	YES	b0572	cusC	595600	596973	+	copper/silver export system outer membrane channel	b0573	cusF	597131	597463	+	copper/silver export system periplasmic binding protein
YES	0.756464	YES	b0573	cusF	597131	597463	+	copper/silver export system periplasmic binding protein	b0574	cusB	597479	598702	+	copper/silver export system membrane fusion protein
YES	0.755364	YES	b0574	cusB	597479	598702	+	copper/silver export system membrane fusion protein	b0575	cusA	598714	601857	+	copper/silver export system RND permease
YES	0.525914	NO	b0575	cusA	598714	601857	+	copper/silver export system RND permease	b0576	pheP	601959	603335	+	phenylalanine:H(+) symporter PheP
NO	0.459028	NO	b0577	ybdG	603416	604663	-	miniconductance mechanosensitive channel YbdG	b0578	nfsB	604771	605424	-	NAD(P)H-dependent nitroreductase NfsB
NO	0.458044	NO	b0578	nfsB	604771	605424	-	NAD(P)H-dependent nitroreductase NfsB	b0579	ybdF	605518	605886	-	PF04237 family protein YbdF
NO	0.460584	NO	b0579	ybdF	605518	605886	-	PF04237 family protein YbdF	b0580	ybdJ	605951	606199	-	DUF1158 domain-containing protein YbdJ
NO	0.443281	NO	b0580	ybdJ	605951	606199	-	DUF1158 domain-containing protein YbdJ	b0581	ybdK	606265	607383	-	putative glutamate--cysteine ligase 2
NO	0.431789	NO	b4415	hokE	607836	607988	+	protein HokE	b0582	insL2	608065	609177	+	IS186/IS421 family transposase
YES	0.619457	YES	b0583	entD	609459	610079	-	phosphopantetheinyl transferase EntD	b0584	fepA	610254	612494	-	ferric enterobactin outer membrane transporter
YES	0.770526	YES	b0585	fes	612737	613939	+	ferric enterobactin esterase	b4511	ybdZ	613942	614160	+	enterobactin biosynthesis protein YbdZ
YES	0.773474	YES	b4511	ybdZ	613942	614160	+	enterobactin biosynthesis protein YbdZ	b0586	entF	614157	618038	+	apo-serine activating enzyme
NO	0.325273	YES	b0586	entF	614157	618038	+	apo-serine activating enzyme	b0587	fepE	618254	619387	+	polysaccharide co-polymerase family protein FepE
YES	0.764171	YES	b0588	fepC	619384	620199	-	ferric enterobactin ABC transporter ATP binding subunit	b0589	fepG	620196	621188	-	ferric enterobactin ABC transporter membrane subunit FepG
YES	0.755808	YES	b0589	fepG	620196	621188	-	ferric enterobactin ABC transporter membrane subunit FepG	b0590	fepD	621185	622189	-	ferric enterobactin ABC transporter membrane subunit FebD
YES	0.765072	YES	b0593	entC	624885	626060	+	isochorismate synthase EntC	b0594	entE	626070	627680	+	2%2C3-dihydroxybenzoate-AMP ligase
YES	0.763649	YES	b0594	entE	626070	627680	+	2%2C3-dihydroxybenzoate-AMP ligase	b0595	entB	627694	628551	+	enterobactin synthase component B
YES	0.776038	YES	b0595	entB	627694	628551	+	enterobactin synthase component B	b0596	entA	628551	629297	+	2%2C3-dihydro-2%2C3-dihydroxybenzoate dehydrogenase
YES	0.774244	YES	b0596	entA	628551	629297	+	2%2C3-dihydro-2%2C3-dihydroxybenzoate dehydrogenase	b0597	entH	629300	629713	+	proofreading thioesterase in enterobactin biosynthesis
NO	0.334933	NO	b0597	entH	629300	629713	+	proofreading thioesterase in enterobactin biosynthesis	b0598	cstA	629894	631999	+	pyruvate transporter CstA
YES	0.528705	NO	b0598	cstA	629894	631999	+	pyruvate transporter CstA	b4512	ybdD	632182	632379	+	PF04328 family protein YbdD
YES	0.731309	NO	b0601	ybdM	634747	635376	-	ParB-like nuclease domain-containing protein YbdM	b0602	ybdN	635349	636569	-	putative PAPS reductase/DUF3440 domain-containing protein YbdN
YES	0.571783	NO	b0602	ybdN	635349	636569	-	putative PAPS reductase/DUF3440 domain-containing protein YbdN	b0603	ybdO	636716	637618	-	putative LysR family DNA-binding transcriptional regulator YbdO
NO	0.379885	NO	b0603	ybdO	636716	637618	-	putative LysR family DNA-binding transcriptional regulator YbdO	b0604	dsbG	637827	638573	-	protein sulfenic acid reductase and chaperone DsbG
YES	0.535702	YES	b0605	ahpC	638945	639508	+	alkyl hydroperoxide reductase%2C AhpC component	b0606	ahpF	639753	641318	+	alkyl hydroperoxide reductase%2C AhpF component
NO	0.412285	NO	b4734	yldA	643330	643419	-	protein YldA	b0610	rnk	643557	643967	-	nucleoside diphosphate kinase regulator
NO	0.42652	NO	b0610	rnk	643557	643967	-	nucleoside diphosphate kinase regulator	b0611	rna	644197	645003	-	RNase I
NO	0.410866	NO	b0611	rna	644197	645003	-	RNase I	b0612	citT	645117	646580	-	citrate:succinate antiporter
YES	0.708615	NO	b0612	citT	645117	646580	-	citrate:succinate antiporter	b0613	citG	646631	647509	-	triphosphoribosyl-dephospho-CoA synthase
YES	0.738112	YES	b0613	citG	646631	647509	-	triphosphoribosyl-dephospho-CoA synthase	b0614	citX	647484	648035	-	apo-citrate lyase phosphoribosyl-dephospho-CoA transferase
YES	0.756865	YES	b0614	citX	647484	648035	-	apo-citrate lyase phosphoribosyl-dephospho-CoA transferase	b0615	citF	648039	649571	-	citrate lyase alpha subunit
YES	0.759567	YES	b0615	citF	648039	649571	-	citrate lyase alpha subunit	b0616	citE	649582	650490	-	citrate lyase beta subunit
YES	0.765781	YES	b0616	citE	649582	650490	-	citrate lyase beta subunit	b0617	citD	650487	650783	-	citrate lyase acyl carrier protein
YES	0.67873	YES	b0617	citD	650487	650783	-	citrate lyase acyl carrier protein	b0618	citC	650798	651856	-	citrate lyase synthetase
YES	0.671417	YES	b0619	dpiB	652235	653893	+	sensor histidine kinase DpiB	b0620	dpiA	653862	654542	+	DNA-binding transcriptional dual regulator DpiA
NO	0.31629	NO	b0622	pagP	656557	657117	+	Lipid A palmitoyltransferase	b0623	cspE	657292	657501	+	transcription antiterminator and regulator of RNA stability CspE
NO	0.307203	NO	b0628	lipA	659251	660216	-	lipoyl synthase	b0629	ybeF	660425	661378	-	putative DNA-binding transcriptional regulator YbeF
NO	0.392822	NO	b0629	ybeF	660425	661378	-	putative DNA-binding transcriptional regulator YbeF	b0630	lipB	661637	662278	-	lipoyl(octanoyl) transferase
NO	0.441392	YES	b0630	lipB	661637	662278	-	lipoyl(octanoyl) transferase	b0631	ybeD	662379	662642	-	DUF493 domain-containing protein YbeD
NO	0.37693	NO	b0631	ybeD	662379	662642	-	DUF493 domain-containing protein YbeD	b0632	dacA	662752	663963	-	D-alanyl-D-alanine carboxypeptidase DacA
YES	0.57189	NO	b0632	dacA	662752	663963	-	D-alanyl-D-alanine carboxypeptidase DacA	b0633	rlpA	664102	665190	-	rare lipoprotein RlpA
YES	0.634066	YES	b0633	rlpA	664102	665190	-	rare lipoprotein RlpA	b0634	mrdB	665201	666313	-	peptidoglycan glycosyltransferase MrdB
YES	0.68933	YES	b0634	mrdB	665201	666313	-	peptidoglycan glycosyltransferase MrdB	b0635	mrdA	666316	668217	-	peptidoglycan DD-transpeptidase MrdA
NO	0.475083	YES	b0635	mrdA	666316	668217	-	peptidoglycan DD-transpeptidase MrdA	b0636	rlmH	668248	668715	-	23S rRNA m(3)psi1915 methyltransferase
YES	0.503308	YES	b0636	rlmH	668248	668715	-	23S rRNA m(3)psi1915 methyltransferase	b0637	rsfS	668719	669036	-	ribosomal silencing factor RsfS
NO	0.398827	NO	b0637	rsfS	668719	669036	-	ribosomal silencing factor RsfS	b0638	cobC	669296	669907	-	putative adenosylcobalamin phosphatase/alpha-ribazole phosphatase
YES	0.724927	YES	b0638	cobC	669296	669907	-	putative adenosylcobalamin phosphatase/alpha-ribazole phosphatase	b0639	nadD	669931	670572	-	nicotinate-nucleotide adenylyltransferase
YES	0.743291	YES	b0639	nadD	669931	670572	-	nicotinate-nucleotide adenylyltransferase	b0640	holA	670574	671605	-	DNA polymerase III subunit delta
YES	0.671255	YES	b0640	holA	670574	671605	-	DNA polymerase III subunit delta	b0641	lptE	671605	672186	-	lipopolysaccharide assembly protein LptE
YES	0.740044	YES	b0641	lptE	671605	672186	-	lipopolysaccharide assembly protein LptE	b0642	leuS	672201	674783	-	leucine--tRNA ligase
YES	0.770339	YES	b0645	ybeR	676711	677418	+	DUF1266 domain-containing protein YbeR	b0646	djlB	677415	678842	+	J domain-containing protein DjlB
YES	0.762673	YES	b0648	ybeU	679508	680215	+	DUF1266 domain-containing protein YbeU	b0649	djlC	680212	681663	+	co-chaperone DjlC
YES	0.538575	NO	b0650	hscC	681723	683393	-	chaperone protein HscC	b0651	rihA	683477	684412	-	pyrimidine-specific ribonucleoside hydrolase RihA
NO	0.450986	NO	b0651	rihA	683477	684412	-	pyrimidine-specific ribonucleoside hydrolase RihA	b0652	gltL	684530	685255	-	glutamate/aspartate ABC transporter ATP binding subunit
YES	0.745522	YES	b0652	gltL	684530	685255	-	glutamate/aspartate ABC transporter ATP binding subunit	b0653	gltK	685255	685929	-	glutamate/aspartate ABC transporter membrane subunit GltK
YES	0.742416	YES	b0653	gltK	685255	685929	-	glutamate/aspartate ABC transporter membrane subunit GltK	b0654	gltJ	685929	686669	-	glutamate/aspartate ABC transporter membrane subunit GltJ
NO	0.314782	NO	b0655	gltI	686839	687747	-	glutamate/aspartate ABC transporter periplasmic binding protein	b0656	insH3	687997	688977	-	IS5 family transposase and trans-activator
NO	0.272119	NO	b0656	insH3	687997	688977	-	IS5 family transposase and trans-activator	b0657	lnt	689343	690881	-	apolipoprotein N-acyltransferase
YES	0.681451	YES	b0657	lnt	689343	690881	-	apolipoprotein N-acyltransferase	b0658	ybeX	690906	691784	-	CorC-HlyC family protein YbeX
YES	0.658018	YES	b0658	ybeX	690906	691784	-	CorC-HlyC family protein YbeX	b0659	ybeY	691874	692341	-	endoribonuclease YbeY
YES	0.754931	YES	b0659	ybeY	691874	692341	-	endoribonuclease YbeY	b0660	ybeZ	692338	693378	-	PhoH-like protein
NO	0.435072	NO	b0660	ybeZ	692338	693378	-	PhoH-like protein	b0661	miaB	693531	694955	-	isopentenyl-adenosine A37 tRNA methylthiolase
NO	0.242016	NO	b0674	asnB	697513	699177	-	asparagine synthetase B	b0675	umpH	699574	700326	-	UMP phosphatase
YES	0.693254	YES	b0675	umpH	699574	700326	-	UMP phosphatase	b0676	nagC	700374	701594	-	DNA-binding transcriptional dual regulator NagC
YES	0.721003	YES	b0676	nagC	700374	701594	-	DNA-binding transcriptional dual regulator NagC	b0677	nagA	701603	702751	-	N-acetylglucosamine-6-phosphate deacetylase
YES	0.702448	YES	b0677	nagA	701603	702751	-	N-acetylglucosamine-6-phosphate deacetylase	b0678	nagB	702811	703611	-	glucosamine-6-phosphate deaminase
NO	0.355853	NO	b0679	nagE	703944	705890	+	N-acetylglucosamine-specific PTS enzyme IIABC component	b0680	glnS	706093	707757	+	glutamine--tRNA ligase
YES	0.590571	YES	b0681	chiP	708334	709740	+	chitooligosaccharide outer membrane channel	b0682	chiQ	709790	710116	+	lipoprotein ChiQ
YES	0.647249	YES	b0683	fur	710200	710646	-	DNA-binding transcriptional dual regulator Fur	b4637	uof	710639	710725	-	RyhB-regulated fur leader peptide
NO	0.472393	YES	b4637	uof	710639	710725	-	RyhB-regulated fur leader peptide	b0684	fldA	710935	711465	-	flavodoxin 1
NO	0.493274	NO	b0684	fldA	710935	711465	-	flavodoxin 1	b0685	ybfE	711605	711898	-	ribbon-helix-helix domain-containing protein YbfE
NO	0.456097	NO	b0685	ybfE	711605	711898	-	ribbon-helix-helix domain-containing protein YbfE	b0686	ybfF	712038	712802	-	esterase
YES	0.691832	YES	b0687	seqA	712987	713532	+	negative modulator of initiation of replication	b0688	pgm	713558	715198	+	phosphoglucomutase
NO	0.322757	NO	b0688	pgm	713558	715198	+	phosphoglucomutase	b0689	ybfP	715412	715906	+	lipoprotein YbfP
YES	0.632867	YES	b0692	potE	716946	718265	-	putrescine transporter PotE	b0693	speF	718262	720460	-	inducible ornithine decarboxylase
NO	0.263034	YES	b0693	speF	718262	720460	-	inducible ornithine decarboxylase	b4803	speFL	720718	720822	-	leader peptide SpeFL
NO	0.274341	NO	b4803	speFL	720718	720822	-	leader peptide SpeFL	b0694	kdpE	721056	721733	-	DNA-binding transcriptional activator KdpE
YES	0.742549	YES	b0694	kdpE	721056	721733	-	DNA-binding transcriptional activator KdpE	b0695	kdpD	721730	724414	-	sensor histidine kinase KdpD
YES	0.768	NO	b0695	kdpD	721730	724414	-	sensor histidine kinase KdpD	b0696	kdpC	724407	724979	-	K(+) transporting P-type ATPase subunit KdpC
YES	0.771119	YES	b0696	kdpC	724407	724979	-	K(+) transporting P-type ATPase subunit KdpC	b0697	kdpB	724988	727036	-	K(+) transporting P-type ATPase subunit KdpB
YES	0.756047	YES	b0697	kdpB	724988	727036	-	K(+) transporting P-type ATPase subunit KdpB	b0698	kdpA	727059	728732	-	K(+) transporting P-type ATPase subunit KdpA
YES	0.740489	YES	b0698	kdpA	727059	728732	-	K(+) transporting P-type ATPase subunit KdpA	b4513	kdpF	728732	728821	-	K(+) transporting P-type ATPase subunit KdpF
NO	0.292133	NO	b0699	ybfA	729134	729340	+	DUF2517 domain-containing protein YbfA	b0700	rhsC	729583	733776	+	rhs element protein RhsC
YES	0.679298	YES	b0700	rhsC	729583	733776	+	rhs element protein RhsC	b0702	ybfB	733776	734102	+	uncharacterized protein YbfB
YES	0.552244	NO	b0704	ybfC	735650	736219	+	uncharacterized protein YbfC	b4514	ybfQ	736445	736699	+	inactive transposase YbfQ
NO	0.35111	NO	b0706	ybfD	738092	738853	+	H repeat-associated putative transposase YbfD	b0707	ybgA	739001	739510	+	DUF1722 domain-containing protein YbgA
YES	0.754274	YES	b0707	ybgA	739001	739510	+	DUF1722 domain-containing protein YbgA	b0708	phr	739507	740925	+	deoxyribodipyrimidine photolyase
YES	0.748014	YES	b0710	ybgI	742827	743570	+	radiation resistance protein YbgI	b0711	pxpB	743593	744249	+	5-oxoprolinase component B
YES	0.774412	YES	b0711	pxpB	743593	744249	+	5-oxoprolinase component B	b0712	pxpC	744243	745175	+	5-oxoprolinase component C
YES	0.768834	YES	b0712	pxpC	744243	745175	+	5-oxoprolinase component C	b0713	pxpA	745165	745899	+	5-oxoprolinase component A
YES	0.681343	YES	b0713	pxpA	745165	745899	+	5-oxoprolinase component A	b0714	nei	745935	746726	+	endonuclease VIII
YES	0.500084	NO	b0715	abrB	746723	747769	-	putative regulator	b0716	ybgO	747921	748982	-	putative fimbrial protein YbgO
YES	0.76111	YES	b0716	ybgO	747921	748982	-	putative fimbrial protein YbgO	b0717	ybgP	748979	749707	-	putative fimbrial chaperone YbgP
YES	0.759549	YES	b0717	ybgP	748979	749707	-	putative fimbrial chaperone YbgP	b0718	ybgQ	749722	752169	-	putative fimbrial usher protein YbgQ
YES	0.718772	NO	b0718	ybgQ	749722	752169	-	putative fimbrial usher protein YbgQ	b0719	ybgD	752229	752795	-	putative fimbrial protein YbgD
NO	0.168081	NO	b0719	ybgD	752229	752795	-	putative fimbrial protein YbgD	b0720	gltA	753185	754468	-	citrate synthase
NO	0.383116	NO	b0720	gltA	753185	754468	-	citrate synthase	b4768	ybgV	754658	754690	-	protein YbgV
YES	0.642181	NO	b4768	ybgV	754658	754690	-	protein YbgV	b4735	ybgU	754674	754781	-	protein YbgU
YES	0.750819	YES	b0721	sdhC	755177	755566	+	succinate:quinone oxidoreductase%2C membrane protein SdhC	b0722	sdhD	755560	755907	+	succinate:quinone oxidoreductase%2C membrane protein SdhD
YES	0.760465	YES	b0722	sdhD	755560	755907	+	succinate:quinone oxidoreductase%2C membrane protein SdhD	b0723	sdhA	755907	757673	+	succinate:quinone oxidoreductase%2C FAD binding protein
YES	0.752426	YES	b0723	sdhA	755907	757673	+	succinate:quinone oxidoreductase%2C FAD binding protein	b0724	sdhB	757689	758405	+	succinate:quinone oxidoreductase%2C iron-sulfur cluster binding protein
NO	0.472676	YES	b0724	sdhB	757689	758405	+	succinate:quinone oxidoreductase%2C iron-sulfur cluster binding protein	b0726	sucA	758706	761507	+	subunit of E1(0) component of 2-oxoglutarate dehydrogenase
YES	0.749125	YES	b0726	sucA	758706	761507	+	subunit of E1(0) component of 2-oxoglutarate dehydrogenase	b0727	sucB	761522	762739	+	dihydrolipoyltranssuccinylase
YES	0.541818	YES	b0727	sucB	761522	762739	+	dihydrolipoyltranssuccinylase	b0728	sucC	763014	764180	+	succinyl-CoA synthetase subunit beta
YES	0.767926	YES	b0728	sucC	763014	764180	+	succinyl-CoA synthetase subunit beta	b0729	sucD	764180	765049	+	succinyl-CoA synthetase subunit alpha
YES	0.74012	YES	b0731	mngA	765984	767960	+	2-O-alpha-mannosyl-D-glycerate specific PTS enzyme II	b0732	mngB	767978	770611	+	alpha-mannosidase
NO	0.0475931	NO	b0732	mngB	767978	770611	+	alpha-mannosidase	b0733	cydA	771458	773026	+	cytochrome bd-I subunit 1
YES	0.739576	YES	b0733	cydA	771458	773026	+	cytochrome bd-I subunit 1	b0734	cydB	773042	774181	+	cytochrome bd-I subunit 2
YES	0.743901	NO	b0734	cydB	773042	774181	+	cytochrome bd-I subunit 2	b4515	cydX	774196	774309	+	cytochrome bd-I accessory subunit CydX
YES	0.738218	YES	b4515	cydX	774196	774309	+	cytochrome bd-I accessory subunit CydX	b0735	ybgE	774309	774602	+	PF09600 family protein YbgE
NO	0.40583	NO	b0735	ybgE	774309	774602	+	PF09600 family protein YbgE	b0736	ybgC	774752	775156	+	esterase/thioesterase
YES	0.721118	YES	b0736	ybgC	774752	775156	+	esterase/thioesterase	b0737	tolQ	775153	775845	+	Tol-Pal system protein TolQ
YES	0.750887	YES	b0737	tolQ	775153	775845	+	Tol-Pal system protein TolQ	b0738	tolR	775849	776277	+	Tol-Pal system protein TolR
YES	0.662158	YES	b0738	tolR	775849	776277	+	Tol-Pal system protein TolR	b0739	tolA	776342	777607	+	Tol-Pal system protein TolA
YES	0.573145	NO	b0739	tolA	776342	777607	+	Tol-Pal system protein TolA	b0740	tolB	777740	779032	+	Tol-Pal system periplasmic protein TolB
YES	0.67203	YES	b0740	tolB	777740	779032	+	Tol-Pal system periplasmic protein TolB	b0741	pal	779067	779588	+	peptidoglycan-associated outer membrane lipoprotein Pal
YES	0.743634	YES	b0741	pal	779067	779588	+	peptidoglycan-associated outer membrane lipoprotein Pal	b0742	cpoB	779598	780389	+	cell division coordinator CpoB
YES	0.712865	YES	b0750	nadA	782085	783128	+	quinolinate synthase	b0751	pnuC	783166	783885	+	nicotinamide riboside transporter
NO	0.477512	NO	b0752	zitB	783882	784823	-	Zn(2(+))/Cd(2(+))/Ni(2(+))/Cu(2(+)) exporter	b0753	ybgS	784937	785317	-	PF13985 family protein YbgS
NO	0.481824	NO	b0755	gpmA	786843	787595	-	2%2C3-bisphosphoglycerate-dependent phosphoglycerate mutase	b0756	galM	787797	788837	-	galactose-1-epimerase
YES	0.700373	YES	b0756	galM	787797	788837	-	galactose-1-epimerase	b0757	galK	788831	789979	-	galactokinase
YES	0.538655	YES	b0757	galK	788831	789979	-	galactokinase	b0758	galT	789983	791029	-	galactose-1-phosphate uridylyltransferase
YES	0.545898	YES	b0758	galT	789983	791029	-	galactose-1-phosphate uridylyltransferase	b0759	galE	791039	792055	-	UDP-glucose 4-epimerase
NO	0.285655	NO	b0759	galE	791039	792055	-	UDP-glucose 4-epimerase	b0760	modF	792316	793788	-	ABC family protein ModF
YES	0.578963	YES	b0760	modF	792316	793788	-	ABC family protein ModF	b0761	modE	793856	794644	-	DNA-binding transcriptional dual regulator ModE
NO	0.315542	NO	b0762	acrZ	794773	794922	+	multidrug efflux pump accessory protein AcrZ	b0763	modA	795089	795862	+	molybdate ABC transporter periplasmic binding protein
YES	0.764538	YES	b0763	modA	795089	795862	+	molybdate ABC transporter periplasmic binding protein	b0764	modB	795862	796551	+	molybdate ABC transporter membrane subunit
YES	0.762541	YES	b0764	modB	795862	796551	+	molybdate ABC transporter membrane subunit	b0765	modC	796554	797612	+	molybdate ABC transporter ATP binding subunit
YES	0.713879	NO	b0769	ybhH	800759	801811	+	putative isomerase YbhH	b0770	ybhI	801887	803320	+	putative tricarboxylate transporter
YES	0.621171	NO	b0770	ybhI	801887	803320	+	putative tricarboxylate transporter	b0771	ybhJ	803503	805764	+	putative hydratase YbhJ
NO	0.360546	NO	b0772	ybhC	805998	807281	-	outer membrane lipoprotein YbhC	b0773	ybhB	807433	807909	-	putative kinase inhibitor
NO	0.490535	NO	b0773	ybhB	807433	807909	-	putative kinase inhibitor	b0774	bioA	807968	809257	-	adenosylmethionine-8-amino-7-oxononanoate aminotransferase
YES	0.75546	YES	b0775	bioB	809344	810384	+	biotin synthase	b0776	bioF	810381	811535	+	8-amino-7-oxononanoate synthase
YES	0.775655	YES	b0776	bioF	810381	811535	+	8-amino-7-oxononanoate synthase	b0777	bioC	811522	812277	+	malonyl-acyl carrier protein methyltransferase
YES	0.766723	YES	b0777	bioC	811522	812277	+	malonyl-acyl carrier protein methyltransferase	b0778	bioD	812270	812947	+	dethiobiotin synthetase
NO	0.11577	NO	b0778	bioD	812270	812947	+	dethiobiotin synthetase	b0779	uvrB	813526	815547	+	UvrABC excision nuclease subunit B
YES	0.69649	YES	b0781	moaA	817044	818033	+	GTP 3'%2C8'-cyclase	b0782	moaB	818055	818567	+	protein MoaB
YES	0.75296	YES	b0782	moaB	818055	818567	+	protein MoaB	b0783	moaC	818570	819055	+	cyclic pyranopterin monophosphate synthase
YES	0.748354	YES	b0783	moaC	818570	819055	+	cyclic pyranopterin monophosphate synthase	b0784	moaD	819048	819293	+	molybdopterin synthase sulfur carrier subunit
YES	0.737717	YES	b0784	moaD	819048	819293	+	molybdopterin synthase sulfur carrier subunit	b0785	moaE	819295	819747	+	molybdopterin synthase catalytic subunit
NO	0.481425	NO	b0785	moaE	819295	819747	+	molybdopterin synthase catalytic subunit	b0786	ybhL	819884	820588	+	Bax1-I family protein YbhL
NO	0.331168	NO	b0786	ybhL	819884	820588	+	Bax1-I family protein YbhL	b0787	ybhM	820793	821506	+	Bax1-I family protein YbhM
YES	0.741129	YES	b0788	ybhN	821542	822498	-	PF03706 family inner membrane protein YbhN	b0789	clsB	822498	823739	-	cardiolipin synthase B
YES	0.773919	YES	b0789	clsB	822498	823739	-	cardiolipin synthase B	b0790	ybhP	823736	824497	-	endonuclease/exonuclease/phosphatase domain-containing protein YbhP
YES	0.742111	YES	b0792	ybhR	825002	826108	-	ABC exporter membrane subunit YbhR	b0793	ybhS	826119	827252	-	ABC exporter membrane subunit YbhS
YES	0.74595	YES	b0793	ybhS	826119	827252	-	ABC exporter membrane subunit YbhS	b0794	ybhF	827245	828981	-	ABC exporter ATP binding subunit YbhF
YES	0.772123	YES	b0794	ybhF	827245	828981	-	ABC exporter ATP binding subunit YbhF	b0795	ybhG	828974	829972	-	HlyD_D23 family protein YbhG
YES	0.725458	YES	b0795	ybhG	828974	829972	-	HlyD_D23 family protein YbhG	b0796	cecR	829972	830643	-	DNA-binding transcriptional dual regulator CecR
YES	0.527854	YES	b0799	dinG	833070	835220	+	ATP-dependent DNA helicase DinG	b0800	ybiB	835248	836210	+	nonspecific DNA-binding protein YbiB
YES	0.549635	NO	b0800	ybiB	835248	836210	+	nonspecific DNA-binding protein YbiB	b0801	hcxB	836351	837436	+	hydroxycarboxylate dehydrogenase B
NO	0.337381	NO	b0802	ybiJ	837665	837925	-	DUF1471 domain-containing protein YbiJ	b0803	ybiI	838190	838456	-	zinc finger domain-containing protein YbiI
YES	0.67507	NO	b0803	ybiI	838190	838456	-	zinc finger domain-containing protein YbiI	b0804	ybiX	838530	839207	-	PKHD-type hydroxylase YbiX
YES	0.738757	NO	b0804	ybiX	838530	839207	-	PKHD-type hydroxylase YbiX	b0805	fiu	839249	841531	-	iron catecholate outer membrane transporter Fiu
NO	0.229684	NO	b0805	fiu	839249	841531	-	iron catecholate outer membrane transporter Fiu	b0806	mcbA	841796	842056	-	DUF1471 domain-containing protein McbA
NO	0.262512	NO	b0808	ybiO	843255	845480	-	moderate conductance mechanosensitive channel YbiO	b0809	glnQ	845741	846463	-	L-glutamine ABC transporter ATP binding subunit
YES	0.765207	YES	b0809	glnQ	845741	846463	-	L-glutamine ABC transporter ATP binding subunit	b0810	glnP	846460	847119	-	L-glutamine ABC transporter membrane subunit
YES	0.541214	YES	b0810	glnP	846460	847119	-	L-glutamine ABC transporter membrane subunit	b0811	glnH	847258	848004	-	L-glutamine ABC transporter periplasmic binding protein
NO	0.166745	NO	b0811	glnH	847258	848004	-	L-glutamine ABC transporter periplasmic binding protein	b0812	dps	848408	848911	-	DNA protection during starvation protein
NO	0.209944	NO	b0812	dps	848408	848911	-	DNA protection during starvation protein	b0813	rhtA	849210	850097	-	L-threonine/L-homoserine exporter
YES	0.53299	YES	b4736	yliM	850332	850397	+	protein YliM	b0814	ompX	850450	850965	+	outer membrane protein X
YES	0.683017	YES	b0817	mntR	853183	853650	+	DNA-binding transcriptional dual regulator MntR	b0818	ybiR	853647	854765	+	putative transporter YbiR
NO	0.458508	NO	b0821	ybiU	857796	859061	-	DUF1479 domain-containing protein YbiU	b0822	ybiV	859213	860028	-	sugar phosphatase YbiV
NO	0.411017	NO	b0822	ybiV	859213	860028	-	sugar phosphatase YbiV	b0823	ybiW	860174	862606	-	putative pyruvate formate lyase
YES	0.743205	YES	b0823	ybiW	860174	862606	-	putative pyruvate formate lyase	b0824	ybiY	862612	863511	-	putative pyruvate formate-lyase activating enzyme YbiY
YES	0.750408	YES	b0826	moeB	864380	865129	-	molybdopterin-synthase adenylyltransferase	b0827	moeA	865129	866364	-	molybdopterin molybdotransferase
YES	0.768195	YES	b0828	iaaA	866568	867533	+	isoaspartyl dipeptidase proenzyme	b0829	gsiA	867520	869391	+	glutathione ABC transporter ATP binding subunit GsiA
YES	0.728898	YES	b0829	gsiA	867520	869391	+	glutathione ABC transporter ATP binding subunit GsiA	b0830	gsiB	869411	870949	+	glutathione ABC transporter periplasmic binding protein
YES	0.720153	YES	b0830	gsiB	869411	870949	+	glutathione ABC transporter periplasmic binding protein	b0831	gsiC	870967	871887	+	glutathione ABC transporter membrane subunit GsiC
YES	0.750993	YES	b0831	gsiC	870967	871887	+	glutathione ABC transporter membrane subunit GsiC	b0832	gsiD	871890	872801	+	glutathione ABC transporter membrane subunit GsiD
NO	0.483539	NO	b0832	gsiD	871890	872801	+	glutathione ABC transporter membrane subunit GsiD	b0833	pdeI	872979	875327	+	putative c-di-GMP phosphodiesterase PdeI
YES	0.749021	YES	b0833	pdeI	872979	875327	+	putative c-di-GMP phosphodiesterase PdeI	b0834	dgcI	875335	876663	+	putative diguanylate cyclase DgcI
NO	0.476008	NO	b0836	bssR	878248	878631	+	regulator of biofilm formation	b0837	yliI	878742	879857	+	aldose sugar dehydrogenase YliI
YES	0.651921	NO	b0840	deoR	881976	882734	-	DNA-binding transcriptional repressor DeoR	b0841	ybjG	882792	883388	-	undecaprenyl pyrophosphate phosphatase
YES	0.615266	NO	b0843	ybjH	884946	885230	-	uncharacterized protein YbjH	b0844	ybjI	885316	886131	-	5-amino-6-(5-phospho-D-ribitylamino)uracil phosphatase
YES	0.720709	YES	b0844	ybjI	885316	886131	-	5-amino-6-(5-phospho-D-ribitylamino)uracil phosphatase	b0845	ybjJ	886131	887339	-	inner membrane protein YbjJ
YES	0.763126	YES	b0850	ybjC	890913	891200	+	DUF1418 domain-containing protein YbjC	b0851	nfsA	891184	891906	+	NADPH-dependent nitro/quinone reductase NfsA
YES	0.72561	YES	b0851	nfsA	891184	891906	+	NADPH-dependent nitro/quinone reductase NfsA	b0852	rimK	891967	892869	+	ribosomal protein S6 modification protein
YES	0.535141	YES	b0852	rimK	891967	892869	+	ribosomal protein S6 modification protein	b0853	ybjN	892957	893433	+	protein YbjN
NO	0.197761	NO	b0853	ybjN	892957	893433	+	protein YbjN	b0854	potF	893784	894896	+	putrescine ABC transporter periplasmic binding protein
YES	0.697223	YES	b0854	potF	893784	894896	+	putrescine ABC transporter periplasmic binding protein	b0855	potG	894991	896124	+	putrescine ABC transporter ATP binding subunit
YES	0.727786	YES	b0855	potG	894991	896124	+	putrescine ABC transporter ATP binding subunit	b0856	potH	896134	897087	+	putrescine ABC transporter membrane subunit PotH
YES	0.767951	YES	b0856	potH	896134	897087	+	putrescine ABC transporter membrane subunit PotH	b0857	potI	897084	897929	+	putrescine ABC transporter membrane subunit PotI
YES	0.638794	NO	b0857	potI	897084	897929	+	putrescine ABC transporter membrane subunit PotI	b0858	ybjO	897989	898477	+	putative inner membrane protein
YES	0.638667	YES	b0858	ybjO	897989	898477	+	putative inner membrane protein	b0859	rlmC	898518	899645	+	23S rRNA m(5)U747 methyltransferase
NO	0.302818	NO	b0860	artJ	899844	900575	-	L-arginine ABC transporter periplasmic binding protein	b0861	artM	900866	901534	-	L-arginine ABC transporter membrane subunit ArtM
YES	0.743439	YES	b0861	artM	900866	901534	-	L-arginine ABC transporter membrane subunit ArtM	b0862	artQ	901534	902250	-	L-arginine ABC transporter membrane subunit ArtQ
YES	0.716988	YES	b0862	artQ	901534	902250	-	L-arginine ABC transporter membrane subunit ArtQ	b0863	artI	902257	902988	-	putative ABC transporter periplasmic binding protein ArtI
YES	0.723912	YES	b0863	artI	902257	902988	-	putative ABC transporter periplasmic binding protein ArtI	b0864	artP	903006	903734	-	L-arginine ABC transporter ATP binding subunit
YES	0.519396	NO	b0864	artP	903006	903734	-	L-arginine ABC transporter ATP binding subunit	b0865	ybjP	903952	904467	-	DUF3828 domain-containing lipoprotein YbjP
YES	0.567971	YES	b0866	ybjQ	904593	904916	+	putative heavy metal binding protein YbjQ	b0867	amiD	904913	905743	+	N-acetylmuramoyl-L-alanine amidase D
YES	0.638538	NO	b0868	ybjS	905740	906753	-	putative epimerase YbjS	b0869	ybjT	906852	908282	-	putative NAD(P)-binding protein YbjT
YES	0.738114	YES	b0869	ybjT	906852	908282	-	putative NAD(P)-binding protein YbjT	b0870	ltaE	908293	909294	-	low-specificity L-threonine aldolase
YES	0.717645	YES	b0870	ltaE	908293	909294	-	low-specificity L-threonine aldolase	b0871	poxB	909331	911049	-	pyruvate oxidase
NO	0.365623	YES	b0871	poxB	909331	911049	-	pyruvate oxidase	b0872	hcr	911182	912150	-	NADH oxidoreductase
YES	0.752023	YES	b0872	hcr	911182	912150	-	NADH oxidoreductase	b0873	hcp	912162	913814	-	protein S-nitrosylase
NO	0.364095	NO	b0873	hcp	912162	913814	-	protein S-nitrosylase	b0874	lysO	913958	914857	-	L-lysine/thialysine exporter
NO	0.193785	NO	b0874	lysO	913958	914857	-	L-lysine/thialysine exporter	b0875	aqpZ	915352	916047	-	water channel AqpZ
YES	0.522749	YES	b0878	macA	919235	920350	+	ABC-type tripartite efflux pump membrane fusion protein	b0879	macB	920347	922293	+	ABC-type tripartite efflux pump ATP binding/membrane subunit
YES	0.558597	NO	b4770	yljB	922740	922814	+	protein YljB	b0881	clpS	922913	923233	+	specificity factor for ClpA-ClpP chaperone-protease complex
YES	0.617379	NO	b0881	clpS	922913	923233	+	specificity factor for ClpA-ClpP chaperone-protease complex	b0882	clpA	923264	925540	+	ATP-dependent Clp protease ATP-binding subunit ClpA
NO	0.263336	NO	b0884	infA	926225	926443	-	translation initiation factor IF-1	b0885	aat	926728	927432	-	leucyl/phenylalanyl-tRNA--protein transferase
YES	0.672923	NO	b0885	aat	926728	927432	-	leucyl/phenylalanyl-tRNA--protein transferase	b0886	cydC	927474	929195	-	glutathione/L-cysteine ABC exporter subunit CydC
YES	0.755565	YES	b0886	cydC	927474	929195	-	glutathione/L-cysteine ABC exporter subunit CydC	b0887	cydD	929196	930962	-	glutathione/L-cysteine ABC exporter subunit CydD
YES	0.539596	NO	b0887	cydD	929196	930962	-	glutathione/L-cysteine ABC exporter subunit CydD	b0888	trxB	931085	932050	-	thioredoxin reductase
YES	0.558263	NO	b0889	lrp	932595	933089	+	DNA-binding transcriptional dual regulator Lrp	b0890	ftsK	933224	937213	+	cell division DNA translocase FtsK
YES	0.587402	NO	b0890	ftsK	933224	937213	+	cell division DNA translocase FtsK	b0891	lolA	937372	937983	+	outer membrane lipoprotein carrier protein
YES	0.733783	YES	b0891	lolA	937372	937983	+	outer membrane lipoprotein carrier protein	b0892	rarA	937994	939337	+	replication-associated recombination protein A
YES	0.640505	NO	b0892	rarA	937994	939337	+	replication-associated recombination protein A	b0893	serS	939428	940720	+	serine--tRNA ligase
NO	0.37707	NO	b0893	serS	939428	940720	+	serine--tRNA ligase	b0894	dmsA	940959	943403	+	dimethyl sulfoxide reductase subunit A
YES	0.759318	YES	b0894	dmsA	940959	943403	+	dimethyl sulfoxide reductase subunit A	b0895	dmsB	943414	944031	+	dimethyl sulfoxide reductase subunit B
YES	0.767686	YES	b0895	dmsB	943414	944031	+	dimethyl sulfoxide reductase subunit B	b0896	dmsC	944033	944896	+	dimethyl sulfoxide reductase subunit C
NO	0.440417	NO	b0898	ycaD	945871	947019	+	putative transporter YcaD	b0899	ycaM	947229	948659	+	putative transporter YcaM
NO	0.48501	NO	b0902	pflA	950340	951080	-	pyruvate formate-lyase activating enzyme	b0903	pflB	951272	953554	-	pyruvate formate-lyase
YES	0.629454	YES	b0903	pflB	951272	953554	-	pyruvate formate-lyase	b0904	focA	953609	954466	-	formate channel FocA
NO	0.17077	NO	b0904	focA	953609	954466	-	formate channel FocA	b0905	ycaO	954872	956632	-	ribosomal protein S12 methylthiotransferase accessory factor YcaO
NO	0.375548	NO	b0906	ycaP	956762	957454	+	DUF421 domain-containing protein YcaP	b0907	serC	957653	958741	+	phosphoserine/phosphohydroxythreonine aminotransferase
YES	0.710466	YES	b0907	serC	957653	958741	+	phosphoserine/phosphohydroxythreonine aminotransferase	b0908	aroA	958812	960095	+	3-phosphoshikimate 1-carboxyvinyltransferase
NO	0.380908	NO	b0908	aroA	958812	960095	+	3-phosphoshikimate 1-carboxyvinyltransferase	b0909	ycaL	960264	961028	+	periplasmic protease YcaL
NO	0.363411	NO	b0909	ycaL	960264	961028	+	periplasmic protease YcaL	b0910	cmk	961201	961884	+	cytidylate kinase
YES	0.602121	YES	b0910	cmk	961201	961884	+	cytidylate kinase	b0911	rpsA	961995	963668	+	30S ribosomal subunit protein S1
NO	0.364851	YES	b0911	rpsA	961995	963668	+	30S ribosomal subunit protein S1	b0912	ihfB	963828	964112	+	integration host factor subunit beta
NO	0.322912	NO	b0912	ihfB	963828	964112	+	integration host factor subunit beta	b0913	ycaI	964320	966584	+	metallo-beta-lactamase superfamily inner membrane protein YcaI
YES	0.532406	YES	b0913	ycaI	964320	966584	+	metallo-beta-lactamase superfamily inner membrane protein YcaI	b0914	msbA	966621	968369	+	ATP-binding lipopolysaccharide transport protein
YES	0.736736	YES	b0914	msbA	966621	968369	+	ATP-binding lipopolysaccharide transport protein	b0915	lpxK	968366	969352	+	tetraacyldisaccharide 4'-kinase
YES	0.650883	YES	b0915	lpxK	968366	969352	+	tetraacyldisaccharide 4'-kinase	b0916	ycaQ	969389	970621	+	interstrand DNA crosslink repair glycosylase
YES	0.524585	NO	b0916	ycaQ	969389	970621	+	interstrand DNA crosslink repair glycosylase	b0917	ycaR	970673	970855	+	PF03966 family protein YcaR
YES	0.701409	YES	b0917	ycaR	970673	970855	+	PF03966 family protein YcaR	b0918	kdsB	970852	971598	+	3-deoxy-manno-octulosonate cytidylyltransferase
NO	0.420187	NO	b0918	kdsB	970852	971598	+	3-deoxy-manno-octulosonate cytidylyltransferase	b0919	ycbJ	971752	972645	+	putative phosphotransferase YcbJ
YES	0.740227	YES	b0921	cmoM	973537	974322	+	tRNA cmo(5)U34 methyltransferase	b0922	mukF	974319	975641	+	chromosome partitioning protein MukF
YES	0.76156	YES	b0922	mukF	974319	975641	+	chromosome partitioning protein MukF	b0923	mukE	975622	976326	+	chromosome partitioning protein MukE
YES	0.752051	YES	b0923	mukE	975622	976326	+	chromosome partitioning protein MukE	b0924	mukB	976326	980786	+	chromosome partitioning protein MukB
NO	0.372638	NO	b0924	mukB	976326	980786	+	chromosome partitioning protein MukB	b0925	ldtD	981047	982894	+	L%2CD-transpeptidase LdtD
NO	0.42623	NO	b0925	ldtD	981047	982894	+	L%2CD-transpeptidase LdtD	b0926	mepK	983075	983623	+	peptidoglycan L%2CD-endopeptidase
YES	0.713833	YES	b0926	mepK	983075	983623	+	peptidoglycan L%2CD-endopeptidase	b0927	gloC	983650	984297	+	hydroxyacylglutathione hydrolase GloC
NO	0.433391	NO	b0928	aspC	984519	985709	-	aspartate aminotransferase	b0929	ompF	985894	986982	-	outer membrane porin F
NO	0.1417	NO	b0929	ompF	985894	986982	-	outer membrane porin F	b0930	asnS	987585	988985	-	asparagine--tRNA ligase
YES	0.580442	NO	b0930	asnS	987585	988985	-	asparagine--tRNA ligase	b0931	pncB	989154	990356	-	nicotinate phosphoribosyltransferase
YES	0.73988	YES	b0933	ssuB	993277	994044	-	aliphatic sulfonate ABC transporter ATP binding subunit	b0934	ssuC	994041	994832	-	aliphatic sulfonate ABC transporter membrane subunit
YES	0.714381	YES	b0934	ssuC	994041	994832	-	aliphatic sulfonate ABC transporter membrane subunit	b0935	ssuD	994843	995988	-	FMNH2-dependent alkanesulfonate monooxygenase
YES	0.742963	YES	b0935	ssuD	994843	995988	-	FMNH2-dependent alkanesulfonate monooxygenase	b0936	ssuA	995985	996944	-	aliphatic sulfonate ABC transporter periplasmic binding protein
YES	0.776226	YES	b0936	ssuA	995985	996944	-	aliphatic sulfonate ABC transporter periplasmic binding protein	b0937	ssuE	996937	997512	-	NADPH-dependent FMN reductase
YES	0.536608	NO	b0938	elfA	997868	998407	+	putative laminin-binding fimbrial subunit	b0939	elfD	998490	999191	+	putative fimbrial chaperone ElfD
YES	0.686599	YES	b0939	elfD	998490	999191	+	putative fimbrial chaperone ElfD	b0940	elfC	999216	1001816	+	putative fimbrial usher protein ElfC
YES	0.772729	YES	b0940	elfC	999216	1001816	+	putative fimbrial usher protein ElfC	b0941	elfG	1001807	1002877	+	putative fimbrial-like adhesin protein
YES	0.755117	YES	b0941	elfG	1001807	1002877	+	putative fimbrial-like adhesin protein	b0942	ycbU	1002889	1003431	+	putative fimbrial protein YcbU
YES	0.760997	YES	b0942	ycbU	1002889	1003431	+	putative fimbrial protein YcbU	b0943	ycbV	1003439	1003954	+	putative fimbrial protein YcbV
YES	0.639469	YES	b0943	ycbV	1003439	1003954	+	putative fimbrial protein YcbV	b0944	ycbF	1003947	1004657	+	putative fimbrial chaperone YcbF
NO	0.412404	NO	b0944	ycbF	1003947	1004657	+	putative fimbrial chaperone YcbF	b0945	pyrD	1004768	1005778	+	dihydroorotate dehydrogenase%2C type 2
NO	0.38438	NO	b0945	pyrD	1004768	1005778	+	dihydroorotate dehydrogenase%2C type 2	b0946	zapC	1005952	1006494	+	cell division protein ZapC
YES	0.742834	YES	b0948	rlmL	1007844	1009952	+	fused 23S rRNA m(2)G2445 methyltransferase and 23S rRNA m(7)G2069 methyltransferase	b0949	uup	1009964	1011871	+	ATP-binding protein Uup
YES	0.571149	NO	b0949	uup	1009964	1011871	+	ATP-binding protein Uup	b0950	pqiA	1012001	1013254	+	intermembrane transport protein PqiA
YES	0.735424	YES	b0950	pqiA	1012001	1013254	+	intermembrane transport protein PqiA	b0951	pqiB	1013259	1014899	+	intermembrane transport protein PqiB
YES	0.746964	YES	b0951	pqiB	1013259	1014899	+	intermembrane transport protein PqiB	b0952	pqiC	1014896	1015459	+	intermembrane transport lipoprotein PqiC
NO	0.273262	NO	b0952	pqiC	1014896	1015459	+	intermembrane transport lipoprotein PqiC	b0953	rmf	1015715	1015882	+	ribosome modulation factor
YES	0.563719	NO	b0954	fabA	1015952	1016470	-	beta-hydroxyacyl-acyl carrier protein dehydratase/isomerase	b0955	ycbZ	1016539	1018299	-	putative ATP-dependent protease YcbZ
NO	0.248842	NO	b0957	ompA	1019013	1020053	-	outer membrane protein A	b0958	sulA	1020410	1020919	-	cell division inhibitor SulA
YES	0.705918	YES	b0960	yccS	1021730	1023883	-	putative transporter YccS	b0961	yccF	1023902	1024348	-	PF03733 family inner membrane protein YccF
NO	0.411235	NO	b0963	mgsA	1026557	1027015	-	methylglyoxal synthase	b0964	yccT	1027111	1027773	-	DUF2057 domain-containing protein YccT
NO	0.473375	NO	b0966	hspQ	1028404	1028721	-	heat shock protein HspQ	b0967	rlmI	1028779	1029969	-	23S rRNA m(5)C1962 methyltransferase
YES	0.54269	NO	b0969	tusE	1030339	1030668	-	sulfur transfer protein TusE	b0970	yccA	1030759	1031418	-	modulator of FtsH protease
YES	0.763077	YES	b0972	hyaA	1032139	1033257	+	hydrogenase 1 small subunit	b0973	hyaB	1033254	1035047	+	hydrogenase 1 large subunit
YES	0.758398	YES	b0973	hyaB	1033254	1035047	+	hydrogenase 1 large subunit	b0974	hyaC	1035066	1035773	+	hydrogenase 1 cytochrome b subunit
YES	0.77879	YES	b0974	hyaC	1035066	1035773	+	hydrogenase 1 cytochrome b subunit	b0975	hyaD	1035770	1036357	+	putative hydrogenase 1 maturation protease HyaD
YES	0.596802	YES	b0975	hyaD	1035770	1036357	+	putative hydrogenase 1 maturation protease HyaD	b0976	hyaE	1036354	1036752	+	putative HyaA chaperone
YES	0.594852	YES	b0976	hyaE	1036354	1036752	+	putative HyaA chaperone	b0977	hyaF	1036749	1037606	+	protein HyaF
YES	0.557357	NO	b0977	hyaF	1036749	1037606	+	protein HyaF	b0978	appC	1037740	1039284	+	cytochrome bd-II subunit 1
YES	0.715995	YES	b0978	appC	1037740	1039284	+	cytochrome bd-II subunit 1	b0979	appB	1039296	1040432	+	cytochrome bd-II subunit 2
YES	0.758865	YES	b0979	appB	1039296	1040432	+	cytochrome bd-II subunit 2	b4592	appX	1040445	1040537	+	cytochrome bd-II accessory subunit AppX
YES	0.674446	YES	b4592	appX	1040445	1040537	+	cytochrome bd-II accessory subunit AppX	b0980	appA	1040617	1041915	+	periplasmic phosphoanhydride phosphatase/multiple inositol-polyphosphate phosphatase
YES	0.734842	YES	b0981	etk	1042030	1044210	-	protein-tyrosine kinase Etk	b0982	etp	1044230	1044676	-	phosphotyrosine-protein phosphatase Etp
YES	0.702293	YES	b0982	etp	1044230	1044676	-	phosphotyrosine-protein phosphatase Etp	b0983	gfcE	1044664	1045803	-	putative exopolysaccharide export lipoprotein GfcE
YES	0.66338	NO	b0983	gfcE	1044664	1045803	-	putative exopolysaccharide export lipoprotein GfcE	b0984	gfcD	1045849	1047945	-	putative lipoprotein GfcD
YES	0.748194	YES	b0984	gfcD	1045849	1047945	-	putative lipoprotein GfcD	b0985	gfcC	1047945	1048691	-	capsule biosynthesis GfcC family protein
YES	0.734498	YES	b0985	gfcC	1047945	1048691	-	capsule biosynthesis GfcC family protein	b0986	gfcB	1048688	1049332	-	lipoprotein GfcB
NO	0.441673	NO	b0986	gfcB	1048688	1049332	-	lipoprotein GfcB	b0987	gfcA	1049439	1049744	-	threonine-rich inner membrane protein GfcA
YES	0.632283	YES	b4516	insA4	1049833	1050108	+	IS1 family protein InsA	b0988	insB4	1050027	1050530	+	IS1 family protein InsB
YES	0.744311	NO	b0990	cspG	1051461	1051673	+	cold shock protein CspG	b4723	ymcF	1051684	1051872	+	protein YmcF
YES	0.675897	NO	b4723	ymcF	1051684	1051872	+	protein YmcF	b0991	ymcE	1051847	1052077	+	protein YmcE
YES	0.555314	YES	b0991	ymcE	1051847	1052077	+	protein YmcE	b4517	gnsA	1052067	1052240	+	putative phosphatidylethanolamine synthesis regulator GnsA
YES	0.61042	NO	b0992	yccM	1052289	1053362	-	putative electron transport protein YccM	b0993	torS	1053434	1056178	-	sensor histidine kinase TorS
YES	0.746582	YES	b0996	torC	1058084	1059256	+	cytochrome c menaquinol dehydrogenase TorC	b0997	torA	1059256	1061802	+	trimethylamine N-oxide reductase 1
YES	0.618021	YES	b0997	torA	1059256	1061802	+	trimethylamine N-oxide reductase 1	b0998	torD	1061799	1062398	+	trimethylamine-N-oxide reductase-specific chaperone
YES	0.768264	YES	b0999	cbpM	1062550	1062855	-	chaperone modulator CbpM	b1000	cbpA	1062855	1063775	-	curved DNA-binding protein
NO	0.235972	NO	b1001	yccE	1064036	1065292	+	uncharacterized protein YccE	b1002	agp	1065585	1066826	+	glucose-1-phosphatase
YES	0.753405	YES	b1003	yccJ	1066864	1067091	-	PF13993 family protein YccJ	b1004	wrbA	1067112	1067708	-	NAD(P)H:quinone oxidoreductase
YES	0.761205	YES	b1006	rutG	1068511	1069839	-	pyrimidine:H(+) symporter	b1007	rutF	1069860	1070354	-	FMN reductase RutF
YES	0.769752	YES	b1007	rutF	1069860	1070354	-	FMN reductase RutF	b1008	rutE	1070365	1070955	-	putative malonic semialdehyde reductase
YES	0.768945	YES	b1008	rutE	1070365	1070955	-	putative malonic semialdehyde reductase	b1009	rutD	1070965	1071765	-	putative aminoacrylate hydrolase RutD
YES	0.772406	YES	b1009	rutD	1070965	1071765	-	putative aminoacrylate hydrolase RutD	b1010	rutC	1071773	1072159	-	3-aminoacrylate deaminase
YES	0.769885	YES	b1010	rutC	1071773	1072159	-	3-aminoacrylate deaminase	b1011	rutB	1072171	1072863	-	ureidoacrylate amidohydrolase
YES	0.724124	YES	b1011	rutB	1072171	1072863	-	ureidoacrylate amidohydrolase	b1012	rutA	1072863	1074011	-	pyrimidine monooxygenase RutA
NO	0.351747	NO	b4737	ymdG	1079120	1079146	+	protein YmdG	b1015	putP	1079305	1080813	+	proline:Na(+) symporter
YES	0.763915	YES	b1018	efeO	1082243	1083370	+	ferrous iron transport system protein EfeO	b1019	efeB	1083376	1084647	+	heme-containing peroxidase/deferrochelatase
NO	0.238355	NO	b1019	efeB	1083376	1084647	+	heme-containing peroxidase/deferrochelatase	b1020	phoH	1084992	1086056	+	ATP-binding protein PhoH
YES	0.703847	YES	b1021	pgaD	1086106	1086519	-	poly-N-acetyl-D-glucosamine synthase subunit PgaD	b1022	pgaC	1086521	1087846	-	poly-N-acetyl-D-glucosamine synthase subunit PgaC
YES	0.723412	YES	b1022	pgaC	1086521	1087846	-	poly-N-acetyl-D-glucosamine synthase subunit PgaC	b1023	pgaB	1087839	1089857	-	poly-beta-1%2C6-N-acetyl-D-glucosamine N-deacetylase and beta-1%2C6 glycoside hydrolase
YES	0.759325	YES	b1023	pgaB	1087839	1089857	-	poly-beta-1%2C6-N-acetyl-D-glucosamine N-deacetylase and beta-1%2C6 glycoside hydrolase	b1024	pgaA	1089866	1092289	-	partially deacetylated poly-beta-1%2C6-N-acetyl-D-glucosamine export outer membrane porin
YES	0.724383	YES	b1026	insF4	1094275	1095141	-	IS3 element protein InsF	b1027	insE4	1095138	1095437	-	IS3 element protein InsE
YES	0.707502	NO	b1033	ghrA	1097886	1098824	+	glyoxylate/hydroxypyruvate reductase A	b1034	ycdX	1098879	1099616	+	zinc-binding phosphatase YcdX
YES	0.720064	YES	b1034	ycdX	1098879	1099616	+	zinc-binding phosphatase YcdX	b1035	ycdY	1099640	1100194	+	chaperone protein YcdY
NO	0.44262	NO	b1035	ycdY	1099640	1100194	+	chaperone protein YcdY	b1036	ycdZ	1100296	1100787	+	inner membrane protein YcdZ
YES	0.657925	YES	b1037	csgG	1100851	1101684	-	curli secretion channel	b1038	csgF	1101711	1102127	-	curli assembly component CsgF
YES	0.745498	YES	b1038	csgF	1101711	1102127	-	curli assembly component CsgF	b1039	csgE	1102152	1102541	-	curli assembly component CsgE
YES	0.754906	YES	b1039	csgE	1102152	1102541	-	curli assembly component CsgE	b1040	csgD	1102546	1103196	-	DNA-binding transcriptional dual regulator CsgD
YES	0.747761	YES	b1041	csgB	1103951	1104406	+	curlin%2C minor subunit	b1042	csgA	1104447	1104902	+	curlin%2C major subunit
NO	0.43164	YES	b1042	csgA	1104447	1104902	+	curlin%2C major subunit	b1043	csgC	1104961	1105293	+	curlin chaperone
NO	0.463618	NO	b1043	csgC	1104961	1105293	+	curlin chaperone	b1044	ymdA	1105414	1105725	+	uncharacterized protein YmdA
NO	0.395678	YES	b1044	ymdA	1105414	1105725	+	uncharacterized protein YmdA	b1045	ymdB	1105820	1106353	+	2'-O-acetyl-ADP-ribose deacetylase%2C regulator of RNase III activity
YES	0.749732	YES	b1045	ymdB	1105820	1106353	+	2'-O-acetyl-ADP-ribose deacetylase%2C regulator of RNase III activity	b1046	clsC	1106355	1107776	+	cardiolipin synthase C
YES	0.701739	YES	b1048	opgG	1109335	1110870	+	osmoregulated periplasmic glucans biosynthesis protein G	b1049	opgH	1110863	1113406	+	osmoregulated periplasmic glucans biosynthesis protein H
NO	0.426068	NO	b1049	opgH	1110863	1113406	+	osmoregulated periplasmic glucans biosynthesis protein H	b1050	yceK	1113579	1113806	+	DUF1375 domain-containing lipoprotein YceK
NO	0.44832	NO	b1051	msyB	1113807	1114181	-	acidic protein MsyB	b1053	mdtG	1114264	1115490	-	efflux pump MdtG
NO	0.493946	NO	b1053	mdtG	1114264	1115490	-	efflux pump MdtG	b1054	lpxL	1115662	1116582	-	lauroyl acyltransferase
YES	0.579	YES	b1056	yceI	1117901	1118476	-	protein YceI	b1057	yceJ	1118480	1119046	-	putative cytochrome b561 YceJ
NO	0.394839	NO	b1057	yceJ	1118480	1119046	-	putative cytochrome b561 YceJ	b1058	yceO	1119307	1119447	-	DUF2770 domain-containing protein YceO
NO	0.498292	YES	b1058	yceO	1119307	1119447	-	DUF2770 domain-containing protein YceO	b1059	solA	1119468	1120586	-	N-methyl-L-tryptophan oxidase
NO	0.382302	NO	b1059	solA	1119468	1120586	-	N-methyl-L-tryptophan oxidase	b1060	bssS	1120701	1120955	-	regulator of biofilm formation
NO	0.241862	NO	b1060	bssS	1120701	1120955	-	regulator of biofilm formation	b1061	dinI	1121242	1121487	-	DNA damage-inducible protein I
YES	0.516753	NO	b1061	dinI	1121242	1121487	-	DNA damage-inducible protein I	b1062	pyrC	1121561	1122607	-	dihydroorotase
NO	0.442295	NO	b1062	pyrC	1121561	1122607	-	dihydroorotase	b1063	yceB	1122713	1123273	-	putative lipid-binding lipoprotein YceB
NO	0.426455	NO	b1063	yceB	1122713	1123273	-	putative lipid-binding lipoprotein YceB	b1064	grxB	1123407	1124054	-	reduced glutaredoxin 2
NO	0.447765	NO	b1064	grxB	1123407	1124054	-	reduced glutaredoxin 2	b1065	mdtH	1124118	1125326	-	multidrug efflux pump MdtH
YES	0.728556	NO	b1066	rimJ	1125562	1126146	+	ribosomal-protein-S5-alanine N-acetyltransferase	b1067	yceH	1126157	1126804	+	DUF480 domain-containing protein YceH
YES	0.737497	NO	b1067	yceH	1126157	1126804	+	DUF480 domain-containing protein YceH	b1068	yceM	1126806	1127729	+	putative oxidoreductase YceM
NO	0.494528	NO	b1068	yceM	1126806	1127729	+	putative oxidoreductase YceM	b1069	murJ	1127839	1129374	+	lipid II flippase MurJ
YES	0.722005	YES	b1070	flgN	1129414	1129830	-	flagellar biosynthesis protein FlgN	b1071	flgM	1129835	1130128	-	anti-sigma factor for FliA (sigma(28))
YES	0.574195	YES	b1071	flgM	1129835	1130128	-	anti-sigma factor for FliA (sigma(28))	b1072	flgA	1130204	1130863	-	flagellar basal body P-ring formation protein FlgA
YES	0.760125	YES	b1073	flgB	1131018	1131434	+	flagellar basal-body rod protein FlgB	b1074	flgC	1131438	1131842	+	flagellar basal-body rod protein FlgC
YES	0.760571	YES	b1074	flgC	1131438	1131842	+	flagellar basal-body rod protein FlgC	b1075	flgD	1131854	1132549	+	flagellar biosynthesis%2C initiation of hook assembly
YES	0.755968	YES	b1075	flgD	1131854	1132549	+	flagellar biosynthesis%2C initiation of hook assembly	b1076	flgE	1132574	1133782	+	flagellar hook protein FlgE
YES	0.754257	YES	b1076	flgE	1132574	1133782	+	flagellar hook protein FlgE	b1077	flgF	1133802	1134557	+	flagellar basal-body rod protein FlgF
YES	0.637731	YES	b1077	flgF	1133802	1134557	+	flagellar basal-body rod protein FlgF	b1078	flgG	1134729	1135511	+	flagellar basal-body rod protein FlgG
YES	0.732612	YES	b1078	flgG	1134729	1135511	+	flagellar basal-body rod protein FlgG	b1079	flgH	1135564	1136262	+	flagellar L-ring protein
YES	0.75875	YES	b1079	flgH	1135564	1136262	+	flagellar L-ring protein	b1080	flgI	1136274	1137371	+	flagellar P-ring protein
YES	0.77054	YES	b1080	flgI	1136274	1137371	+	flagellar P-ring protein	b1081	flgJ	1137371	1138312	+	putative peptidoglycan hydrolase FlgJ
YES	0.62693	NO	b1081	flgJ	1137371	1138312	+	putative peptidoglycan hydrolase FlgJ	b1082	flgK	1138378	1140021	+	flagellar hook-filament junction protein 1
YES	0.755552	YES	b1082	flgK	1138378	1140021	+	flagellar hook-filament junction protein 1	b1083	flgL	1140033	1140986	+	flagellar hook-filament junction protein 2
NO	0.498561	NO	b1085	yceQ	1144502	1144822	+	DUF2655 domain-containing protein YceQ	b1086	rluC	1144940	1145899	+	23S rRNA pseudouridine(955/2504/2580) synthase
YES	0.668785	YES	b1088	yceD	1146794	1147315	+	DUF177 domain-containing protein YceD	b1089	rpmF	1147367	1147540	+	50S ribosomal subunit protein L32
YES	0.620269	YES	b1089	rpmF	1147367	1147540	+	50S ribosomal subunit protein L32	b1090	plsX	1147621	1148691	+	putative phosphate acyltransferase
YES	0.648718	YES	b1090	plsX	1147621	1148691	+	putative phosphate acyltransferase	b1091	fabH	1148759	1149712	+	3-oxoacyl-[acyl carrier protein] synthase 3
YES	0.738163	YES	b1091	fabH	1148759	1149712	+	3-oxoacyl-[acyl carrier protein] synthase 3	b1092	fabD	1149728	1150657	+	[acyl-carrier-protein] S-malonyltransferase
YES	0.744341	YES	b1092	fabD	1149728	1150657	+	[acyl-carrier-protein] S-malonyltransferase	b1093	fabG	1150670	1151404	+	3-oxoacyl-[acyl-carrier-protein] reductase FabG
NO	0.48581	YES	b1093	fabG	1150670	1151404	+	3-oxoacyl-[acyl-carrier-protein] reductase FabG	b1094	acpP	1151615	1151851	+	acyl carrier protein
YES	0.572715	YES	b1094	acpP	1151615	1151851	+	acyl carrier protein	b1095	fabF	1151939	1153180	+	3-oxoacyl-[acyl carrier protein] synthase 2
YES	0.509782	NO	b1095	fabF	1151939	1153180	+	3-oxoacyl-[acyl carrier protein] synthase 2	b1096	pabC	1153300	1154109	+	aminodeoxychorismate lyase
YES	0.7452	YES	b1096	pabC	1153300	1154109	+	aminodeoxychorismate lyase	b1097	mltG	1154112	1155134	+	endolytic murein transglycosylase
YES	0.738959	YES	b1097	mltG	1154112	1155134	+	endolytic murein transglycosylase	b1098	tmk	1155124	1155765	+	Tmk
YES	0.714943	YES	b1098	tmk	1155124	1155765	+	Tmk	b1099	holB	1155762	1156766	+	DNA polymerase III subunit delta'
YES	0.557668	YES	b1099	holB	1155762	1156766	+	DNA polymerase III subunit delta'	b1100	ycfH	1156777	1157574	+	putative metal-dependent hydrolase YcfH
NO	0.241795	NO	b1100	ycfH	1156777	1157574	+	putative metal-dependent hydrolase YcfH	b1101	ptsG	1157869	1159302	+	glucose-specific PTS enzyme IIBC component
YES	0.743065	YES	b1103	hinT	1161885	1162244	+	purine nucleoside phosphoramidase	b1104	ycfL	1162247	1162624	+	DUF1425 domain-containing protein YcfL
YES	0.735331	YES	b1104	ycfL	1162247	1162624	+	DUF1425 domain-containing protein YcfL	b1105	lpoB	1162638	1163279	+	outer membrane lipoprotein - activator of MrcB activity
YES	0.722619	YES	b1105	lpoB	1162638	1163279	+	outer membrane lipoprotein - activator of MrcB activity	b1106	thiK	1163260	1164084	+	thiamine kinase
YES	0.6892	YES	b1106	thiK	1163260	1164084	+	thiamine kinase	b1107	nagZ	1164095	1165120	+	beta-N-acetylglucosaminidase
YES	0.661155	YES	b1107	nagZ	1164095	1165120	+	beta-N-acetylglucosaminidase	b1108	ycfP	1165143	1165685	+	PF05728 family protein YcfP
NO	0.222127	NO	b1108	ycfP	1165143	1165685	+	PF05728 family protein YcfP	b1109	ndh	1166085	1167389	+	NADH:quinone oxidoreductase II
NO	0.329095	NO	b1109	ndh	1166085	1167389	+	NADH:quinone oxidoreductase II	b1110	ycfJ	1167599	1168138	+	PF05433 family protein YcfJ
YES	0.513922	NO	b1113	ldtC	1169412	1170374	-	L%2CD-transpeptidase LdtC	b1114	mfd	1170518	1173964	-	transcription-repair coupling factor
NO	0.405392	NO	b1114	mfd	1170518	1173964	-	transcription-repair coupling factor	b1115	ycfT	1174092	1175165	-	inner membrane protein YcfT
YES	0.748668	YES	b1116	lolC	1175427	1176626	+	lipoprotein release complex - inner membrane subunit	b1117	lolD	1176619	1177320	+	lipoprotein release complex - ATP binding subunit
YES	0.726509	YES	b1117	lolD	1176619	1177320	+	lipoprotein release complex - ATP binding subunit	b1118	lolE	1177320	1178564	+	lipoprotein release complex - inner membrane subunit
YES	0.715791	NO	b1118	lolE	1177320	1178564	+	lipoprotein release complex - inner membrane subunit	b1119	nagK	1178593	1179504	+	N-acetyl-D-glucosamine kinase
YES	0.646423	YES	b1119	nagK	1178593	1179504	+	N-acetyl-D-glucosamine kinase	b1120	cobB	1179631	1180359	+	CobB-S
YES	0.750947	YES	b1121	ycfZ	1180479	1181267	-	putative inner membrane protein YcfZ	b1122	ymfA	1181264	1181725	-	putative inner membrane protein YmfA
NO	0.463806	NO	b1122	ymfA	1181264	1181725	-	putative inner membrane protein YmfA	b1123	potD	1181783	1182829	-	spermidine preferential ABC transporter periplasmic binding protein
YES	0.707858	YES	b1123	potD	1181783	1182829	-	spermidine preferential ABC transporter periplasmic binding protein	b1124	potC	1182826	1183620	-	spermidine preferential ABC transporter membrane subunit PotC
YES	0.742321	YES	b1124	potC	1182826	1183620	-	spermidine preferential ABC transporter membrane subunit PotC	b1125	potB	1183617	1184444	-	spermidine preferential ABC transporter membrane subunit PotB
YES	0.726487	YES	b1125	potB	1183617	1184444	-	spermidine preferential ABC transporter membrane subunit PotB	b1126	potA	1184458	1185594	-	spermidine preferential ABC transporter ATP binding subunit
YES	0.61445	NO	b1128	roxA	1187119	1188240	-	50S ribosomal protein L16-arginine 3-hydroxylase	b1129	phoQ	1188316	1189776	-	sensor histidine kinase PhoQ
YES	0.731349	YES	b1129	phoQ	1188316	1189776	-	sensor histidine kinase PhoQ	b1130	phoP	1189776	1190447	-	DNA-binding transcriptional dual regulator PhoP
NO	0.437604	NO	b1130	phoP	1189776	1190447	-	DNA-binding transcriptional dual regulator PhoP	b1131	purB	1190616	1191986	-	adenylosuccinate lyase
YES	0.753815	YES	b1131	purB	1190616	1191986	-	adenylosuccinate lyase	b1132	hflD	1191990	1192631	-	lysogenization regulator
YES	0.644874	NO	b1132	hflD	1191990	1192631	-	lysogenization regulator	b1133	mnmA	1192667	1193773	-	tRNA-specific 2-thiouridylase
YES	0.688527	NO	b1133	mnmA	1192667	1193773	-	tRNA-specific 2-thiouridylase	b1134	nudJ	1193827	1194288	-	phosphatase NudJ
YES	0.738325	YES	b1134	nudJ	1193827	1194288	-	phosphatase NudJ	b1135	rluE	1194298	1194951	-	23S rRNA pseudouridine(2457) synthase
YES	0.739267	YES	b1137	ymfD	1196867	1197532	-	putative SAM-dependent methyltransferase YmfD	b1138	ymfE	1197533	1198237	-	uncharacterized protein YmfE
YES	0.786017	YES	b1140	intE	1199679	1200806	-	putative integrase	b1141	xisE	1200787	1201032	-	putative excisionase
YES	0.504262	YES	b1141	xisE	1200787	1201032	-	putative excisionase	b1142	ymfH	1201069	1201380	-	putative protein YmfH
NO	0.372257	NO	b1144	ymfJ	1201776	1202084	-	uncharacterized protein YmfJ	b1145	ymfK	1202259	1202933	-	putative repressor protein YmfK
NO	0.474265	YES	b1146	ymfT	1203024	1203224	+	putative DNA-binding transcriptional regulator YmfT	b1147	ymfL	1203268	1203825	+	uncharacterized protein YmfL
YES	0.548332	YES	b1147	ymfL	1203268	1203825	+	uncharacterized protein YmfL	b1148	ymfM	1203822	1204160	+	cell division inhibitor YmfM
YES	0.74078	YES	b1148	ymfM	1203822	1204160	+	cell division inhibitor YmfM	b1149	ymfN	1204170	1205537	+	chimeric replication protein/phage terminase YmfN
YES	0.703673	YES	b1150	ymfR	1205549	1205731	+	IPR020297 domain-containing protein YmfR	b1151	beeE	1205731	1206204	+	protein BeeE
YES	0.730518	YES	b1153	ymfQ	1206913	1207497	+	DUF2313 domain-containing protein YmfQ	b1154	ycfK	1207501	1208130	+	protein StfP
YES	0.75047	YES	b1154	ycfK	1207501	1208130	+	protein StfP	b1155	tfaP	1208132	1208545	+	putative tail fiber assembly protein TfaP
YES	0.58919	NO	b1158	pinE	1209685	1210239	+	site-specific DNA recombinase	b1159	mcrA	1210346	1211179	+	Type IV methyl-directed restriction enzyme EcoKMcrA
NO	0.37076	NO	b1160	iraM	1211680	1212003	-	anti-adaptor protein IraM	b4738	ymgK	1212260	1212304	-	protein YmgK
NO	0.369514	NO	b4738	ymgK	1212260	1212304	-	protein YmgK	b4739	ymgL	1212540	1212650	-	protein YmgL
YES	0.684579	NO	b4739	ymgL	1212540	1212650	-	protein YmgL	b1161	ycgX	1212703	1213107	-	DUF1398 domain-containing protein YcgX
NO	0.353419	NO	b1161	ycgX	1212703	1213107	-	DUF1398 domain-containing protein YcgX	b1162	bluR	1213328	1214059	-	DNA-binding transcriptional repressor BluR
NO	0.439413	NO	b1162	bluR	1213328	1214059	-	DNA-binding transcriptional repressor BluR	b1163	bluF	1214264	1215475	-	blue light- and temperature-regulated antirepressor BluF
YES	0.606572	YES	b1164	ycgZ	1215789	1216025	+	putative two-component system connector protein YcgZ	b1165	ymgA	1216068	1216340	+	putative two-component system connector protein YmgA
YES	0.677159	YES	b1165	ymgA	1216068	1216340	+	putative two-component system connector protein YmgA	b1166	ariR	1216369	1216635	+	putative two-component system connector protein AriR
YES	0.624979	YES	b1166	ariR	1216369	1216635	+	putative two-component system connector protein AriR	b1167	ymgC	1216748	1216996	+	protein YmgC
NO	0.306843	NO	b1167	ymgC	1216748	1216996	+	protein YmgC	b1168	pdeG	1217328	1218851	+	putative c-di-GMP phosphodiesterase PdeG
NO	0.480763	NO	b1168	pdeG	1217328	1218851	+	putative c-di-GMP phosphodiesterase PdeG	b4520	ymgF	1218983	1219201	+	inner membrane protein YmgF
YES	0.744166	YES	b1171	ymgD	1222305	1222634	-	PF16456 family protein YmgD	b1172	ymgG	1222644	1222988	-	PF13436 family protein YmgG
YES	0.721211	NO	b1172	ymgG	1222644	1222988	-	PF13436 family protein YmgG	b4593	ymgI	1222990	1223163	-	uncharacterized protein YmgI
YES	0.740613	YES	b1174	minE	1224279	1224545	-	Z-ring positioning protein MinE	b1175	minD	1224549	1225361	-	Z-ring positioning protein MinD
YES	0.713057	YES	b1175	minD	1224549	1225361	-	Z-ring positioning protein MinD	b1176	minC	1225385	1226080	-	Z-ring positioning protein MinC
NO	0.303374	NO	b4816	ymgN	1227368	1227427	+	protein YmgN	b1179	ycgL	1227681	1228007	+	PF05166 family protein YcgL
YES	0.631566	NO	b1179	ycgL	1227681	1228007	+	PF05166 family protein YcgL	b1180	ycgM	1228079	1228738	+	putative isomerase/hydrolase
YES	0.561059	NO	b1180	ycgM	1228079	1228738	+	putative isomerase/hydrolase	b1181	ycgN	1228815	1229276	+	putative metal-chelating domain-containing protein YcgN
YES	0.734162	YES	b1183	umuD	1230767	1231186	+	DNA polymerase V protein UmuD	b1184	umuC	1231186	1232454	+	DNA polymerase V catalytic protein
YES	0.528369	NO	b1185	dsbB	1232500	1233030	-	protein thiol:quinone oxidoreductase DsbB	b1186	nhaB	1233176	1234717	-	Na(+):H(+) antiporter NhaB
YES	0.747512	YES	b1189	dadA	1237571	1238869	+	D-amino acid dehydrogenase	b1190	dadX	1238879	1239949	+	alanine racemase 2
NO	0.252808	NO	b1190	dadX	1238879	1239949	+	alanine racemase 2	b4740	ymgM	1240260	1240463	+	protein YmgM
YES	0.560241	NO	b1191	cvrA	1240335	1242071	-	putative K(+):H(+) antiporter	b1192	ldcA	1242166	1243080	-	murein tetrapeptide carboxypeptidase
NO	0.382538	NO	b1195	ymgE	1244728	1244982	+	PF04226 family protein YmgE	b1196	ycgY	1245160	1245600	+	uncharacterized protein YcgY
NO	0.246596	NO	b1197	treA	1245679	1247376	-	periplasmic trehalase	b1198	dhaM	1247696	1249114	-	dihydroxyacetone kinase subunit M
YES	0.727208	YES	b1198	dhaM	1247696	1249114	-	dihydroxyacetone kinase subunit M	b1199	dhaL	1249125	1249757	-	dihydroxyacetone kinase subunit L
YES	0.753358	YES	b1199	dhaL	1249125	1249757	-	dihydroxyacetone kinase subunit L	b1200	dhaK	1249768	1250838	-	dihydroxyacetone kinase subunit K
NO	0.0614667	NO	b1202	ycgV	1253085	1255952	-	putative autotransporter adhesin YcgV	b1203	ychF	1256721	1257812	-	redox-responsive ATPase YchF
YES	0.640435	YES	b1203	ychF	1256721	1257812	-	redox-responsive ATPase YchF	b1204	pth	1257929	1258513	-	peptidyl-tRNA hydrolase
NO	0.46927	NO	b1206	dauA	1259124	1260803	-	aerobic C4-dicarboxylate transporter DauA	b1207	prs	1260928	1261875	-	ribose-phosphate diphosphokinase
YES	0.57463	YES	b1207	prs	1260928	1261875	-	ribose-phosphate diphosphokinase	b1208	ispE	1262026	1262877	-	4-(cytidine 5'-diphospho)-2-C-methyl-D-erythritol kinase
YES	0.578661	YES	b1208	ispE	1262026	1262877	-	4-(cytidine 5'-diphospho)-2-C-methyl-D-erythritol kinase	b1209	lolB	1262877	1263500	-	outer membrane lipoprotein LolB
NO	0.453339	YES	b1210	hemA	1263714	1264970	+	glutamyl-tRNA reductase	b1211	prfA	1265012	1266094	+	peptide chain release factor RF1
NO	0.495636	YES	b1211	prfA	1265012	1266094	+	peptide chain release factor RF1	b1212	prmC	1266094	1266927	+	protein-(glutamine-N(5)) methyltransferase
YES	0.570501	NO	b1212	prmC	1266094	1266927	+	protein-(glutamine-N(5)) methyltransferase	b1213	ychQ	1266924	1267316	+	SirB family protein YchQ
YES	0.553866	YES	b1213	ychQ	1266924	1267316	+	SirB family protein YchQ	b1214	ychA	1267320	1268129	+	transglutaminase-like/TPR repeat-containing protein
YES	0.683131	YES	b1214	ychA	1267320	1268129	+	transglutaminase-like/TPR repeat-containing protein	b1215	kdsA	1268165	1269019	+	3-deoxy-D-manno-octulosonate 8-phosphate synthase
YES	0.529715	YES	b1217	chaB	1272119	1272349	+	putative cation transport regulator ChaB	b1218	chaC	1272507	1273202	+	glutathione-specific gamma-glutamylcyclotransferase
YES	0.743023	YES	b1221	narL	1275179	1275829	-	DNA-binding transcriptional dual regulator NarL	b1222	narX	1275822	1277618	-	sensor histidine kinase NarX
YES	0.734469	YES	b1224	narG	1279864	1283607	+	nitrate reductase A subunit alpha	b1225	narH	1283604	1285142	+	nitrate reductase A subunit beta
YES	0.775575	YES	b1225	narH	1283604	1285142	+	nitrate reductase A subunit beta	b1226	narJ	1285139	1285849	+	nitrate reductase 1 molybdenum cofactor assembly chaperone
YES	0.768758	YES	b1226	narJ	1285139	1285849	+	nitrate reductase 1 molybdenum cofactor assembly chaperone	b1227	narI	1285849	1286526	+	nitrate reductase A subunit gamma
NO	0.315993	NO	b1227	narI	1285849	1286526	+	nitrate reductase A subunit gamma	b1228	ychS	1286709	1286984	+	putative uncharacterized protein YchS
YES	0.626881	NO	b1232	purU	1287782	1288624	-	formyltetrahydrofolate deformylase	b1233	ychJ	1288674	1289132	-	NTF2-like domain-containing protein YchJ
YES	0.605936	YES	b1234	rssA	1289245	1290150	+	putative patatin-like phospholipase RssA	b1235	rssB	1290242	1291255	+	regulator of RpoS
NO	0.313169	NO	b1235	rssB	1290242	1291255	+	regulator of RpoS	b1236	galU	1291457	1292365	+	UTP--glucose-1-phosphate uridylyltransferase
YES	0.520236	NO	b4771	ychT	1298514	1298567	+	protein YchT	b1242	ychE	1298598	1299245	+	MarC family putative inner membrane protein YchE
NO	0.297277	NO	b1242	ychE	1298598	1299245	+	MarC family putative inner membrane protein YchE	b4711	insH21	1299567	1300547	+	IS5 family transposase and trans-activator
NO	0.10053	NO	b4711	insH21	1299567	1300547	+	IS5 family transposase and trans-activator	b1243	oppA	1301182	1302813	+	oligopeptide ABC transporter periplasmic binding protein
YES	0.662635	YES	b1243	oppA	1301182	1302813	+	oligopeptide ABC transporter periplasmic binding protein	b1244	oppB	1302899	1303819	+	murein tripeptide ABC transporter/oligopeptide ABC transporter inner membrane subunit OppB
YES	0.756022	YES	b1244	oppB	1302899	1303819	+	murein tripeptide ABC transporter/oligopeptide ABC transporter inner membrane subunit OppB	b1245	oppC	1303834	1304742	+	murein tripeptide ABC transporter/oligopeptide ABC transporter inner membrane subunit OppC
YES	0.763243	YES	b1245	oppC	1303834	1304742	+	murein tripeptide ABC transporter/oligopeptide ABC transporter inner membrane subunit OppC	b1246	oppD	1304754	1305767	+	murein tripeptide ABC transporter/oligopeptide ABC transporter ATP binding subunit OppD
YES	0.777208	YES	b1246	oppD	1304754	1305767	+	murein tripeptide ABC transporter/oligopeptide ABC transporter ATP binding subunit OppD	b1247	oppF	1305764	1306768	+	murein tripeptide ABC transporter/oligopeptide ABC transporter ATP binding subunit OppF
YES	0.698404	YES	b1248	yciU	1306821	1307150	-	DUF440 domain-containing protein YciU	b1249	clsA	1307185	1308645	-	cardiolipin synthase A
NO	0.324434	NO	b1250	kch	1309016	1310269	-	K(+) channel Kch	b1251	yciI	1310569	1310865	-	protein YciI
YES	0.51121	NO	b1253	yciA	1311848	1312246	-	acyl-CoA thioesterase YciA	b1254	yciB	1312351	1312890	-	inner membrane protein
YES	0.70798	YES	b1254	yciB	1312351	1312890	-	inner membrane protein	b1255	yciC	1312920	1313663	-	putative inner membrane protein
YES	0.72768	YES	b1257	yciE	1314718	1315224	-	DUF892 domain-containing protein YciE	b1258	yciF	1315270	1315770	-	DUF892 domain-containing protein YciF
YES	0.56202	YES	b1258	yciF	1315270	1315770	-	DUF892 domain-containing protein YciF	b1259	yciG	1315856	1316035	-	stress-induced bacterial acidophilic repeat motifs-containing protein YciG
NO	0.2927	NO	b1259	yciG	1315856	1316035	-	stress-induced bacterial acidophilic repeat motifs-containing protein YciG	b1260	trpA	1316416	1317222	-	tryptophan synthase subunit alpha
YES	0.776383	YES	b1260	trpA	1316416	1317222	-	tryptophan synthase subunit alpha	b1261	trpB	1317222	1318415	-	tryptophan synthase subunit beta
YES	0.766652	YES	b1261	trpB	1317222	1318415	-	tryptophan synthase subunit beta	b1262	trpC	1318427	1319788	-	fused indole-3-glycerol phosphate synthase/phosphoribosylanthranilate isomerase
YES	0.773037	YES	b1262	trpC	1318427	1319788	-	fused indole-3-glycerol phosphate synthase/phosphoribosylanthranilate isomerase	b1263	trpD	1319789	1321384	-	anthranilate synthase subunit TrpD
YES	0.75774	YES	b1263	trpD	1319789	1321384	-	anthranilate synthase subunit TrpD	b1264	trpE	1321384	1322946	-	anthranilate synthase subunit TrpE
YES	0.67272	YES	b1264	trpE	1321384	1322946	-	anthranilate synthase subunit TrpE	b1265	trpL	1323038	1323082	-	trp operon leader peptide
YES	0.543399	YES	b1266	rnm	1323220	1324101	+	RNase AM	b1267	yciO	1324098	1324718	+	putative RNA-binding protein YciO
YES	0.577688	YES	b1267	yciO	1324098	1324718	+	putative RNA-binding protein YciO	b1268	yciQ	1324746	1326641	+	DUF2207 domain-containing protein YciQ
NO	0.338914	NO	b1268	yciQ	1324746	1326641	+	DUF2207 domain-containing protein YciQ	b1269	rluB	1326852	1327727	+	23S rRNA pseudouridine(2605) synthase
YES	0.746032	YES	b1270	btuR	1327767	1328357	-	cobinamide/cobalamin adenosyltransferase	b1271	yciK	1328354	1329112	-	putative oxidoreductase
NO	0.301338	NO	b1274	topA	1331048	1333645	+	DNA topoisomerase 1	b1275	cysB	1333855	1334829	+	DNA-binding transcriptional dual regulator CysB
NO	0.346404	NO	b1275	cysB	1333855	1334829	+	DNA-binding transcriptional dual regulator CysB	b4522	ymiA	1335148	1335288	+	uncharacterized protein YmiA
YES	0.739099	YES	b4522	ymiA	1335148	1335288	+	uncharacterized protein YmiA	b4523	yciX	1335291	1335458	+	uncharacterized protein YciX
YES	0.528085	NO	b4523	yciX	1335291	1335458	+	uncharacterized protein YciX	b4741	ymiC	1335572	1335667	+	protein YmiC
NO	0.312606	YES	b4741	ymiC	1335572	1335667	+	protein YmiC	b1276	acnA	1335831	1338506	+	aconitate hydratase 1
YES	0.508689	NO	b1278	pgpB	1339330	1340094	+	phosphatidylglycerophosphatase B	b1279	lapA	1340243	1340551	+	lipopolysaccharide assembly protein A
YES	0.748139	YES	b1279	lapA	1340243	1340551	+	lipopolysaccharide assembly protein A	b1280	lapB	1340558	1341727	+	lipopolysaccharide assembly protein B
NO	0.490138	YES	b1280	lapB	1340558	1341727	+	lipopolysaccharide assembly protein B	b1281	pyrF	1341921	1342658	+	orotidine-5'-phosphate decarboxylase
YES	0.750663	YES	b1281	pyrF	1341921	1342658	+	orotidine-5'-phosphate decarboxylase	b1282	yciH	1342658	1342984	+	putative translation factor
NO	0.225468	NO	b1283	osmB	1343110	1343328	-	osmotically-inducible lipoprotein OsmB	b1284	yciT	1343597	1344346	-	DNA-binding transcriptional dual regulator YciT
YES	0.639334	YES	b1284	yciT	1343597	1344346	-	DNA-binding transcriptional dual regulator YciT	b4596	yciZ	1344436	1344609	-	UPF0509 family protein YciZ
YES	0.538174	NO	b1286	rnb	1346978	1348912	-	RNase II	b1287	yciW	1348980	1350107	-	putative peroxidase YciW
NO	0.436693	NO	b1287	yciW	1348980	1350107	-	putative peroxidase YciW	b1288	fabI	1350251	1351039	-	enoyl-[acyl-carrier-protein] reductase
NO	0.198912	NO	b1288	fabI	1350251	1351039	-	enoyl-[acyl-carrier-protein] reductase	b1289	ycjD	1351407	1351760	-	DUF559 domain-containing protein YcjD
YES	0.564839	NO	b1289	ycjD	1351407	1351760	-	DUF559 domain-containing protein YcjD	b1290	sapF	1351828	1352634	-	putrescine ABC exporter ATP binding protein SapF
YES	0.744144	YES	b1290	sapF	1351828	1352634	-	putrescine ABC exporter ATP binding protein SapF	b1291	sapD	1352636	1353628	-	putrescine ABC exporter ATP binding protein SapD
YES	0.720615	YES	b1291	sapD	1352636	1353628	-	putrescine ABC exporter ATP binding protein SapD	b1292	sapC	1353628	1354518	-	putrescine ABC exporter membrane protein SapC
YES	0.753561	YES	b1292	sapC	1353628	1354518	-	putrescine ABC exporter membrane protein SapC	b1293	sapB	1354505	1355470	-	putrescine ABC exporter membrane subunit SapB
YES	0.724977	YES	b1293	sapB	1354505	1355470	-	putrescine ABC exporter membrane subunit SapB	b1294	sapA	1355467	1357110	-	putative periplasmic binding protein SapA
NO	0.329048	NO	b1294	sapA	1355467	1357110	-	putative periplasmic binding protein SapA	b1295	ymjA	1357423	1357668	-	DUF2543 domain-containing protein YmjA
NO	0.477466	NO	b1295	ymjA	1357423	1357668	-	DUF2543 domain-containing protein YmjA	b1296	puuP	1357802	1359187	-	putrescine:H(+) symporter PuuP
YES	0.736907	YES	b1296	puuP	1357802	1359187	-	putrescine:H(+) symporter PuuP	b4742	ymjE	1359177	1359341	-	protein YmjE
YES	0.594111	YES	b4742	ymjE	1359177	1359341	-	protein YmjE	b1297	puuA	1359490	1360908	-	glutamate-putrescine ligase
YES	0.742161	YES	b1298	puuD	1361120	1361884	+	gamma-glutamyl-gamma-aminobutyrate hydrolase	b1299	puuR	1361911	1362468	+	DNA-binding transcriptional repressor PuuR
NO	0.490394	YES	b1299	puuR	1361911	1362468	+	DNA-binding transcriptional repressor PuuR	b1300	puuC	1362743	1364230	+	gamma-glutamyl-gamma-aminobutyraldehyde dehydrogenase
YES	0.765645	YES	b1300	puuC	1362743	1364230	+	gamma-glutamyl-gamma-aminobutyraldehyde dehydrogenase	b1301	puuB	1364232	1365512	+	gamma-glutamylputrescine oxidase
YES	0.744466	YES	b1301	puuB	1364232	1365512	+	gamma-glutamylputrescine oxidase	b1302	puuE	1365550	1366815	+	4-aminobutyrate aminotransferase PuuE
YES	0.724634	YES	b1304	pspA	1368079	1368747	+	phage shock protein A	b1305	pspB	1368801	1369025	+	phage shock protein B
YES	0.770821	YES	b1305	pspB	1368801	1369025	+	phage shock protein B	b1306	pspC	1369025	1369384	+	phage shock protein C
YES	0.755659	YES	b1306	pspC	1369025	1369384	+	phage shock protein C	b1307	pspD	1369393	1369614	+	phage shock protein D
YES	0.633877	YES	b1307	pspD	1369393	1369614	+	phage shock protein D	b1308	pspE	1369689	1370003	+	thiosulfate sulfurtransferase PspE
NO	0.310703	NO	b1308	pspE	1369689	1370003	+	thiosulfate sulfurtransferase PspE	b1309	ycjM	1370216	1371895	+	glucosylglycerate phosphorylase
YES	0.756252	YES	b1309	ycjM	1370216	1371895	+	glucosylglycerate phosphorylase	b1310	ycjN	1371909	1373201	+	putative ABC transporter periplasmic binding protein YcjN
YES	0.756209	YES	b1310	ycjN	1371909	1373201	+	putative ABC transporter periplasmic binding protein YcjN	b1311	ycjO	1373222	1374103	+	putative ABC transporter membrane subunit YcjO
YES	0.78061	YES	b1311	ycjO	1373222	1374103	+	putative ABC transporter membrane subunit YcjO	b1312	ycjP	1374090	1374932	+	putative ABC transporter membrane subunit YcjP
YES	0.735741	YES	b1312	ycjP	1374090	1374932	+	putative ABC transporter membrane subunit YcjP	b1313	ycjQ	1374963	1376015	+	D-guloside 3-dehydrogenase
YES	0.758654	YES	b1313	ycjQ	1374963	1376015	+	D-guloside 3-dehydrogenase	b1314	ycjR	1376034	1376822	+	3-dehydro-D-guloside 4-epimerase
YES	0.759316	YES	b1314	ycjR	1376034	1376822	+	3-dehydro-D-guloside 4-epimerase	b1315	ycjS	1376832	1377887	+	D-glucoside 3-dehydrogenase
YES	0.773555	YES	b1315	ycjS	1376832	1377887	+	D-glucoside 3-dehydrogenase	b1316	ycjT	1377884	1380151	+	kojibiose phosphorylase
YES	0.769863	YES	b1316	ycjT	1377884	1380151	+	kojibiose phosphorylase	b1317	ycjU	1380148	1380807	+	beta-phosphoglucomutase
YES	0.760043	YES	b1321	ycjX	1384117	1385514	+	DUF463 domain-containing protein YcjX	b1322	ycjF	1385511	1386572	+	DUF697 domain-containing inner membrane protein YcjF
NO	0.459015	YES	b1322	ycjF	1385511	1386572	+	DUF697 domain-containing inner membrane protein YcjF	b1323	tyrR	1386720	1388261	+	DNA-binding transcriptional dual regulator TyrR
NO	0.453544	YES	b1326	mpaA	1389870	1390598	-	murein tripeptide amidase A	b4525	ymjC	1390680	1390862	-	putative uncharacterized protein YmjC
YES	0.741953	YES	b4525	ymjC	1390680	1390862	-	putative uncharacterized protein YmjC	b4673	ymjD	1390868	1390933	-	uncharacterized protein YmjD
YES	0.758289	YES	b4673	ymjD	1390868	1390933	-	uncharacterized protein YmjD	b1327	ycjY	1390933	1391853	-	putative hydrolase YcjY
NO	0.318462	NO	b1328	pgrR	1391991	1392890	+	DNA-binding transcriptional repressor PgrR	b1329	mppA	1393227	1394840	+	murein tripeptide ABC transporter periplasmic binding protein
NO	0.286457	NO	b1331	insH4	1396112	1397092	+	IS5 family transposase and trans-activator	b1332	ynaJ	1397365	1397622	+	DUF2534 domain-containing protein YnaJ
NO	0.449522	NO	b1333	uspE	1397672	1398622	-	universal stress protein E	b1334	fnr	1398774	1399526	-	DNA-binding transcriptional dual regulator FNR
NO	0.447651	NO	b1334	fnr	1398774	1399526	-	DNA-binding transcriptional dual regulator FNR	b1335	ogt	1399721	1400236	-	methylated-DNA--[protein]-cysteine S-methyltransferase
YES	0.632399	YES	b1335	ogt	1399721	1400236	-	methylated-DNA--[protein]-cysteine S-methyltransferase	b1336	abgT	1400247	1401773	-	p-aminobenzoyl glutamate:H(+) symporter
YES	0.720027	YES	b1336	abgT	1400247	1401773	-	p-aminobenzoyl glutamate:H(+) symporter	b1337	abgB	1401810	1403255	-	p-aminobenzoyl-glutamate hydrolase subunit B
YES	0.76056	YES	b1337	abgB	1401810	1403255	-	p-aminobenzoyl-glutamate hydrolase subunit B	b1338	abgA	1403255	1404565	-	p-aminobenzoyl-glutamate hydrolase subunit A
YES	0.516227	NO	b4773	ynaN	1407989	1408036	+	protein YnaN	b1342	zntB	1408050	1409033	+	Zn(2(+)):H(+) symporter
YES	0.682057	NO	b4743	ynaL	1409308	1409481	+	protein YnaL	b1343	dbpA	1409511	1410884	+	ATP-dependent RNA helicase DbpA
YES	0.704792	YES	b1345	intR	1412000	1413235	-	putative integrase	b1346	xisR	1413237	1413452	-	excisionase
YES	0.680658	YES	b1346	xisR	1413237	1413452	-	excisionase	b1347	rcbA	1413531	1413740	-	double-strand break reduction protein
YES	0.677702	YES	b1348	ralR	1413733	1413927	-	endodeoxyribonuclease toxin RalR	b1349	recT	1413984	1414793	-	recombinase RecT
YES	0.767148	YES	b1349	recT	1413984	1414793	-	recombinase RecT	b1350	recE	1414786	1417386	-	exonuclease VIII%2C ds DNA exonuclease%2C 5' --> 3' specific
YES	0.676296	NO	b1350	recE	1414786	1417386	-	exonuclease VIII%2C ds DNA exonuclease%2C 5' --> 3' specific	b1351	racC	1417488	1417763	-	protein RacC
YES	0.709394	NO	b1351	racC	1417488	1417763	-	protein RacC	b4526	ydaE	1417838	1418008	-	zinc-binding protein
YES	0.752782	YES	b4526	ydaE	1417838	1418008	-	zinc-binding protein	b1352	kilR	1418008	1418229	-	inhibitor of FtsZ
YES	0.752954	YES	b4527	ydaF	1419156	1419311	-	DUF1391 domain-containing protein YdaF	b1355	ydaG	1419322	1419456	-	uncharacterized protein YdaG
NO	0.250698	NO	b1355	ydaG	1419322	1419456	-	uncharacterized protein YdaG	b1356	racR	1419765	1420241	-	DNA-binding transcriptional repressor RacR
YES	0.707899	YES	b1357	ydaS	1420365	1420661	+	toxin YdaS	b1358	ydaT	1420684	1421106	+	protein YdaT
YES	0.731422	YES	b1358	ydaT	1420684	1421106	+	protein YdaT	b1359	ydaU	1421119	1421976	+	DUF1376 domain-containing protein YdaU
YES	0.752909	YES	b1359	ydaU	1421119	1421976	+	DUF1376 domain-containing protein YdaU	b1360	ydaV	1421983	1422729	+	putative ATP-binding protein YdaV
YES	0.746627	YES	b1360	ydaV	1421983	1422729	+	putative ATP-binding protein YdaV	b1361	ydaW	1422752	1423312	+	putative uncharacterized protein YdaW
NO	0.428545	NO	b4528	rzoR	1423400	1423585	+	putative prophage outer membrane lipoprotein RzoR	b1363	trkG	1423782	1425239	+	K(+) transporter TrkG
YES	0.521932	NO	b1363	trkG	1423782	1425239	+	K(+) transporter TrkG	b1365	ynaK	1425377	1425640	+	ParB-like nuclease domain-containing protein YnaK
YES	0.778286	YES	b1365	ynaK	1425377	1425640	+	ParB-like nuclease domain-containing protein YnaK	b1366	ydaY	1425621	1425980	+	putative uncharacterized protein YdaY
NO	0.250251	NO	b1366	ydaY	1425621	1425980	+	putative uncharacterized protein YdaY	b1368	ynaA	1426454	1427482	+	putative prophage tail length tape measure domain-containing protein YnaA
YES	0.757951	YES	b1372	stfR	1429049	1432411	+	putative prophage side tail fiber protein StfR	b1373	tfaR	1432411	1432986	+	putative tail fiber assembly protein TfaR
NO	0.420472	NO	b1374	pinR	1433084	1433674	-	putative site-specific recombinase	b1375	ynaE	1433991	1434224	-	uncharacterized protein YnaE
YES	0.673368	NO	b1375	ynaE	1433991	1434224	-	uncharacterized protein YnaE	b4744	ynaM	1434293	1434406	-	protein YnaM
NO	0.352896	NO	b1376	uspF	1435185	1435619	-	universal stress protein F	b1377	ompN	1435760	1436893	-	outer membrane porin N
NO	0.484078	NO	b1379	hslJ	1441321	1441743	-	lipoprotein implicated in Novobiocin resistance	b1380	ldhA	1441854	1442843	-	D-lactate dehydrogenase
YES	0.671895	YES	b1381	ydbH	1443051	1445690	+	putative phospholipid transport factor YdbH	b1382	ynbE	1445687	1445872	+	lipoprotein YnbE
YES	0.735438	YES	b1382	ynbE	1445687	1445872	+	lipoprotein YnbE	b1383	ydbL	1445880	1446206	+	DUF1318 domain-containing protein YdbL
YES	0.555087	NO	b1386	tynA	1449076	1451349	-	copper-containing amine oxidase	b1387	paaZ	1451597	1453642	-	fused 3-oxo-5%2C6-dehydrosuberyl-CoA semialdehyde dehydrogenase and oxepin-CoA hydrolase
YES	0.752375	YES	b1388	paaA	1453927	1454856	+	phenylacetyl-CoA 1%2C2-epoxidase%2C monooxygenase subunit	b1389	paaB	1454868	1455155	+	phenylacetyl-CoA 1%2C2-epoxidase subunit B
YES	0.74779	YES	b1389	paaB	1454868	1455155	+	phenylacetyl-CoA 1%2C2-epoxidase subunit B	b1390	paaC	1455164	1455910	+	phenylacetyl-CoA 1%2C2-epoxidase%2C structural subunit
YES	0.764437	YES	b1390	paaC	1455164	1455910	+	phenylacetyl-CoA 1%2C2-epoxidase%2C structural subunit	b1391	paaD	1455925	1456422	+	phenylacetate degradation protein
YES	0.759736	YES	b1391	paaD	1455925	1456422	+	phenylacetate degradation protein	b1392	paaE	1456430	1457500	+	phenylacetyl-CoA 1%2C2-epoxidase%2C reductase subunit
YES	0.762268	YES	b1392	paaE	1456430	1457500	+	phenylacetyl-CoA 1%2C2-epoxidase%2C reductase subunit	b1393	paaF	1457497	1458264	+	putative 2%2C3-dehydroadipyl-CoA hydratase
YES	0.769633	YES	b1393	paaF	1457497	1458264	+	putative 2%2C3-dehydroadipyl-CoA hydratase	b1394	paaG	1458264	1459052	+	putative ring 1%2C2-epoxyphenylacetyl-CoA isomerase (oxepin-CoA forming)
YES	0.771066	YES	b1394	paaG	1458264	1459052	+	putative ring 1%2C2-epoxyphenylacetyl-CoA isomerase (oxepin-CoA forming)	b1395	paaH	1459054	1460481	+	3-hydroxyadipyl-CoA dehydrogenase
YES	0.76056	YES	b1395	paaH	1459054	1460481	+	3-hydroxyadipyl-CoA dehydrogenase	b1396	paaI	1460471	1460893	+	phenylacetyl-CoA thioesterase
YES	0.711938	YES	b1396	paaI	1460471	1460893	+	phenylacetyl-CoA thioesterase	b1397	paaJ	1460893	1462098	+	beta-ketoadipyl-CoA thiolase
YES	0.741811	YES	b1397	paaJ	1460893	1462098	+	beta-ketoadipyl-CoA thiolase	b1398	paaK	1462125	1463438	+	phenylacetate-CoA ligase
YES	0.59029	NO	b1398	paaK	1462125	1463438	+	phenylacetate-CoA ligase	b1399	paaX	1463539	1464489	+	DNA-binding transcriptional repressor PaaX
YES	0.756828	YES	b1399	paaX	1463539	1464489	+	DNA-binding transcriptional repressor PaaX	b1400	paaY	1464471	1465061	+	2-hydroxycyclohepta-1%2C4%2C6-triene-1-carboxyl-CoA thioesterase
YES	0.78311	YES	b1402	insD2	1467921	1468826	-	IS2 insertion element protein InsB	b1403	insC2	1468784	1469149	-	IS2 insertion element repressor InsA
NO	0.478717	NO	b1406	pdxI	1474221	1475081	+	pyridoxal reductase	b1407	ydbD	1475144	1477450	+	DUF2773 domain-containing protein YdbD
YES	0.625626	NO	b1407	ydbD	1475144	1477450	+	DUF2773 domain-containing protein YdbD	b1408	ynbA	1477621	1478226	+	CDP-alcohol phosphatidyltransferase domain-containing protein YnbA
NO	0.47861	YES	b1408	ynbA	1477621	1478226	+	CDP-alcohol phosphatidyltransferase domain-containing protein YnbA	b1409	ynbB	1478226	1479122	+	putative CDP-diglyceride synthase
NO	0.462234	YES	b1409	ynbB	1478226	1479122	+	putative CDP-diglyceride synthase	b1410	ynbC	1479138	1480895	+	hydrolase/methyltransferase domain-containing protein YnbC
YES	0.751878	YES	b1410	ynbC	1479138	1480895	+	hydrolase/methyltransferase domain-containing protein YnbC	b1411	ynbD	1480909	1482201	+	phosphatase domain-containing protein YnbD
NO	0.447625	NO	b1413	hrpA	1483061	1486963	+	ATP-dependent 3'->5' RNA helicase HrpA	b1414	ydcF	1487235	1488035	+	DUF218 domain-containing protein YdcF
NO	0.325329	NO	b1414	ydcF	1487235	1488035	+	DUF218 domain-containing protein YdcF	b1415	aldA	1488232	1489671	+	aldehyde dehydrogenase A
YES	0.591497	NO	b1419	ydcA	1491677	1491850	+	protein YdcA	b4774	yncP	1491876	1491944	+	protein YncP
YES	0.778609	NO	b4428	hokB	1491922	1492071	-	toxin HokB	b1420	mokB	1491962	1492129	-	putative regulatory protein MokB
NO	0.294611	NO	b1423	ydcJ	1495288	1496631	+	DUF1338 domain-containing protein YdcJ	b1424	opgD	1496856	1498511	+	glucans biosynthesis protein D
NO	0.353029	NO	b1424	opgD	1496856	1498511	+	glucans biosynthesis protein D	b1426	ydcH	1498651	1498875	+	DUF465 domain-containing protein YdcH
YES	0.596388	NO	b1426	ydcH	1498651	1498875	+	DUF465 domain-containing protein YdcH	b1427	rimL	1498938	1499477	+	ribosomal-protein-L12-serine N-acetyltransferase
YES	0.713106	YES	b1429	tehA	1500573	1501565	+	tellurite resistance protein	b1430	tehB	1501562	1502155	+	tellurite methyltransferase
NO	0.334538	NO	b1430	tehB	1501562	1502155	+	tellurite methyltransferase	b1431	ydcL	1502457	1503125	+	DUF3313 domain-containing lipoprotein YdcL
YES	0.59928	NO	b1434	sutR	1506172	1506708	+	DNA-binding transcriptional dual regulator SutR	b1435	rlhA	1506781	1508742	+	23S rRNA 5-hydroxycytidine C2501 synthase
YES	0.592213	YES	b4532	hicA	1509286	1509462	+	mRNA interferase toxin HicA	b1438	hicB	1509508	1509924	+	antitoxin of the HicA-HicB toxin-antitoxin system/ DNA-binding transcriptional repressor HicB
YES	0.581763	NO	b1438	hicB	1509508	1509924	+	antitoxin of the HicA-HicB toxin-antitoxin system/ DNA-binding transcriptional repressor HicB	b1439	ydcR	1510003	1511409	+	fused putative DNA-binding transcriptional regulator/putative aminotransferase YdcR
NO	0.276433	NO	b1439	ydcR	1510003	1511409	+	fused putative DNA-binding transcriptional regulator/putative aminotransferase YdcR	b1440	ydcS	1511654	1512799	+	putative ABC transporter periplasmic binding protein/polyhydroxybutyrate synthase
YES	0.750642	YES	b1440	ydcS	1511654	1512799	+	putative ABC transporter periplasmic binding protein/polyhydroxybutyrate synthase	b1441	ydcT	1512817	1513830	+	putative ABC transporter ATP-binding protein YdcT
YES	0.753753	YES	b1441	ydcT	1512817	1513830	+	putative ABC transporter ATP-binding protein YdcT	b1442	ydcU	1513831	1514772	+	putative ABC transporter membrane subunit YdcU
YES	0.709578	YES	b1442	ydcU	1513831	1514772	+	putative ABC transporter membrane subunit YdcU	b1443	ydcV	1514762	1515556	+	putative ABC transporter membrane subunit YdcV
YES	0.688771	YES	b1443	ydcV	1514762	1515556	+	putative ABC transporter membrane subunit YdcV	b1444	patD	1515578	1517002	+	gamma-aminobutyraldehyde dehydrogenase
YES	0.532881	NO	b1445	ortT	1517389	1517562	+	orphan toxin OrtT	b1446	ydcY	1517648	1517881	+	DUF2526 domain-containing protein YdcY
YES	0.728662	YES	b1447	ydcZ	1517882	1518331	-	putative inner membrane protein YdcZ	b1448	mnaT	1518328	1518846	-	L-amino acid N-acyltransferase
NO	0.405527	NO	b1449	curA	1519027	1520064	+	NADPH-dependent curcumin/dihydrocurcumin reductase	b1450	mcbR	1520262	1520927	+	DNA-binding transcriptional dual regulator McbR
NO	0.438496	NO	b1454	yncG	1526247	1526864	+	putative glutathione S-transferase YncG	b1455	yncH	1526940	1527152	+	DUF5445 domain-containing protein YncH
NO	0.455739	NO	b1460	ydcC	1531816	1532952	+	H repeat-associated putative transposase YdcC	b1461	pptA	1533052	1533285	+	tautomerase PptA
YES	0.563009	NO	b1464	yddE	1534965	1535858	-	PF02567 family protein YddE	b1465	narV	1535937	1536617	-	nitrate reductase Z subunit gamma
YES	0.760192	YES	b1465	narV	1535937	1536617	-	nitrate reductase Z subunit gamma	b1466	narW	1536614	1537309	-	NarW%2C putative private chaperone for NarZ nitrate reductase subunit
YES	0.765379	YES	b1466	narW	1536614	1537309	-	NarW%2C putative private chaperone for NarZ nitrate reductase subunit	b1467	narY	1537309	1538853	-	nitrate reductase Z subunit beta
YES	0.769582	YES	b1467	narY	1537309	1538853	-	nitrate reductase Z subunit beta	b1468	narZ	1538850	1542590	-	nitrate reductase Z subunit alpha
YES	0.677722	NO	b1468	narZ	1538850	1542590	-	nitrate reductase Z subunit alpha	b1469	narU	1542672	1544060	-	nitrate/nitrite transporter NarU
YES	0.727972	YES	b1471	yddK	1544758	1545714	-	leucine-rich repeat domain-containing protein YddK	b1472	yddL	1545738	1546028	-	putative uncharacterized protein YddL
NO	0.429142	NO	b1472	yddL	1545738	1546028	-	putative uncharacterized protein YddL	b1473	yddG	1546288	1547169	-	amino acid exporter YddG
YES	0.755921	YES	b1474	fdnG	1547401	1550448	+	formate dehydrogenase N subunit alpha	b1475	fdnH	1550461	1551345	+	formate dehydrogenase N subunit beta
YES	0.759394	YES	b1475	fdnH	1550461	1551345	+	formate dehydrogenase N subunit beta	b1476	fdnI	1551338	1551991	+	formate dehydrogenase N subunit gamma
YES	0.519095	NO	b1477	yddM	1552398	1552682	-	DNA-binding transcriptional regulator YddM	b1478	adhP	1552828	1553838	-	ethanol dehydrogenase/alcohol dehydrogenase
NO	0.373919	NO	b1478	adhP	1552828	1553838	-	ethanol dehydrogenase/alcohol dehydrogenase	b1479	maeA	1553972	1555669	-	malate dehydrogenase (oxaloacetate-decarboxylating)
NO	0.349507	NO	b1479	maeA	1553972	1555669	-	malate dehydrogenase (oxaloacetate-decarboxylating)	b1480	sra	1555826	1555963	-	ribosome-associated protein Sra
NO	0.450658	YES	b1480	sra	1555826	1555963	-	ribosome-associated protein Sra	b1481	bdm	1556065	1556280	-	biofilm-dependent modulation protein
YES	0.60695	YES	b1483	ddpF	1557112	1558038	-	putative D%2CD-dipeptide ABC transporter ATP-binding subunit DdpF	b1484	ddpD	1558031	1559017	-	putative D%2CD-dipeptide ABC transporter ATP-binding subunit DdpD
YES	0.74976	YES	b1484	ddpD	1558031	1559017	-	putative D%2CD-dipeptide ABC transporter ATP-binding subunit DdpD	b1485	ddpC	1559014	1559910	-	putative D%2CD-dipeptide ABC transporter membrane subunit DdpC
YES	0.744365	YES	b1485	ddpC	1559014	1559910	-	putative D%2CD-dipeptide ABC transporter membrane subunit DdpC	b1486	ddpB	1559907	1560929	-	putative D%2CD-dipeptide ABC transporter membrane subunit DdpB
YES	0.732583	YES	b1486	ddpB	1559907	1560929	-	putative D%2CD-dipeptide ABC transporter membrane subunit DdpB	b1487	ddpA	1560931	1562481	-	putative D%2CD-dipeptide ABC transporter periplasmic binding protein
YES	0.75339	YES	b1487	ddpA	1560931	1562481	-	putative D%2CD-dipeptide ABC transporter periplasmic binding protein	b1488	ddpX	1562495	1563076	-	D-alanyl-D-alanine dipeptidase
NO	0.283136	NO	b1488	ddpX	1562495	1563076	-	D-alanyl-D-alanine dipeptidase	b1489	dosP	1563334	1565733	-	oxygen-sensing c-di-GMP phosphodiesterase DosP
YES	0.721664	YES	b1489	dosP	1563334	1565733	-	oxygen-sensing c-di-GMP phosphodiesterase DosP	b1490	dosC	1565758	1567140	-	diguanylate cyclase DosC
YES	0.681691	NO	b1490	dosC	1565758	1567140	-	diguanylate cyclase DosC	b4746	yddY	1567178	1567219	-	protein YddY
NO	0.30864	NO	b4746	yddY	1567178	1567219	-	protein YddY	b1491	digH	1567504	1568823	-	divisome localized glycosyl hydrolase
NO	0.457338	NO	b1491	digH	1567504	1568823	-	divisome localized glycosyl hydrolase	b1492	gadC	1568954	1570489	-	L-glutamate:4-aminobutyrate antiporter
YES	0.658517	YES	b1492	gadC	1568954	1570489	-	L-glutamate:4-aminobutyrate antiporter	b1493	gadB	1570645	1572045	-	glutamate decarboxylase B
NO	0.180108	NO	b1493	gadB	1570645	1572045	-	glutamate decarboxylase B	b1494	pqqL	1572407	1575202	-	periplasmic metalloprotease
YES	0.734654	NO	b1494	pqqL	1572407	1575202	-	periplasmic metalloprotease	b1495	yddB	1575247	1577619	-	putative TonB-dependent receptor YddB
YES	0.70256	YES	b1495	yddB	1575247	1577619	-	putative TonB-dependent receptor YddB	b1496	yddA	1577657	1579342	-	ABC transporter family protein YddA
YES	0.633425	YES	b1497	ydeM	1579633	1580790	-	putative anaerobic sulfatase maturation enzyme YdeM	b1498	ydeN	1580842	1582524	-	putative sulfatase YdeN
NO	0.189145	NO	b1498	ydeN	1580842	1582524	-	putative sulfatase YdeN	b1499	ydeO	1582926	1583687	-	DNA-binding transcriptional dual regulator YdeO
YES	0.672887	YES	b1499	ydeO	1582926	1583687	-	DNA-binding transcriptional dual regulator YdeO	b1500	safA	1583762	1583959	-	two-component system connector SafA
NO	0.399099	NO	b1500	safA	1583762	1583959	-	two-component system connector SafA	b1501	ydeP	1584207	1586486	-	putative oxidoreductase YdeP
NO	0.361816	NO	b1501	ydeP	1584207	1586486	-	putative oxidoreductase YdeP	b1502	ydeQ	1586820	1587734	-	putative fimbrial adhesin protein YdeQ
YES	0.726307	NO	b1502	ydeQ	1586820	1587734	-	putative fimbrial adhesin protein YdeQ	b1503	ydeR	1587793	1588296	-	putative fimbrial protein YdeR
YES	0.755558	YES	b1503	ydeR	1587793	1588296	-	putative fimbrial protein YdeR	b1504	ydeS	1588309	1588839	-	putative fimbrial protein YdeS
YES	0.74901	YES	b1504	ydeS	1588309	1588839	-	putative fimbrial protein YdeS	b1505	ydeT	1588853	1590001	-	fimbrial usher domain-containing protein YdeT
YES	0.725512	YES	b1507	hipA	1590854	1592176	-	serine/threonine-protein kinase toxin HipA	b1508	hipB	1592176	1592442	-	antitoxin/DNA-binding transcriptional repressor HipB
YES	0.708539	YES	b1511	lsrK	1598617	1600209	-	autoinducer-2 kinase	b1512	lsrR	1600288	1601241	-	DNA-binding transcriptional repressor LsrR
YES	0.774667	YES	b1513	lsrA	1601490	1603025	+	Autoinducer-2 ABC transporter ATP binding subunit	b1514	lsrC	1603019	1604047	+	Autoinducer-2 ABC transporter membrane subunit LsrC
YES	0.759267	YES	b1514	lsrC	1603019	1604047	+	Autoinducer-2 ABC transporter membrane subunit LsrC	b1515	lsrD	1604047	1605039	+	Autoinducer-2 ABC transporter membrane subunit LsrD
YES	0.749241	YES	b1515	lsrD	1604047	1605039	+	Autoinducer-2 ABC transporter membrane subunit LsrD	b1516	lsrB	1605051	1606073	+	Autoinducer-2 ABC transporter periplasmic binding protein
YES	0.756186	YES	b1516	lsrB	1605051	1606073	+	Autoinducer-2 ABC transporter periplasmic binding protein	b1517	lsrF	1606100	1606975	+	3-hydroxy-2%2C4-pentadione 5-phosphate thiolase
YES	0.757408	YES	b1517	lsrF	1606100	1606975	+	3-hydroxy-2%2C4-pentadione 5-phosphate thiolase	b1518	lsrG	1606999	1607289	+	(4S)-4-hydroxy-5-phosphonooxypentane-2%2C3-dione isomerase
YES	0.613868	YES	b1518	lsrG	1606999	1607289	+	(4S)-4-hydroxy-5-phosphonooxypentane-2%2C3-dione isomerase	b1519	tam	1607346	1608104	+	trans-aconitate 2-methyltransferase
NO	0.319933	NO	b1520	yneE	1608108	1609022	-	PF01062 family inner membrane protein YneE	b1521	uxaB	1609229	1610680	-	tagaturonate reductase
NO	0.303436	NO	b1521	uxaB	1609229	1610680	-	tagaturonate reductase	b1522	dgcF	1610907	1611854	-	putative diguanylate cyclase DgcF
NO	0.382331	NO	b1522	dgcF	1610907	1611854	-	putative diguanylate cyclase DgcF	b1523	yneG	1611966	1612325	-	DUF4186 domain-containing protein YneG
NO	0.486574	YES	b1523	yneG	1611966	1612325	-	DUF4186 domain-containing protein YneG	b1524	glsB	1612325	1613251	-	glutaminase 2
YES	0.648048	NO	b1524	glsB	1612325	1613251	-	glutaminase 2	b1525	sad	1613315	1614703	-	succinate semialdehyde dehydrogenase (NAD(P)(+)) Sad
YES	0.605272	NO	b1526	yneJ	1614804	1615685	+	putative DNA-binding transcriptional regulator YneJ	b1527	yneK	1615763	1616878	+	protein YneK
YES	0.508895	NO	b1527	yneK	1615763	1616878	+	protein YneK	b1528	ydeA	1617028	1618218	+	L-arabinose exporter
YES	0.700258	YES	b1530	marR	1619120	1619554	+	DNA-binding transcriptional repressor MarR	b1531	marA	1619574	1619957	+	DNA-binding transcriptional dual regulator MarA
YES	0.72451	YES	b1531	marA	1619574	1619957	+	DNA-binding transcriptional dual regulator MarA	b1532	marB	1619989	1620207	+	multiple antibiotic resistance protein MarB
NO	0.382711	NO	b1534	ydeE	1621332	1622519	+	dipeptide exporter	b4599	mgtS	1622646	1622741	+	small protein MgtS
YES	0.718957	NO	b4599	mgtS	1622646	1622741	+	small protein MgtS	b4775	mgtT	1622741	1622845	+	protein MgtT
NO	0.262542	NO	b1535	dgcZ	1622960	1623850	-	diguanylate cyclase DgcZ	b1536	ydeI	1624105	1624497	-	BOF family protein YdeI
YES	0.551258	NO	b1539	ydfG	1627517	1628263	+	3-hydroxy acid dehydrogenase YdfG	b1540	rspR	1628352	1629038	+	DNA-binding transcriptional repressor RspR
NO	0.387402	NO	b1540	rspR	1628352	1629038	+	DNA-binding transcriptional repressor RspR	b1541	ydfZ	1629215	1629418	+	putative selenoprotein YdfZ
YES	0.663814	NO	b1542	ydfI	1629453	1630913	-	putative oxidoreductase YdfI	b1543	ydfJ	1631002	1632285	-	putative transporter YdfJ
YES	0.677547	YES	b4748	ynfT	1632890	1633003	+	protein YnfT	b1544	ydfK	1633072	1633305	+	cold shock protein YdfK
NO	0.423056	NO	b1544	ydfK	1633072	1633305	+	cold shock protein YdfK	b1545	pinQ	1633622	1634212	+	putative recombinase PinQ
YES	0.75907	YES	b1546	tfaQ	1634310	1634885	-	putative tail fiber assembly protein TfaQ	b1547	stfQ	1634885	1635847	-	putative prophage side tail fiber protein StfQ
YES	0.78746	YES	b1547	stfQ	1634885	1635847	-	putative prophage side tail fiber protein StfQ	b1548	nohA	1635798	1636367	-	putative prophage DNA-packaging protein NohA
YES	0.656969	YES	b4533	ynfO	1636756	1636989	+	DUF3950 domain-containing protein YnfO	b1549	ydfO	1637047	1637457	+	DUF1398 domain-containing protein YdfO
NO	0.346062	NO	b1550	gnsB	1637609	1637782	-	protein GnsB	b1551	ynfN	1637954	1638109	-	protein YnfN
YES	0.587117	NO	b1551	ynfN	1637954	1638109	-	protein YnfN	b4749	ynfR	1638188	1638253	-	protein YnfR
YES	0.700358	NO	b4749	ynfR	1638188	1638253	-	protein YnfR	b4724	ynfQ	1638256	1638444	-	protein YnfQ
YES	0.736196	NO	b4724	ynfQ	1638256	1638444	-	protein YnfQ	b1552	cspI	1638455	1638667	-	cold shock-like protein CspI
NO	0.257751	NO	b1552	cspI	1638455	1638667	-	cold shock-like protein CspI	b1553	rzpQ	1639030	1639527	-	DUF2514 domain-containing protein RzpQ
YES	0.576995	YES	b1553	rzpQ	1639030	1639527	-	DUF2514 domain-containing protein RzpQ	b4689	rzoQ	1639080	1639334	-	putative lipoprotein RzoQ
NO	0.409829	YES	b4689	rzoQ	1639080	1639334	-	putative lipoprotein RzoQ	b1554	rrrQ	1639524	1640057	-	putative lysozyme
YES	0.753543	YES	b1554	rrrQ	1639524	1640057	-	putative lysozyme	b1555	ydfR	1640054	1640365	-	protein YdfR
YES	0.750222	YES	b1555	ydfR	1640054	1640365	-	protein YdfR	b1556	essQ	1640370	1640585	-	putative prophage lysis protein EssQ
YES	0.66839	NO	b1558	cspF	1641855	1642067	+	cold shock-like protein CspF	b4750	ynfS	1642122	1642211	+	protein YnfS
YES	0.714876	YES	b1559	ydfT	1642489	1643241	-	putative antitermination protein Q	b1560	ydfU	1643255	1644304	-	protein YdfU
NO	0.373814	NO	b1560	ydfU	1643255	1644304	-	protein YdfU	b1561	rem	1644651	1644902	-	protein Rem
NO	0.39983	NO	b1561	rem	1644651	1644902	-	protein Rem	b1562	hokD	1645119	1645274	-	toxic protein HokD
YES	0.718417	YES	b1562	hokD	1645119	1645274	-	toxic protein HokD	b1563	relE	1645346	1645633	-	mRNA interferase toxin RelE
YES	0.765775	YES	b1563	relE	1645346	1645633	-	mRNA interferase toxin RelE	b1564	relB	1645633	1645872	-	antitoxin/DNA-binding transcriptional repressor RelB
NO	0.334384	NO	b1565	ydfV	1645897	1646202	+	protein YdfV	b1566	flxA	1646405	1646737	+	PF14282 family protein FlxA
YES	0.594415	YES	b1567	ydfW	1647174	1647323	-	protein YdfW	b1568	ydfX	1647346	1647636	-	protein YdfX
YES	0.584507	YES	b1568	ydfX	1647346	1647636	-	protein YdfX	b1569	dicC	1647620	1647850	-	putative DNA-binding transcriptional regulator DicC
NO	0.367564	NO	b1570	dicA	1647934	1648341	+	DNA-binding transcriptional dual regulator DicA	b1571	ydfA	1648508	1648663	+	DUF1391 domain-containing protein YdfA
YES	0.735433	YES	b1571	ydfA	1648508	1648663	+	DUF1391 domain-containing protein YdfA	b1572	ydfB	1648665	1648793	+	uncharacterized protein YdfB
YES	0.712771	YES	b1572	ydfB	1648665	1648793	+	uncharacterized protein YdfB	b1573	ydfC	1648823	1649041	+	uncharacterized protein YdfC
YES	0.548663	YES	b1575	dicB	1649609	1649797	+	cell division inhibition protein DicB	b1576	ydfD	1649794	1649985	+	lysis protein
YES	0.680434	NO	b4534	ynfP	1652728	1652838	-	protein YnfP	b1580	rspB	1652896	1653915	-	putative zinc-binding dehydrogenase RspB
YES	0.764209	YES	b1580	rspB	1652896	1653915	-	putative zinc-binding dehydrogenase RspB	b1581	rspA	1653927	1655141	-	mandelate racemase/muconate lactonizing enzyme family protein RspA
NO	0.296451	NO	b1581	rspA	1653927	1655141	-	mandelate racemase/muconate lactonizing enzyme family protein RspA	b1582	ynfA	1655347	1655673	-	putative transporter YnfA
YES	0.701678	YES	b1583	ynfB	1655808	1656149	+	DUF1283 domain-containing protein YnfB	b1584	speG	1656184	1656744	+	spermidine N-acetyltransferase
NO	0.309783	NO	b1586	ynfD	1657565	1657870	+	DUF1161 domain-containing protein YnfD	b1587	ynfE	1658069	1660495	+	putative selenate reductase YnfE
YES	0.650546	YES	b1587	ynfE	1658069	1660495	+	putative selenate reductase YnfE	b1588	ynfF	1660556	1662979	+	putative selenate reductase YnfF
YES	0.764604	YES	b1588	ynfF	1660556	1662979	+	putative selenate reductase YnfF	b1589	ynfG	1662990	1663607	+	putative oxidoreductase YnfG
YES	0.695643	YES	b1589	ynfG	1662990	1663607	+	putative oxidoreductase YnfG	b1590	ynfH	1663609	1664463	+	putative menaquinol dehydrogenase
YES	0.685293	YES	b1590	ynfH	1663609	1664463	+	putative menaquinol dehydrogenase	b1591	dmsD	1664506	1665120	+	redox enzyme maturation protein DmsD
NO	0.371298	NO	b1591	dmsD	1664506	1665120	+	redox enzyme maturation protein DmsD	b1592	clcB	1665315	1666571	+	putative chloride:H(+) antiporter ClcB
YES	0.534133	YES	b1593	bidA	1666524	1667219	-	dethiobiotin synthetase BidA	b1594	mlc	1667344	1668564	-	DNA-binding transcriptional repressor Mlc
YES	0.518196	NO	b1594	mlc	1667344	1668564	-	DNA-binding transcriptional repressor Mlc	b1595	ynfL	1668699	1669592	-	putative DNA-binding transcriptional regulator YnfL
NO	0.153854	NO	b1596	ynfM	1669699	1670952	+	putative transporter YnfM	b1597	asr	1671376	1671684	+	periplasmic chaperone Asr
NO	0.470409	NO	b1597	asr	1671376	1671684	+	periplasmic chaperone Asr	b4601	ydgU	1671777	1671860	+	uncharacterized protein YdgU
NO	0.419454	NO	b4601	ydgU	1671777	1671860	+	uncharacterized protein YdgU	b1598	ydgD	1671960	1672781	+	putative serine protease YdgD
YES	0.727865	YES	b1599	mdtI	1672820	1673149	-	multidrug/spermidine efflux pump membrane subunit MdtI	b1600	mdtJ	1673136	1673501	-	multidrug/spermidine efflux pump membrane subunit MdtJ
YES	0.634246	YES	b1600	mdtJ	1673136	1673501	-	multidrug/spermidine efflux pump membrane subunit MdtJ	b4777	mdtU	1673608	1673709	-	protein MdtU
YES	0.764246	YES	b1602	pntB	1674972	1676360	-	pyridine nucleotide transhydrogenase subunit beta	b1603	pntA	1676371	1677903	-	pyridine nucleotide transhydrogenase subunit alpha
NO	0.387387	NO	b1604	ydgH	1678427	1679371	+	DUF1471 domain-containing protein YdgH	b1605	ydgI	1679557	1680939	+	putative arginine:ornithine antiporter
YES	0.615676	YES	b1605	ydgI	1679557	1680939	+	putative arginine:ornithine antiporter	b1606	folM	1680976	1681698	+	dihydromonapterin reductase
YES	0.726532	YES	b1608	rstA	1682159	1682878	+	DNA-binding transcriptional regulator RstA	b1609	rstB	1682882	1684183	+	sensory histidine kinase RstB
YES	0.590316	NO	b1609	rstB	1682882	1684183	+	sensory histidine kinase RstB	b1610	tus	1684259	1685188	+	DNA replication terminus site-binding protein
YES	0.547178	YES	b1611	fumC	1685185	1686588	-	fumarase C	b1612	fumA	1686731	1688377	-	fumarase A
YES	0.568068	NO	b1613	manA	1688576	1689751	+	mannose-6-phosphate isomerase	b1614	ydgA	1689852	1691360	+	DUF945 domain-containing protein YdgA
YES	0.729296	YES	b1615	uidC	1691586	1692851	-	outer membrane porin family protein UidC	b1616	uidB	1692890	1694263	-	glucuronide:H(+) symporter
YES	0.711096	YES	b1616	uidB	1692890	1694263	-	glucuronide:H(+) symporter	b1617	uidA	1694260	1696071	-	beta-glucuronidase
NO	0.200143	NO	b1617	uidA	1694260	1696071	-	beta-glucuronidase	b1618	uidR	1696462	1697052	-	DNA-binding transcriptional repressor UidR
NO	0.324954	NO	b1618	uidR	1696462	1697052	-	DNA-binding transcriptional repressor UidR	b1619	hdhA	1697273	1698040	-	7-alpha-hydroxysteroid dehydrogenase
NO	0.452187	NO	b1619	hdhA	1697273	1698040	-	7-alpha-hydroxysteroid dehydrogenase	b1620	malI	1698152	1699180	-	DNA-binding transcriptional repressor MalI
YES	0.692067	YES	b1621	malX	1699355	1700947	+	PTS enzyme IIBC component MalX	b1622	malY	1700957	1702129	+	negative regulator of MalT activity/cystathionine beta-lyase
YES	0.538437	NO	b1622	malY	1700957	1702129	+	negative regulator of MalT activity/cystathionine beta-lyase	b1623	add	1702233	1703234	+	adenosine deaminase
NO	0.314399	NO	b4409	blr	1704551	1704676	+	beta-lactam resistance protein	b1625	cnu	1704949	1705164	+	H-NS- and StpA-binding protein
YES	0.661707	NO	b1625	cnu	1704949	1705164	+	H-NS- and StpA-binding protein	b1626	ydgK	1705250	1705690	+	DUF2569 domain-containing inner membrane protein YdgK
YES	0.638119	YES	b1626	ydgK	1705250	1705690	+	DUF2569 domain-containing inner membrane protein YdgK	b1627	rsxA	1705767	1706348	+	SoxR [2Fe-2S] reducing system protein RsxA
YES	0.744643	YES	b1627	rsxA	1705767	1706348	+	SoxR [2Fe-2S] reducing system protein RsxA	b1628	rsxB	1706348	1706926	+	SoxR [2Fe-2S] reducing system protein RsxB
YES	0.745531	YES	b1628	rsxB	1706348	1706926	+	SoxR [2Fe-2S] reducing system protein RsxB	b1629	rsxC	1706919	1709141	+	SoxR [2Fe-2S] reducing system protein RsxC
YES	0.752549	YES	b1629	rsxC	1706919	1709141	+	SoxR [2Fe-2S] reducing system protein RsxC	b1630	rsxD	1709142	1710200	+	SoxR [2Fe-2S] reducing system protein RsxD
YES	0.749207	YES	b1630	rsxD	1709142	1710200	+	SoxR [2Fe-2S] reducing system protein RsxD	b1631	rsxG	1710204	1710824	+	SoxR [2Fe-2S] reducing system protein RsxG
YES	0.741438	YES	b1631	rsxG	1710204	1710824	+	SoxR [2Fe-2S] reducing system protein RsxG	b1632	rsxE	1710828	1711523	+	SoxR [2Fe-2S] reducing system protein RsxE
YES	0.74315	YES	b1632	rsxE	1710828	1711523	+	SoxR [2Fe-2S] reducing system protein RsxE	b1633	nth	1711523	1712158	+	endonuclease III
NO	0.149571	NO	b1633	nth	1711523	1712158	+	endonuclease III	b1634	dtpA	1712769	1714271	+	dipeptide/tripeptide:H(+) symporter DtpA
NO	0.363632	NO	b1634	dtpA	1712769	1714271	+	dipeptide/tripeptide:H(+) symporter DtpA	b1635	gstA	1714377	1714982	+	glutathione S-transferase GstA
YES	0.664579	YES	b1636	pdxY	1715026	1715889	-	pyridoxal kinase 2	b1637	tyrS	1715948	1717222	-	tyrosine--tRNA ligase
YES	0.628016	YES	b1637	tyrS	1715948	1717222	-	tyrosine--tRNA ligase	b1638	pdxH	1717351	1718007	-	pyridoxine/pyridoxamine 5'-phosphate oxidase
YES	0.587657	NO	b1638	pdxH	1717351	1718007	-	pyridoxine/pyridoxamine 5'-phosphate oxidase	b1639	mliC	1718066	1718395	-	inhibitor of c-type lysozyme%2C putative lipoprotein
NO	0.393941	NO	b1639	mliC	1718066	1718395	-	inhibitor of c-type lysozyme%2C putative lipoprotein	b1640	anmK	1718493	1719602	-	anhydro-N-acetylmuramic acid kinase
YES	0.502223	YES	b1643	ydhI	1721025	1721261	+	DUF1656 domain-containing protein YdhI	b1644	ydhJ	1721264	1722121	+	putative membrane fusion protein YdhJ
YES	0.60196	YES	b1644	ydhJ	1721264	1722121	+	putative membrane fusion protein YdhJ	b1645	ydhK	1722121	1724133	+	putative transporter YdhK
YES	0.631235	NO	b1646	sodC	1724134	1724655	-	superoxide dismutase (Cu-Zn)	b1647	ydhF	1724736	1725632	-	putative oxidoreductase YdhF
YES	0.58398	NO	b1647	ydhF	1724736	1725632	-	putative oxidoreductase YdhF	b1648	ydhL	1725681	1725920	-	DUF1289 domain-containing protein YdhL
YES	0.684875	YES	b1649	nemR	1726023	1726622	+	DNA-binding transcriptional repressor NemR	b1650	nemA	1726659	1727756	+	N-ethylmaleimide reductase
YES	0.617904	YES	b1650	nemA	1726659	1727756	+	N-ethylmaleimide reductase	b1651	gloA	1727837	1728244	+	lactoylglutathione lyase
YES	0.532455	NO	b1651	gloA	1727837	1728244	+	lactoylglutathione lyase	b1652	rnt	1728347	1728994	+	ribonuclease T
YES	0.52284	YES	b1652	rnt	1728347	1728994	+	ribonuclease T	b1653	lhr	1729087	1733703	+	ATP-dependent helicase Lhr
NO	0.429485	NO	b1655	mepH	1734435	1735250	+	peptidoglycan endopeptidase/peptidoglycan L%2CD-carboxypeptidase MepH	b1656	sodB	1735378	1735959	+	superoxide dismutase (Fe)
NO	0.321547	NO	b1657	ydhP	1736121	1737290	-	putative transporter YdhP	b4602	cydH	1737456	1737545	-	cytochrome bd-I accessory subunit CydH
NO	0.254478	NO	b1660	punC	1739911	1741122	+	purine nucleoside transporter PunC	b1661	cfa	1741413	1742561	+	cyclopropane fatty acyl phospholipid synthase
NO	0.475816	NO	b1667	ydhR	1746700	1747005	+	putative monooxygenase YdhR	b1668	ydhS	1747131	1748735	+	FAD/NAD(P) binding domain-containing protein YdhS
YES	0.729595	YES	b1669	ydhT	1748747	1749559	-	uncharacterized protein YdhT	b1670	ydhU	1749563	1750348	-	putative cytochrome YdhU
NO	0.490781	YES	b1670	ydhU	1749563	1750348	-	putative cytochrome YdhU	b1671	ydhX	1750345	1751013	-	putative 4Fe-4S ferredoxin-like protein YdhX
NO	0.430343	YES	b1671	ydhX	1750345	1751013	-	putative 4Fe-4S ferredoxin-like protein YdhX	b1672	ydhW	1751077	1751724	-	uncharacterized protein YdhW
YES	0.753693	YES	b1672	ydhW	1751077	1751724	-	uncharacterized protein YdhW	b1673	ydhV	1751728	1753830	-	putative oxidoreductase YdhV
YES	0.731133	YES	b1673	ydhV	1751728	1753830	-	putative oxidoreductase YdhV	b1674	ydhY	1753851	1754477	-	putative 4Fe-4S ferredoxin-like protein YdhY
NO	0.187584	NO	b1674	ydhY	1753851	1754477	-	putative 4Fe-4S ferredoxin-like protein YdhY	b1675	fumD	1754932	1755141	-	fumarase D
YES	0.670147	NO	b4817	ynhH	1755496	1755690	+	protein YnhH	b1676	pykF	1755698	1757110	+	pyruvate kinase 1
NO	0.273624	NO	b1676	pykF	1755698	1757110	+	pyruvate kinase 1	b1677	lpp	1757421	1757657	+	murein lipoprotein
NO	0.44992	NO	b1678	ldtE	1757721	1758725	-	L%2CD-transpeptidase LdtE	b1679	sufE	1758874	1759290	-	sulfur carrier protein SufE
YES	0.749947	YES	b1679	sufE	1758874	1759290	-	sulfur carrier protein SufE	b1680	sufS	1759303	1760523	-	L-cysteine desulfurase
YES	0.777451	YES	b1680	sufS	1759303	1760523	-	L-cysteine desulfurase	b1681	sufD	1760520	1761791	-	Fe-S cluster scaffold complex subunit SufD
YES	0.779932	YES	b1681	sufD	1760520	1761791	-	Fe-S cluster scaffold complex subunit SufD	b1682	sufC	1761766	1762512	-	Fe-S cluster scaffold complex subunit SufC
YES	0.757601	YES	b1682	sufC	1761766	1762512	-	Fe-S cluster scaffold complex subunit SufC	b1683	sufB	1762522	1764009	-	Fe-S cluster scaffold complex subunit SufB
YES	0.766714	YES	b1683	sufB	1762522	1764009	-	Fe-S cluster scaffold complex subunit SufB	b1684	sufA	1764018	1764386	-	iron-sulfur cluster insertion protein SufA
NO	0.441526	YES	b1685	ydiH	1764934	1765122	-	uncharacterized protein YdiH	b1686	menI	1765222	1765632	-	1%2C4-dihydroxy-2-naphthoyl-CoA hydrolase
YES	0.762428	YES	b1686	menI	1765222	1765632	-	1%2C4-dihydroxy-2-naphthoyl-CoA hydrolase	b1687	ydiJ	1765629	1768685	-	putative FAD-linked oxidoreductase YdiJ
YES	0.696234	NO	b1689	ydiL	1770615	1770971	+	DUF1870 domain-containing protein YdiL	b1690	ydiM	1771071	1772285	+	putative exporter YdiM
YES	0.596113	NO	b1690	ydiM	1771071	1772285	+	putative exporter YdiM	b1691	ydiN	1772512	1773777	+	putative transporter YdiN
YES	0.576407	YES	b1691	ydiN	1772512	1773777	+	putative transporter YdiN	b1692	ydiB	1773789	1774655	+	quinate/shikimate dehydrogenase
YES	0.500832	YES	b1692	ydiB	1773789	1774655	+	quinate/shikimate dehydrogenase	b1693	aroD	1774686	1775444	+	3-dehydroquinate dehydratase
NO	0.454106	NO	b1693	aroD	1774686	1775444	+	3-dehydroquinate dehydratase	b1694	ydiF	1775587	1777182	+	putative acetate-CoA transferase YdiF
YES	0.750721	YES	b1694	ydiF	1775587	1777182	+	putative acetate-CoA transferase YdiF	b1695	ydiO	1777196	1778347	+	putative acyl-CoA dehydrogenase YdiO
YES	0.694301	YES	b1697	ydiQ	1779617	1780381	+	putative electron transfer flavoprotein subunit YdiQ	b1698	ydiR	1780401	1781339	+	putative electron transfer flavoprotein subunit YdiR
YES	0.663973	YES	b1698	ydiR	1780401	1781339	+	putative electron transfer flavoprotein subunit YdiR	b1699	ydiS	1781395	1782684	+	putative electron transfer flavoprotein-quinone oxidoreductase YdiS
YES	0.764841	YES	b1699	ydiS	1781395	1782684	+	putative electron transfer flavoprotein-quinone oxidoreductase YdiS	b1700	ydiT	1782681	1782974	+	ferredoxin-like protein YdiT
YES	0.747739	YES	b1700	ydiT	1782681	1782974	+	ferredoxin-like protein YdiT	b1701	fadK	1782977	1784677	+	short chain acyl-CoA synthetase
YES	0.524367	NO	b1703	ppsR	1787445	1788278	+	phosphoenolpyruvate synthetase regulatory protein	b1704	aroH	1788435	1789481	+	3-deoxy-7-phosphoheptulonate synthase%2C Trp-sensitive
NO	0.478224	NO	b1704	aroH	1788435	1789481	+	3-deoxy-7-phosphoheptulonate synthase%2C Trp-sensitive	b1705	ydiE	1789613	1789804	+	PF10636 family protein YdiE
NO	0.469824	NO	b1706	selO	1789808	1791244	-	protein adenylyltransferase SelO	b1707	rflP	1791307	1792020	-	anti-FlhDC factor RflP
NO	0.387223	NO	b1707	rflP	1791307	1792020	-	anti-FlhDC factor RflP	b1708	nlpC	1792267	1792731	-	NlpC/P60 family lipoprotein NlpC
YES	0.566365	NO	b1708	nlpC	1792267	1792731	-	NlpC/P60 family lipoprotein NlpC	b1709	btuD	1792809	1793558	-	vitamin B12 ABC transporter ATP binding subunit
YES	0.766577	YES	b1709	btuD	1792809	1793558	-	vitamin B12 ABC transporter ATP binding subunit	b1710	btuE	1793558	1794109	-	thioredoxin/glutathione peroxidase BtuE
YES	0.502428	YES	b1710	btuE	1793558	1794109	-	thioredoxin/glutathione peroxidase BtuE	b1711	btuC	1794172	1795152	-	vitamin B12 ABC transporter membrane subunit
NO	0.453839	NO	b1711	btuC	1794172	1795152	-	vitamin B12 ABC transporter membrane subunit	b1712	ihfA	1795253	1795552	-	integration host factor subunit alpha
YES	0.686143	YES	b1712	ihfA	1795253	1795552	-	integration host factor subunit alpha	b1713	pheT	1795557	1797944	-	phenylalanine--tRNA ligase subunit beta
YES	0.728462	YES	b1713	pheT	1795557	1797944	-	phenylalanine--tRNA ligase subunit beta	b1714	pheS	1797959	1798942	-	phenylalanine--tRNA ligase subunit alpha
NO	0.233389	YES	b1714	pheS	1797959	1798942	-	phenylalanine--tRNA ligase subunit alpha	b1715	pheM	1799226	1799270	-	pheST-ihfA operon leader peptide
NO	0.354684	YES	b1715	pheM	1799226	1799270	-	pheST-ihfA operon leader peptide	b1716	rplT	1799393	1799749	-	50S ribosomal subunit protein L20
YES	0.666975	YES	b1716	rplT	1799393	1799749	-	50S ribosomal subunit protein L20	b1717	rpmI	1799802	1799999	-	50S ribosomal subunit protein L35
YES	0.599006	YES	b1717	rpmI	1799802	1799999	-	50S ribosomal subunit protein L35	b1718	infC	1800096	1800638	-	translation initiation factor IF-3
YES	0.632632	YES	b1718	infC	1800096	1800638	-	translation initiation factor IF-3	b1719	thrS	1800642	1802570	-	threonine--tRNA ligase
YES	0.612188	NO	b1723	pfkB	1806370	1807299	+	6-phosphofructokinase 2	b1724	ydiZ	1807400	1807690	+	putative endoribonuclease YdiZ
YES	0.587401	NO	b1724	ydiZ	1807400	1807690	+	putative endoribonuclease YdiZ	b1725	yniA	1807796	1808656	+	putative kinase YniA
NO	0.444319	NO	b1727	hxpB	1809380	1810048	+	hexitol phosphatase B	b1728	ydjM	1810211	1810801	+	inner membrane protein YdjM
NO	0.370515	NO	b1728	ydjM	1810211	1810801	+	inner membrane protein YdjM	b1729	tcyP	1810934	1812325	+	cystine/sulfocysteine:cation symporter
NO	0.324648	NO	b1730	ydjO	1812329	1813132	-	protein YdjO	b1731	cedA	1813421	1813663	-	cell division modulator
YES	0.733233	YES	b1733	chbG	1816386	1817135	-	chitooligosaccharide monodeacetylase ChbG	b1734	chbF	1817148	1818500	-	monoacetylchitobiose-6-phosphate hydrolase
YES	0.640268	YES	b1734	chbF	1817148	1818500	-	monoacetylchitobiose-6-phosphate hydrolase	b1735	chbR	1818605	1819447	-	ChbR
YES	0.730084	YES	b1735	chbR	1818605	1819447	-	ChbR	b1736	chbA	1819455	1819805	-	N%2CN'-diacetylchitobiose-specific PTS enzyme IIA component
YES	0.658886	YES	b1736	chbA	1819455	1819805	-	N%2CN'-diacetylchitobiose-specific PTS enzyme IIA component	b1737	chbC	1819856	1821214	-	N%2CN'-diacetylchitobiose-specific PTS enzyme IIC component
NO	0.452579	YES	b1737	chbC	1819856	1821214	-	N%2CN'-diacetylchitobiose-specific PTS enzyme IIC component	b1738	chbB	1821299	1821619	-	N%2CN'-diacetylchitobiose-specific PTS enzyme IIB component
NO	0.228209	NO	b1738	chbB	1821299	1821619	-	N%2CN'-diacetylchitobiose-specific PTS enzyme IIB component	b1739	osmE	1821918	1822256	-	osmotically-inducible lipoprotein OsmE
NO	0.339168	NO	b1740	nadE	1822458	1823285	+	NH3-dependent NAD(+) synthetase	b1741	cho	1823515	1824402	+	excinuclease Cho
NO	0.316147	NO	b1742	ves	1824362	1824937	-	HutD family protein Ves	b1743	spy	1825140	1825625	-	ATP-independent periplasmic chaperone
NO	0.211952	NO	b1743	spy	1825140	1825625	-	ATP-independent periplasmic chaperone	b1744	astE	1825955	1826923	-	succinylglutamate desuccinylase
YES	0.771204	YES	b1744	astE	1825955	1826923	-	succinylglutamate desuccinylase	b1745	astB	1826916	1828259	-	N-succinylarginine dihydrolase
YES	0.770132	YES	b1745	astB	1826916	1828259	-	N-succinylarginine dihydrolase	b1746	astD	1828256	1829734	-	aldehyde dehydrogenase
YES	0.772416	YES	b1746	astD	1828256	1829734	-	aldehyde dehydrogenase	b1747	astA	1829731	1830765	-	arginine N-succinyltransferase
YES	0.767267	YES	b1747	astA	1829731	1830765	-	arginine N-succinyltransferase	b1748	astC	1830762	1831982	-	succinylornithine transaminase
NO	0.376593	NO	b1749	xthA	1832428	1833234	+	exodeoxyribonuclease III	b1750	ydjX	1833401	1834111	+	DedA family protein YdjX
YES	0.695574	YES	b1750	ydjX	1833401	1834111	+	DedA family protein YdjX	b1751	ydjY	1834116	1834793	+	4Fe-4S ferredoxin-type domain-containing protein YdjY
YES	0.739484	YES	b1751	ydjY	1834116	1834793	+	4Fe-4S ferredoxin-type domain-containing protein YdjY	b1752	ydjZ	1834808	1835515	+	DedA family protein YdjZ
YES	0.735548	YES	b1752	ydjZ	1834808	1835515	+	DedA family protein YdjZ	b1753	ynjA	1835515	1836063	+	AhpD-like domain-containing protein YnjA
YES	0.750069	YES	b1753	ynjA	1835515	1836063	+	AhpD-like domain-containing protein YnjA	b1754	ynjB	1836073	1837239	+	putative ABC transporter periplasmic binding protein YnjB
YES	0.737246	YES	b1754	ynjB	1836073	1837239	+	putative ABC transporter periplasmic binding protein YnjB	b1755	ynjC	1837212	1838747	+	putative ABC transporter membrane subunit YnjC
YES	0.734443	YES	b1755	ynjC	1837212	1838747	+	putative ABC transporter membrane subunit YnjC	b1756	ynjD	1838747	1839400	+	putative ABC transporter ATP-binding protein YnjD
YES	0.552575	NO	b1756	ynjD	1838747	1839400	+	putative ABC transporter ATP-binding protein YnjD	b1757	ynjE	1839467	1840774	+	molybdopterin synthase sulfurtransferase
NO	0.445476	NO	b1762	ynjI	1843831	1844871	-	DUF1266 domain-containing protein YnjI	b1763	topB	1844999	1846960	-	DNA topoisomerase III
YES	0.727378	YES	b1763	topB	1844999	1846960	-	DNA topoisomerase III	b1764	selD	1846965	1848008	-	selenide%2C water dikinase
YES	0.649728	YES	b1764	selD	1846965	1848008	-	selenide%2C water dikinase	b1765	ydjA	1848125	1848676	-	putative oxidoreductase YdjA
YES	0.555202	NO	b1766	sppA	1848837	1850693	+	protease IV%2C a signal peptide peptidase	b1767	ansA	1850860	1851876	+	L-asparaginase 1
YES	0.710127	YES	b1767	ansA	1850860	1851876	+	L-asparaginase 1	b1768	pncA	1851887	1852528	+	nicotinamidase
YES	0.561618	NO	b1769	ydjE	1852621	1853979	-	putative transporter YdjE	b1770	ydjF	1854096	1854854	-	putative DNA-binding transcriptional regulator YdjF
YES	0.538032	NO	b1770	ydjF	1854096	1854854	-	putative DNA-binding transcriptional regulator YdjF	b1771	ydjG	1854991	1855971	-	NADH-dependent methylglyoxal reductase
YES	0.76371	YES	b1771	ydjG	1854991	1855971	-	NADH-dependent methylglyoxal reductase	b1772	ydjH	1855981	1856928	-	L-glycero-L-galacto-octuluronate kinase
YES	0.766612	YES	b1772	ydjH	1855981	1856928	-	L-glycero-L-galacto-octuluronate kinase	b1773	ydjI	1856933	1857769	-	L-glycero-L-galacto-octuluronate-1-phosphate aldolase
YES	0.75507	YES	b1773	ydjI	1856933	1857769	-	L-glycero-L-galacto-octuluronate-1-phosphate aldolase	b1774	ydjJ	1857790	1858833	-	putative zinc-binding dehydrogenase YdjJ
YES	0.76143	YES	b1774	ydjJ	1857790	1858833	-	putative zinc-binding dehydrogenase YdjJ	b1775	ydjK	1858850	1860229	-	putative transporter YdjK
YES	0.754146	YES	b1775	ydjK	1858850	1860229	-	putative transporter YdjK	b1776	ydjL	1860256	1861332	-	putative zinc-binding dehydrogenase YdjL
NO	0.207653	NO	b1776	ydjL	1860256	1861332	-	putative zinc-binding dehydrogenase YdjL	b1777	yeaC	1861702	1861974	-	DUF1315 domain-containing protein YeaC
YES	0.710463	NO	b1777	yeaC	1861702	1861974	-	DUF1315 domain-containing protein YeaC	b1778	msrB	1862016	1862429	-	methionine sulfoxide reductase B
YES	0.656084	YES	b1779	gapA	1862771	1863766	+	glyceraldehyde-3-phosphate dehydrogenase A	b1780	yeaD	1863850	1864734	+	putative aldose 1-epimerase YeaD
YES	0.507478	NO	b1781	yeaE	1864782	1865636	-	methylglyoxal reductase YeaE	b1782	mipA	1865726	1866472	-	MltA-interacting protein
YES	0.686716	YES	b1783	yeaG	1866908	1868842	+	protein kinase YeaG	b1784	yeaH	1868955	1870238	+	DUF444 domain-containing protein YeaH
NO	0.338771	NO	b1784	yeaH	1868955	1870238	+	DUF444 domain-containing protein YeaH	b1785	cdgI	1870385	1871860	+	putative c-di-GMP binding protein CdgI
NO	0.477509	NO	b1785	cdgI	1870385	1871860	+	putative c-di-GMP binding protein CdgI	b1786	dgcJ	1872041	1873531	+	diguanylate cyclase DgcJ
NO	0.492547	NO	b1786	dgcJ	1872041	1873531	+	diguanylate cyclase DgcJ	b1787	yeaK	1873574	1874077	+	mischarged aminoacyl-tRNA deacylase
NO	0.493367	NO	b1791	nimT	1875673	1876854	+	2-nitroimidazole exporter	b1792	yeaO	1876909	1877256	+	DUF488 domain-containing protein YeaO
YES	0.668838	NO	b1794	dgcP	1877715	1878740	+	diguanylate cyclase DgcP	b4676	yoaK	1878773	1878871	+	putative membrane protein YoaK
YES	0.644406	NO	b4676	yoaK	1878773	1878871	+	putative membrane protein YoaK	b4675	yoaJ	1878874	1878948	+	uncharacterized protein YoaJ
NO	0.342719	NO	b1795	yeaQ	1879007	1879255	-	PF04226 family protein YeaQ	b1796	yoaG	1879403	1879585	-	DUF1869 domain-containing protein YoaG
YES	0.773102	YES	b1796	yoaG	1879403	1879585	-	DUF1869 domain-containing protein YoaG	b1797	yeaR	1879589	1879948	-	DUF1971 domain-containing protein YeaR
NO	0.312644	NO	b1797	yeaR	1879589	1879948	-	DUF1971 domain-containing protein YeaR	b1798	leuE	1880121	1880759	-	leucine exporter
NO	0.460409	NO	b1798	leuE	1880121	1880759	-	leucine exporter	b1799	dmlR	1880886	1881809	-	DNA-binding transcriptional regulator DmlR
NO	0.32333	NO	b1800	dmlA	1881912	1882997	+	D-malate/3-isopropylmalate dehydrogenase (decarboxylating)	b1801	yeaV	1883188	1884633	+	putative transporter YeaV
YES	0.680659	YES	b1801	yeaV	1883188	1884633	+	putative transporter YeaV	b1802	yeaW	1884665	1885789	+	carnitine monooxygenase subunit YeaW
YES	0.712778	NO	b1802	yeaW	1884665	1885789	+	carnitine monooxygenase subunit YeaW	b1803	yeaX	1885845	1886810	+	carnitine monooxygenase subunit YeaX
NO	0.442646	NO	b1804	rnd	1886864	1887991	-	RNase D	b1805	fadD	1888061	1889746	-	long-chain-fatty-acid--CoA ligase
NO	0.324237	NO	b1805	fadD	1888061	1889746	-	long-chain-fatty-acid--CoA ligase	b1806	yeaY	1889951	1890532	-	Slp family lipoprotein YeaY
YES	0.52752	YES	b1806	yeaY	1889951	1890532	-	Slp family lipoprotein YeaY	b1807	tsaB	1890572	1891267	-	N(6)-L-threonylcarbamoyladenine synthase%2C TsaB subunit
YES	0.635039	NO	b1807	tsaB	1890572	1891267	-	N(6)-L-threonylcarbamoyladenine synthase%2C TsaB subunit	b1808	yoaA	1891325	1893235	-	putative ATP-dependent 5' to 3' DNA helicase
NO	0.175469	NO	b1809	yoaB	1893367	1893711	+	RutC family protein YoaB	b1810	yoaC	1894133	1894432	+	DUF1889 domain-containing protein YoaC
YES	0.68524	YES	b1812	pabB	1894805	1896166	+	aminodeoxychorismate synthase subunit 1	b1813	nudL	1896170	1896748	+	putative NUDIX hydrolase with low 3-phosphohydroxypyruvate phosphatase activity
NO	0.381039	NO	b1813	nudL	1896170	1896748	+	putative NUDIX hydrolase with low 3-phosphohydroxypyruvate phosphatase activity	b1814	sdaA	1896932	1898296	+	L-serine deaminase I
NO	0.43909	NO	b1814	sdaA	1896932	1898296	+	L-serine deaminase I	b1815	pdeD	1898427	1900025	+	putative c-di-GMP phosphodiesterase PdeD
YES	0.701228	NO	b1816	yoaE	1900029	1901585	-	TerC family inner membrane protein YoaE	b4751	yoaL	1901573	1901731	-	protein YoaL
YES	0.715707	YES	b1817	manX	1902048	1903019	+	mannose-specific PTS enzyme IIAB component	b1818	manY	1903082	1903882	+	mannose-specific PTS enzyme IIC component
YES	0.760934	YES	b1818	manY	1903082	1903882	+	mannose-specific PTS enzyme IIC component	b1819	manZ	1903895	1904746	+	mannose-specific PTS enzyme IID component
YES	0.583016	NO	b1819	manZ	1903895	1904746	+	mannose-specific PTS enzyme IID component	b1820	yobD	1904801	1905259	+	DUF986 domain-containing inner membrane protein YobD
NO	0.201187	NO	b1820	yobD	1904801	1905259	+	DUF986 domain-containing inner membrane protein YobD	b1821	mntP	1905688	1906254	+	Mn(2(+)) exporter
NO	0.415484	NO	b1822	rlmA	1906251	1907060	-	23S rRNA m(1)G745 methyltransferase	b1823	cspC	1907226	1907435	-	transcription antiterminator and regulator of mRNA stability CspC
YES	0.736112	YES	b1823	cspC	1907226	1907435	-	transcription antiterminator and regulator of mRNA stability CspC	b1824	yobF	1907448	1907591	-	DUF2527 domain-containing protein YobF
NO	0.108165	NO	b1824	yobF	1907448	1907591	-	DUF2527 domain-containing protein YobF	b1825	yebO	1908261	1908548	-	uncharacterized protein YebO
YES	0.592473	NO	b1825	yebO	1908261	1908548	-	uncharacterized protein YebO	b1826	mgrB	1908623	1908766	-	PhoQ kinase inhibitor
NO	0.330518	NO	b1829	htpX	1911695	1912576	-	protease HtpX	b1830	prc	1912768	1914816	-	tail-specific protease
YES	0.719039	YES	b1830	prc	1912768	1914816	-	tail-specific protease	b1831	proQ	1914836	1915534	-	RNA chaperone ProQ
YES	0.60841	NO	b1831	proQ	1914836	1915534	-	RNA chaperone ProQ	b1832	msrC	1915631	1916128	-	free methionine-(R)-sulfoxide reductase
YES	0.740318	YES	b1833	letA	1916258	1917541	+	intermembrane transport protein LetA	b1834	letB	1917510	1920143	+	lipophilic envelope spanning tunnel
YES	0.621263	NO	b1834	letB	1917510	1920143	+	lipophilic envelope spanning tunnel	b1835	rsmF	1920223	1921662	+	16S rRNA m(5)C1407 methyltransferase
NO	0.342073	NO	b1835	rsmF	1920223	1921662	+	16S rRNA m(5)C1407 methyltransferase	b1836	yebV	1921780	1922016	+	DUF1480 domain-containing protein YebV
YES	0.610752	NO	b1836	yebV	1921780	1922016	+	DUF1480 domain-containing protein YebV	b1837	yebW	1922121	1922312	+	DUF1482 domain-containing protein YebW
YES	0.66916	YES	b1839	yebY	1923365	1923706	-	DUF2511 domain-containing protein YebY	b1840	yebZ	1923719	1924591	-	CopD family protein
YES	0.698807	YES	b1840	yebZ	1923719	1924591	-	CopD family protein	b1841	yobA	1924595	1924969	-	copper-binding protein
YES	0.511455	NO	b1842	holE	1925108	1925338	+	DNA polymerase III subunit theta	b1843	yobB	1925440	1926096	+	putative carbon-nitrogen hydrolase family protein YobB
YES	0.684338	YES	b1843	yobB	1925440	1926096	+	putative carbon-nitrogen hydrolase family protein YobB	b1844	exoX	1926120	1926782	+	exonuclease X
NO	0.364483	NO	b1845	ptrB	1926779	1928839	-	oligopeptidase B	b1846	yebE	1929048	1929707	-	DUF533 domain-containing inner membrane protein YebE
NO	0.261479	NO	b1846	yebE	1929048	1929707	-	DUF533 domain-containing inner membrane protein YebE	b1847	yebF	1930034	1930390	-	secreted protein YebF
YES	0.537848	NO	b1847	yebF	1930034	1930390	-	secreted protein YebF	b1848	yebG	1930457	1930747	-	DNA damage-inducible protein YebG
YES	0.689299	YES	b1850	eda	1932115	1932756	-	KHG/KDPG aldolase	b1851	edd	1932793	1934604	-	phosphogluconate dehydratase
NO	0.462684	NO	b1851	edd	1932793	1934604	-	phosphogluconate dehydratase	b1852	zwf	1934839	1936314	-	NADP(+)-dependent glucose-6-phosphate dehydrogenase
YES	0.561732	NO	b1853	yebK	1936652	1937521	+	DNA-binding transcriptional repressor YebK	b1854	pykA	1937649	1939091	+	pyruvate kinase 2
YES	0.508476	NO	b1855	lpxM	1939222	1940193	-	Lipid A biosynthesis myristoyltransferase	b1856	mepM	1940313	1941635	-	peptidoglycan endopeptidase MepM
YES	0.75683	NO	b1856	mepM	1940313	1941635	-	peptidoglycan endopeptidase MepM	b1857	znuA	1941651	1942583	-	Zn(2(+)) ABC transporter periplasmic binding protein
YES	0.743812	YES	b1858	znuC	1942662	1943417	+	Zn(2(+)) ABC transporter ATP binding subunit	b1859	znuB	1943414	1944199	+	Zn(2(+)) ABC transporter membrane subunit
YES	0.718619	YES	b1860	ruvB	1944346	1945356	-	Holliday junction branch migration complex subunit RuvB	b1861	ruvA	1945365	1945976	-	Holliday junction branch migration complex subunit RuvA
NO	0.373939	NO	b1861	ruvA	1945365	1945976	-	Holliday junction branch migration complex subunit RuvA	b4677	yobI	1946115	1946180	-	uncharacterized protein YobI
NO	0.482694	YES	b1863	ruvC	1946855	1947376	-	crossover junction endodeoxyribonuclease RuvC	b1864	yebC	1947411	1948151	-	putative transcriptional regulator YebC
NO	0.489751	YES	b1864	yebC	1947411	1948151	-	putative transcriptional regulator YebC	b1865	nudB	1948180	1948632	-	dihydroneopterin triphosphate diphosphatase
YES	0.647229	NO	b1865	nudB	1948180	1948632	-	dihydroneopterin triphosphate diphosphatase	b1866	aspS	1948750	1950522	-	aspartate--tRNA ligase
YES	0.711676	YES	b1867	yecD	1950832	1951398	+	isochorismatase family protein YecD	b1868	yecE	1951395	1952213	+	DUF72 domain-containing protein YecE
YES	0.561042	NO	b1868	yecE	1951395	1952213	+	DUF72 domain-containing protein YecE	b1869	yecN	1952266	1952661	+	MAPEG family inner membrane protein YecN
YES	0.662958	YES	b1869	yecN	1952266	1952661	+	MAPEG family inner membrane protein YecN	b1870	cmoA	1952702	1953445	+	carboxy-S-adenosyl-L-methionine synthase
YES	0.743349	YES	b1870	cmoA	1952702	1953445	+	carboxy-S-adenosyl-L-methionine synthase	b1871	cmoB	1953442	1954413	+	tRNA U34 carboxymethyltransferase
YES	0.673232	YES	b1872	torZ	1954578	1957007	-	trimethylamine N-oxide reductase 2	b1873	torY	1957032	1958132	-	cytochrome c quinol dehydrogenase TorY
YES	0.541013	YES	b1874	cutC	1958520	1959266	-	PF03932 family protein CutC	b1875	yecM	1959280	1959846	-	putative metal-binding enzyme YecM
YES	0.767212	YES	b1878	flhE	1962580	1962972	-	flagellar protein FlhE	b1879	flhA	1962972	1965050	-	flagellar biosynthesis protein FlhA
YES	0.746062	YES	b1879	flhA	1962972	1965050	-	flagellar biosynthesis protein FlhA	b1880	flhB	1965043	1966191	-	flagellar biosynthesis protein FlhB
NO	0.475348	NO	b1880	flhB	1965043	1966191	-	flagellar biosynthesis protein FlhB	b1881	cheZ	1966393	1967037	-	chemotaxis protein CheZ
YES	0.75068	YES	b1881	cheZ	1966393	1967037	-	chemotaxis protein CheZ	b1882	cheY	1967048	1967437	-	chemotaxis protein CheY
YES	0.742767	YES	b1882	cheY	1967048	1967437	-	chemotaxis protein CheY	b1883	cheB	1967452	1968501	-	protein-glutamate methylesterase/protein glutamine deamidase
YES	0.75866	YES	b1883	cheB	1967452	1968501	-	protein-glutamate methylesterase/protein glutamine deamidase	b1884	cheR	1968504	1969364	-	chemotaxis protein methyltransferase
YES	0.75542	YES	b1884	cheR	1968504	1969364	-	chemotaxis protein methyltransferase	b1885	tap	1969383	1970984	-	methyl-accepting chemotaxis protein Tap
YES	0.735894	YES	b1885	tap	1969383	1970984	-	methyl-accepting chemotaxis protein Tap	b1886	tar	1971030	1972691	-	methyl-accepting chemotaxis protein Tar
YES	0.609533	NO	b1886	tar	1971030	1972691	-	methyl-accepting chemotaxis protein Tar	b1887	cheW	1972836	1973339	-	chemotaxis protein CheW
YES	0.75248	YES	b1887	cheW	1972836	1973339	-	chemotaxis protein CheW	b1888	cheA	1973360	1975033	-	chemotaxis protein CheA
YES	0.501911	YES	b1888	cheA	1973360	1975033	-	chemotaxis protein CheA	b1889	motB	1975329	1976255	-	motility protein B
YES	0.766209	YES	b1889	motB	1975329	1976255	-	motility protein B	b1890	motA	1976252	1977139	-	motility protein A
YES	0.755345	YES	b1891	flhC	1977266	1977844	-	DNA-binding transcriptional dual regulator FlhC	b1892	flhD	1977847	1978197	-	DNA-binding transcriptional dual regulator FlhD
NO	0.287125	NO	b1892	flhD	1977847	1978197	-	DNA-binding transcriptional dual regulator FlhD	b1893	insB5	1978518	1979021	-	IS1 family protein InsB
YES	0.643631	YES	b1893	insB5	1978518	1979021	-	IS1 family protein InsB	b1894	insA5	1978940	1979215	-	IS1 family protein InsA
YES	0.778898	YES	b1896	otsA	1980188	1981612	-	trehalose-6-phosphate synthase	b1897	otsB	1981587	1982387	-	trehalose-6-phosphate phosphatase
NO	0.366865	NO	b1897	otsB	1981587	1982387	-	trehalose-6-phosphate phosphatase	b4460	araH	1982554	1983540	-	arabinose ABC transporter membrane subunit
YES	0.742874	YES	b4460	araH	1982554	1983540	-	arabinose ABC transporter membrane subunit	b1900	araG	1983555	1985069	-	arabinose ABC transporter ATP binding subunit
YES	0.709566	YES	b1900	araG	1983555	1985069	-	arabinose ABC transporter ATP binding subunit	b1901	araF	1985139	1986128	-	arabinose ABC transporter periplasmic binding protein
NO	0.416472	NO	b4537	yecJ	1987507	1987758	-	DUF2766 domain-containing protein YecJ	b4663	azuC	1987873	1987959	-	uncharacterized protein AzuC
NO	0.373442	NO	b1904	yecR	1988222	1988545	+	lipoprotein YecR	b1905	ftnA	1988716	1989213	+	ferritin iron storage protein
YES	0.576342	NO	b1912	pgsA	1992269	1992817	-	CDP-diacylglycerol--glycerol-3-phosphate 3-phosphatidyltransferase	b1913	uvrC	1992874	1994706	-	UvrABC excision nuclease subunit C
YES	0.732262	YES	b1913	uvrC	1992874	1994706	-	UvrABC excision nuclease subunit C	b1914	uvrY	1994703	1995359	-	DNA-binding transcriptional activator UvrY
YES	0.668252	NO	b4752	yecU	1995655	1995831	+	protein YecU	b1915	yecF	1995818	1996042	+	DUF2594 domain-containing protein YecF
YES	0.766154	YES	b1917	tcyN	1997062	1997814	-	cystine ABC transporter ATP binding subunit	b1918	tcyL	1997811	1998479	-	cystine ABC transporter membrane subunit
YES	0.743312	YES	b1918	tcyL	1997811	1998479	-	cystine ABC transporter membrane subunit	b1919	dcyD	1998494	1999480	-	D-cysteine desulfhydrase
YES	0.621157	NO	b1919	dcyD	1998494	1999480	-	D-cysteine desulfhydrase	b1920	tcyJ	1999585	2000385	-	cystine ABC transporter periplasmic binding protein
NO	0.454689	YES	b1920	tcyJ	1999585	2000385	-	cystine ABC transporter periplasmic binding protein	b1921	fliZ	2000473	2001024	-	DNA-binding transcriptional regulator FliZ
YES	0.719695	YES	b1921	fliZ	2000473	2001024	-	DNA-binding transcriptional regulator FliZ	b1922	fliA	2001070	2001789	-	RNA polymerase sigma factor FliA
YES	0.755921	YES	b1924	fliD	2003872	2005278	+	flagellar filament capping protein	b1925	fliS	2005303	2005713	+	flagellar biosynthesis protein FliS
YES	0.771828	YES	b1925	fliS	2005303	2005713	+	flagellar biosynthesis protein FliS	b1926	fliT	2005713	2006078	+	flagellar biosynthesis protein FliT
NO	0.41252	NO	b1926	fliT	2005713	2006078	+	flagellar biosynthesis protein FliT	b1927	amyA	2006156	2007643	+	alpha-amylase
YES	0.757038	YES	b1929	yedE	2008277	2009482	+	putative selenium transporter YedE	b1930	yedF	2009479	2009712	+	putative sulfurtransferase YedF
NO	0.379393	NO	b1930	yedF	2009479	2009712	+	putative sulfurtransferase YedF	b1931	yedK	2009821	2010489	+	genome maintenance protein
NO	0.390819	NO	b1931	yedK	2009821	2010489	+	genome maintenance protein	b1932	yedL	2010600	2011079	+	putative acetyltransferase YedL
YES	0.77664	YES	b1938	fliF	2013229	2014887	+	flagellar basal-body MS-ring and collar protein	b1939	fliG	2014880	2015875	+	flagellar motor switch protein FliG
YES	0.778973	YES	b1939	fliG	2014880	2015875	+	flagellar motor switch protein FliG	b1940	fliH	2015868	2016554	+	flagellar biosynthesis protein FliH
YES	0.768477	YES	b1940	fliH	2015868	2016554	+	flagellar biosynthesis protein FliH	b1941	fliI	2016554	2017927	+	flagellar export ATPase FliI
YES	0.749901	YES	b1941	fliI	2016554	2017927	+	flagellar export ATPase FliI	b1942	fliJ	2017946	2018389	+	flagellar biosynthesis protein FliJ
YES	0.740281	YES	b1942	fliJ	2017946	2018389	+	flagellar biosynthesis protein FliJ	b1943	fliK	2018386	2019513	+	flagellar hook-length control protein
YES	0.617018	NO	b1943	fliK	2018386	2019513	+	flagellar hook-length control protein	b1944	fliL	2019618	2020082	+	flagellar protein FliL
YES	0.749486	YES	b1944	fliL	2019618	2020082	+	flagellar protein FliL	b1945	fliM	2020087	2021091	+	flagellar motor switch protein FliM
YES	0.760331	YES	b1945	fliM	2020087	2021091	+	flagellar motor switch protein FliM	b1946	fliN	2021088	2021501	+	flagellar motor switch protein FliN
YES	0.736738	YES	b1946	fliN	2021088	2021501	+	flagellar motor switch protein FliN	b1947	fliO	2021504	2021869	+	flagellar biosynthesis protein FliO
YES	0.74833	YES	b1947	fliO	2021504	2021869	+	flagellar biosynthesis protein FliO	b1948	fliP	2021869	2022606	+	flagellar biosynthesis protein FliP
YES	0.747403	YES	b1948	fliP	2021869	2022606	+	flagellar biosynthesis protein FliP	b1949	fliQ	2022616	2022885	+	flagellar biosynthesis protein FliQ
YES	0.746901	YES	b1949	fliQ	2022616	2022885	+	flagellar biosynthesis protein FliQ	b1950	fliR	2022893	2023678	+	flagellar biosynthesis protein FliR
NO	0.276699	NO	b1950	fliR	2022893	2023678	+	flagellar biosynthesis protein FliR	b1951	rcsA	2023968	2024591	+	DNA-binding transcriptional activator RcsA
YES	0.550766	NO	b1956	dgcQ	2026323	2028017	-	diguanylate cyclase DgcQ	b1957	yodC	2028188	2028370	-	protein YodC
YES	0.628813	NO	b1957	yodC	2028188	2028370	-	protein YodC	b1958	yedI	2028449	2029366	-	DUF808 domain-containing inner membrane protein YedI
YES	0.614429	YES	b1960	vsr	2030448	2030918	-	DNA mismatch endonuclease Vsr	b1961	dcm	2030899	2032317	-	DNA-cytosine methyltransferase
NO	0.484311	NO	b1961	dcm	2030899	2032317	-	DNA-cytosine methyltransferase	b1962	yedJ	2032384	2033079	-	putative HD superfamily phosphohydrolase YedJ
YES	0.720753	YES	b1962	yedJ	2032384	2033079	-	putative HD superfamily phosphohydrolase YedJ	b1963	drpB	2033119	2033421	-	cell division protein DrpB
YES	0.694486	YES	b1968	hprS	2036794	2038152	-	sensor histidine kinase HprS	b1969	hprR	2038152	2038823	-	DNA-binding transcriptional dual regulator HprR
NO	0.462537	NO	b1970	hiuH	2038956	2039369	+	hydroxyisourate hydrolase/transthyretin-related protein	b1971	msrP	2039478	2040482	+	protein-L-methionine sulfoxide reductase catalytic subunit MsrP
YES	0.705828	YES	b1971	msrP	2039478	2040482	+	protein-L-methionine sulfoxide reductase catalytic subunit MsrP	b1972	msrQ	2040483	2041118	+	membrane-bound flavocytochrome MsrQ
NO	0.345701	NO	b1972	msrQ	2040483	2041118	+	membrane-bound flavocytochrome MsrQ	b1973	zinT	2041375	2042025	+	metal-binding protein ZinT
NO	0.316686	NO	b1973	zinT	2041375	2042025	+	metal-binding protein ZinT	b1974	yodB	2042368	2042898	+	putative cytochrome b561 YodB
NO	0.433118	NO	b1981	shiA	2053643	2054959	+	shikimate:H(+) symporter	b1982	amn	2055061	2056515	+	AMP nucleosidase
NO	0.331627	NO	b1982	amn	2055061	2056515	+	AMP nucleosidase	b1983	yeeN	2056858	2057574	+	putative transcriptional regulator YeeN
YES	0.680904	NO	b1987	cbl	2059964	2060914	-	DNA-binding transcriptional activator Cbl	b1988	nac	2061016	2061933	-	DNA-binding transcriptional dual regulator Nac
YES	0.541119	NO	b1990	ldtA	2062391	2063323	-	L%2CD-transpeptidase LdtA	b1991	cobT	2063388	2064467	-	nicotinate-nucleotide--dimethylbenzimidazole phosphoribosyltransferase
YES	0.746112	YES	b1991	cobT	2063388	2064467	-	nicotinate-nucleotide--dimethylbenzimidazole phosphoribosyltransferase	b1992	cobS	2064479	2065222	-	cobalamin 5'-phosphate synthase
YES	0.752065	YES	b1992	cobS	2064479	2065222	-	cobalamin 5'-phosphate synthase	b1993	cobU	2065219	2065764	-	cobinamide-P guanylyltransferase/cobinamide kinase
YES	0.776805	YES	b1996	insD3	2068952	2069857	-	IS2 insertion element protein InsB	b1997	insC3	2069815	2070180	-	IS2 insertion element repressor InsA
YES	0.623503	NO	b2000	flu	2071539	2074658	+	self recognizing antigen 43 (Ag43) autotransporter	b2001	yeeR	2074779	2076311	+	inner membrane protein YeeR
YES	0.710106	YES	b2001	yeeR	2074779	2076311	+	inner membrane protein YeeR	b2002	yeeS	2076308	2076754	+	RadC-like JAB domain-containing protein YeeS
YES	0.613239	YES	b2002	yeeS	2076308	2076754	+	RadC-like JAB domain-containing protein YeeS	b2003	yeeT	2076817	2077038	+	DUF987 domain-containing protein YeeT
YES	0.697045	YES	b2003	yeeT	2076817	2077038	+	DUF987 domain-containing protein YeeT	b2004	cbeA	2077112	2077480	+	cytoskeleton bundling-enhancing antitoxin CbeA
YES	0.659658	YES	b2004	cbeA	2077112	2077480	+	cytoskeleton bundling-enhancing antitoxin CbeA	b2005	cbtA	2077569	2077943	+	cytoskeleton-binding toxin CbtA
YES	0.667359	YES	b2005	cbtA	2077569	2077943	+	cytoskeleton-binding toxin CbtA	b2006	yeeW	2077940	2078134	+	putative uncharacterized protein YeeW
YES	0.595199	NO	b2007	tmaR	2079032	2079361	-	PTS system regulator TmaR	b4818	yoeJ	2079427	2079477	-	protein YoeJ
YES	0.520631	NO	b4818	yoeJ	2079427	2079477	-	protein YoeJ	b2008	yeeA	2079533	2080591	-	putative transporter YeeA
NO	0.476285	NO	b2008	yeeA	2079533	2080591	-	putative transporter YeeA	b2009	sbmC	2080789	2081262	-	DNA gyrase inhibitor
NO	0.423531	NO	b2009	sbmC	2080789	2081262	-	DNA gyrase inhibitor	b2010	dacD	2081381	2082547	-	D-alanyl-D-alanine carboxypeptidase DacD
YES	0.680826	YES	b2012	tsuB	2084226	2084453	-	putative thiosulfate sulfurtransferase	b2013	tsuA	2084467	2085525	-	thiosulfate transporter
NO	0.322072	NO	b2013	tsuA	2084467	2085525	-	thiosulfate transporter	b2014	plaP	2085704	2087062	-	putrescine:H(+) symporter PlaP
YES	0.564123	NO	b2014	plaP	2085704	2087062	-	putrescine:H(+) symporter PlaP	b4678	yoeI	2087052	2087114	-	uncharacterized protein YoeI
NO	0.264409	NO	b4678	yoeI	2087052	2087114	-	uncharacterized protein YoeI	b2015	yeeY	2087329	2088258	-	putative DNA-binding transcriptional regulator YeeY
YES	0.658727	NO	b2015	yeeY	2087329	2088258	-	putative DNA-binding transcriptional regulator YeeY	b2016	yeeZ	2088304	2089128	-	putative epimerase YeeZ
YES	0.542715	NO	b2016	yeeZ	2088304	2089128	-	putative epimerase YeeZ	b4539	yoeB	2089211	2089465	-	ribosome-dependent mRNA interferase toxin YoeB
YES	0.735585	YES	b4539	yoeB	2089211	2089465	-	ribosome-dependent mRNA interferase toxin YoeB	b2017	yefM	2089462	2089713	-	YefM antitoxin of the YoeB-YefM toxin-antitoxin pair and DNA binding transcriptional repressor
NO	0.376583	YES	b2018	hisL	2089996	2090046	+	his operon leader peptide	b2019	hisG	2090192	2091091	+	ATP phosphoribosyltransferase
YES	0.754113	YES	b2019	hisG	2090192	2091091	+	ATP phosphoribosyltransferase	b2020	hisD	2091097	2092401	+	histidinal/histidinol dehydrogenase
YES	0.771132	YES	b2020	hisD	2091097	2092401	+	histidinal/histidinol dehydrogenase	b2021	hisC	2092398	2093468	+	histidinol-phosphate aminotransferase
YES	0.772509	YES	b2021	hisC	2092398	2093468	+	histidinol-phosphate aminotransferase	b2022	hisB	2093468	2094535	+	imidazoleglycerol-phosphate dehydratase/histidinol-phosphatase
YES	0.773235	YES	b2022	hisB	2093468	2094535	+	imidazoleglycerol-phosphate dehydratase/histidinol-phosphatase	b2023	hisH	2094535	2095125	+	imidazole glycerol phosphate synthase subunit HisH
YES	0.774025	YES	b2023	hisH	2094535	2095125	+	imidazole glycerol phosphate synthase subunit HisH	b2024	hisA	2095125	2095862	+	1-(5-phosphoribosyl)-5-[(5-phosphoribosylamino)methylideneamino]imidazole-4-carboxamide isomerase
YES	0.775894	YES	b2024	hisA	2095125	2095862	+	1-(5-phosphoribosyl)-5-[(5-phosphoribosylamino)methylideneamino]imidazole-4-carboxamide isomerase	b2025	hisF	2095844	2096620	+	imidazole glycerol phosphate synthase subunit HisF
YES	0.763114	YES	b2025	hisF	2095844	2096620	+	imidazole glycerol phosphate synthase subunit HisF	b2026	hisI	2096614	2097225	+	putative bifunctional phosphoribosyl-AMP cyclohydrolase/phosphoribosyl-ATP pyrophosphatase
NO	0.449598	NO	b2027	wzzB	2097321	2098301	-	O-antigen co-polymerase	b2028	ugd	2098447	2099613	-	UDP-glucose 6-dehydrogenase
NO	0.331753	NO	b2028	ugd	2098447	2099613	-	UDP-glucose 6-dehydrogenase	b2029	gnd	2099862	2101268	-	6-phosphogluconate dehydrogenase%2C decarboxylating
YES	0.775716	YES	b2032	wbbK	2103391	2104509	-	putative glycosyltransferase WbbK	b2033	wbbJ	2104494	2105084	-	putative lipopolysaccharide biosynthesis O-acetyl transferase WbbJ
YES	0.761197	YES	b2033	wbbJ	2104494	2105084	-	putative lipopolysaccharide biosynthesis O-acetyl transferase WbbJ	b2034	wbbI	2105065	2106057	-	beta-1%2C6-galactofuranosyltransferase WbbI
YES	0.720704	NO	b2034	wbbI	2105065	2106057	-	beta-1%2C6-galactofuranosyltransferase WbbI	b2035	wbbH	2106060	2107226	-	putative O-antigen polymerase
YES	0.76936	YES	b2035	wbbH	2106060	2107226	-	putative O-antigen polymerase	b2036	glf	2107226	2108329	-	UDP-galactopyranose mutase
YES	0.676502	NO	b2036	glf	2107226	2108329	-	UDP-galactopyranose mutase	b2037	rfbX	2108337	2109584	-	polyisoprenol-linked O16-antigen repeat unit flippase
YES	0.76794	YES	b2037	rfbX	2108337	2109584	-	polyisoprenol-linked O16-antigen repeat unit flippase	b2038	rfbC	2109581	2110138	-	dTDP-4-dehydrorhamnose 3%2C5-epimerase
YES	0.653996	YES	b2038	rfbC	2109581	2110138	-	dTDP-4-dehydrorhamnose 3%2C5-epimerase	b2039	rfbA	2110138	2111019	-	glucose-1-phosphate thymidylyltransferase 1
YES	0.66799	YES	b2039	rfbA	2110138	2111019	-	glucose-1-phosphate thymidylyltransferase 1	b2040	rfbD	2111077	2111976	-	dTDP-4-dehydrorhamnose reductase
YES	0.741152	YES	b2040	rfbD	2111077	2111976	-	dTDP-4-dehydrorhamnose reductase	b2041	rfbB	2111976	2113061	-	dTDP-glucose 4%2C6-dehydratase 1
NO	0.347979	NO	b2041	rfbB	2111976	2113061	-	dTDP-glucose 4%2C6-dehydratase 1	b2042	galF	2113434	2114327	-	UTP:glucose-1-phosphate uridylyltransferase%2C low activity
NO	0.401426	NO	b2042	galF	2113434	2114327	-	UTP:glucose-1-phosphate uridylyltransferase%2C low activity	b2043	wcaM	2114502	2115896	-	putative colanic acid biosynthesis protein WcaM
YES	0.709402	YES	b2043	wcaM	2114502	2115896	-	putative colanic acid biosynthesis protein WcaM	b2044	wcaL	2115907	2117127	-	putative colanic acid biosynthesis glycosyl transferase WcaL
YES	0.778739	YES	b2044	wcaL	2115907	2117127	-	putative colanic acid biosynthesis glycosyl transferase WcaL	b2045	wcaK	2117124	2118404	-	colanic acid biosynthesis pyruvyl transferase WcaK
YES	0.552315	NO	b2045	wcaK	2117124	2118404	-	colanic acid biosynthesis pyruvyl transferase WcaK	b2046	wzxC	2118680	2120158	-	colanic acid repeat unit flippase
YES	0.775797	YES	b2046	wzxC	2118680	2120158	-	colanic acid repeat unit flippase	b2047	wcaJ	2120160	2121554	-	UDP-glucose:undecaprenyl-phosphate glucose-1-phosphate transferase
YES	0.733738	YES	b2047	wcaJ	2120160	2121554	-	UDP-glucose:undecaprenyl-phosphate glucose-1-phosphate transferase	b2048	cpsG	2121609	2122979	-	phosphomannomutase
YES	0.696581	YES	b2048	cpsG	2121609	2122979	-	phosphomannomutase	b2049	cpsB	2123084	2124520	-	mannose-1-phosphate guanylyltransferase
YES	0.770654	YES	b2049	cpsB	2123084	2124520	-	mannose-1-phosphate guanylyltransferase	b2050	wcaI	2124523	2125746	-	colanic acid biosynthesis fucosyltransferase WcaI
YES	0.770228	YES	b2050	wcaI	2124523	2125746	-	colanic acid biosynthesis fucosyltransferase WcaI	b2051	gmm	2125743	2126222	-	GDP-mannose mannosyl hydrolase
YES	0.755368	YES	b2051	gmm	2125743	2126222	-	GDP-mannose mannosyl hydrolase	b2052	fcl	2126225	2127190	-	GDP-L-fucose synthase
YES	0.768992	YES	b2052	fcl	2126225	2127190	-	GDP-L-fucose synthase	b2053	gmd	2127193	2128314	-	GDP-mannose 4%2C6-dehydratase
YES	0.736913	YES	b2053	gmd	2127193	2128314	-	GDP-mannose 4%2C6-dehydratase	b2054	wcaF	2128340	2128888	-	colanic acid biosynthesis acetyltransferase WcaF
YES	0.759676	YES	b2054	wcaF	2128340	2128888	-	colanic acid biosynthesis acetyltransferase WcaF	b2055	wcaE	2128904	2129650	-	GDP-Fuc:2/3-O-Ac-alpha-L-Fuc-(1->3)-alpha-D-Glc-PP-Und alpha-(1%2C4)-fucosyltransferase
YES	0.766904	YES	b2055	wcaE	2128904	2129650	-	GDP-Fuc:2/3-O-Ac-alpha-L-Fuc-(1->3)-alpha-D-Glc-PP-Und alpha-(1%2C4)-fucosyltransferase	b2056	wcaD	2129661	2130878	-	colanic acid polymerase
YES	0.787233	YES	b2056	wcaD	2129661	2130878	-	colanic acid polymerase	b2057	wcaC	2130853	2132070	-	colanic acid biosynthesis galactosyltransferase WcaC
YES	0.778489	NO	b2057	wcaC	2130853	2132070	-	colanic acid biosynthesis galactosyltransferase WcaC	b2058	wcaB	2132067	2132555	-	colanic acid biosynthesis acetyltransferase WcaB
YES	0.769183	YES	b2058	wcaB	2132067	2132555	-	colanic acid biosynthesis acetyltransferase WcaB	b2059	wcaA	2132558	2133397	-	UDP-glucuronate:2-O-Ac-beta-D-Gal-(1->3)-alpha-L-Fuc-(1->4)-2/3-O-Ac-alpha-L-Fuc-(1->3)-beta-D-Glc-PP-Und beta-(1%2C3)-glucuronosyltransferase
YES	0.709237	YES	b2059	wcaA	2132558	2133397	-	UDP-glucuronate:2-O-Ac-beta-D-Gal-(1->3)-alpha-L-Fuc-(1->4)-2/3-O-Ac-alpha-L-Fuc-(1->3)-beta-D-Glc-PP-Und beta-(1%2C3)-glucuronosyltransferase	b2060	wzc	2133490	2135652	-	protein-tyrosine kinase Wzc
YES	0.772746	YES	b2060	wzc	2133490	2135652	-	protein-tyrosine kinase Wzc	b2061	wzb	2135655	2136098	-	protein-tyrosine phosphatase
YES	0.771745	YES	b2061	wzb	2135655	2136098	-	protein-tyrosine phosphatase	b2062	wza	2136104	2137243	-	outer membrane polysaccharide export protein Wza
YES	0.691922	NO	b2064	asmA	2139759	2141612	-	putative assembly protein AsmA	b2065	dcd	2141634	2142215	-	dCTP deaminase
YES	0.586706	YES	b2065	dcd	2141634	2142215	-	dCTP deaminase	b2066	udk	2142307	2142948	-	uridine/cytidine kinase
YES	0.767601	YES	b2072	pphC	2151711	2152472	-	protein-serine/threonine phosphatase PphC	b2073	yegL	2152469	2153128	-	IPR002035 domain-containing protein YegL
YES	0.618277	YES	b2074	mdtA	2154016	2155263	+	multidrug efflux pump membrane fusion protein MdtA	b2075	mdtB	2155263	2158385	+	multidrug efflux pump RND permease subunit MdtB
YES	0.768893	YES	b2075	mdtB	2155263	2158385	+	multidrug efflux pump RND permease subunit MdtB	b2076	mdtC	2158386	2161463	+	multidrug efflux pump RND permease subunit MdtC
YES	0.766806	YES	b2076	mdtC	2158386	2161463	+	multidrug efflux pump RND permease subunit MdtC	b2077	mdtD	2161464	2162879	+	putative multidrug efflux pump MdtD
YES	0.758064	YES	b2077	mdtD	2161464	2162879	+	putative multidrug efflux pump MdtD	b2078	baeS	2162876	2164279	+	sensor histidine kinase BaeS
YES	0.705368	YES	b2078	baeS	2162876	2164279	+	sensor histidine kinase BaeS	b2079	baeR	2164276	2164998	+	DNA-binding transcriptional activator BaeR
NO	0.459143	NO	b2079	baeR	2164276	2164998	+	DNA-binding transcriptional activator BaeR	b2080	yegP	2165189	2165521	+	DUF1508 domain-containing protein YegP
NO	0.397802	NO	b2080	yegP	2165189	2165521	+	DUF1508 domain-containing protein YegP	b2081	trhP	2165668	2167029	+	tRNA wobble base hydroxylation protein TrhP
YES	0.680905	YES	b2088	insE5	2170236	2170535	+	IS3 element protein InsE	b2089	insF5	2170532	2171398	+	IS3 element protein InsF
YES	0.695922	YES	b2093	gatB	2174282	2174566	-	galactitol-specific PTS enzyme IIB component	b2094	gatA	2174597	2175049	-	galactitol-specific PTS enzyme IIA component
YES	0.728799	YES	b2094	gatA	2174597	2175049	-	galactitol-specific PTS enzyme IIA component	b2095	gatZ	2175059	2176321	-	putative tagatose-1%2C6-bisphosphate aldolase 2 chaperone
YES	0.731123	YES	b2095	gatZ	2175059	2176321	-	putative tagatose-1%2C6-bisphosphate aldolase 2 chaperone	b2096	gatY	2176350	2177204	-	tagatose-1%2C6-bisphosphate aldolase 2
NO	0.265937	NO	b2096	gatY	2176350	2177204	-	tagatose-1%2C6-bisphosphate aldolase 2	b2097	fbaB	2177512	2178564	-	fructose-bisphosphate aldolase class I
YES	0.720365	YES	b2098	yegT	2178821	2180098	+	putative transporter YegT	b2099	yegU	2180095	2181099	+	putative ADP-ribosylglycohydrolase YegU
YES	0.736401	YES	b2099	yegU	2180095	2181099	+	putative ADP-ribosylglycohydrolase YegU	b2100	yegV	2181096	2182061	+	putative sugar kinase YegV
YES	0.652561	NO	b2101	yegW	2182035	2182781	-	putative DNA-binding transcriptional regulator YegW	b2102	yegX	2182833	2183651	-	putative glycosyl hydrolase YegX
YES	0.607099	NO	b2102	yegX	2182833	2183651	-	putative glycosyl hydrolase YegX	b2103	thiD	2183716	2184516	-	bifunctional hydroxymethylpyrimidine kinase/phosphomethylpyrimidine kinase
YES	0.77381	YES	b2103	thiD	2183716	2184516	-	bifunctional hydroxymethylpyrimidine kinase/phosphomethylpyrimidine kinase	b2104	thiM	2184513	2185301	-	hydroxyethylthiazole kinase
NO	0.449454	NO	b2104	thiM	2184513	2185301	-	hydroxyethylthiazole kinase	b2105	rcnR	2185524	2185796	-	DNA-binding transcriptional repressor RcnR
NO	0.392068	YES	b2106	rcnA	2185917	2186741	+	Ni(2(+))/Co(2(+)) exporter	b2107	rcnB	2186960	2187298	+	periplasmic protein involved in nickel/cobalt export
YES	0.705076	YES	b2108	yehA	2187380	2188414	-	putative fimbrial adhesin YehA	b2109	yehB	2188430	2190910	-	putative fimbrial usher protein YehB
YES	0.751077	YES	b2109	yehB	2188430	2190910	-	putative fimbrial usher protein YehB	b2110	yehC	2190926	2191645	-	putative fimbrial chaperone YehC
YES	0.575052	YES	b2110	yehC	2190926	2191645	-	putative fimbrial chaperone YehC	b2111	yehD	2191680	2192222	-	putative fimbrial protein YehD
NO	0.242712	NO	b2111	yehD	2191680	2192222	-	putative fimbrial protein YehD	b2112	yehE	2192515	2192796	-	DUF2574 domain-containing protein YehE
NO	0.282998	NO	b2112	yehE	2192515	2192796	-	DUF2574 domain-containing protein YehE	b2113	mrp	2193059	2194168	-	P-loop NTPase family protein Mrp
NO	0.353743	NO	b2114	metG	2194300	2196333	+	methionine--tRNA ligase	b2115	yehF	2196474	2197298	+	PF05406 family protein YehF
NO	0.439156	NO	b2118	yehI	2200279	2203911	+	DUF4132 domain-containing protein YehI	b4541	yehK	2203972	2204289	+	uncharacterized protein YehK
NO	0.239234	NO	b4541	yehK	2203972	2204289	+	uncharacterized protein YehK	b2119	yehL	2204596	2205684	+	putative AAA(+) MoxR family ATPase YehL
YES	0.757748	YES	b2119	yehL	2204596	2205684	+	putative AAA(+) MoxR family ATPase YehL	b2120	yehM	2205695	2207974	+	uncharacterized protein YehM
YES	0.776892	YES	b2120	yehM	2205695	2207974	+	uncharacterized protein YehM	b2121	yehP	2207967	2209103	+	VWA domain-containing protein YehP
YES	0.77145	YES	b2121	yehP	2207967	2209103	+	VWA domain-containing protein YehP	b2122	yehQ	2209100	2210944	+	SWIM zinc finger domains-containing protein YehQ
NO	0.463416	NO	b2122	yehQ	2209100	2210944	+	SWIM zinc finger domains-containing protein YehQ	b2123	yehR	2211225	2211686	+	DUF1307 domain-containing lipoprotein YehR
YES	0.591836	NO	b2124	yehS	2211726	2212196	-	DUF1456 domain-containing protein YehS	b2125	btsR	2212243	2212962	-	DNA-binding transcriptional dual regulator BtsR
YES	0.747624	YES	b2125	btsR	2212243	2212962	-	DNA-binding transcriptional dual regulator BtsR	b2126	btsS	2212959	2214644	-	high-affinity pyruvate receptor
NO	0.417065	NO	b2127	mlrA	2214866	2215597	+	DNA-binding transcriptional activator MlrA	b4542	yohO	2215657	2215764	+	UPF0387 family protein YohO
YES	0.737608	YES	b2128	yehW	2215745	2216476	-	glycine betaine ABC transporter membrane subunit YehW	b2129	yehX	2216481	2217407	-	glycine betaine ABC transporter ATP binding subunit YehX
YES	0.764482	YES	b2129	yehX	2216481	2217407	-	glycine betaine ABC transporter ATP binding subunit YehX	b2130	yehY	2217400	2218557	-	glycine betaine ABC transporter membrane subunit YehY
YES	0.709374	YES	b2130	yehY	2217400	2218557	-	glycine betaine ABC transporter membrane subunit YehY	b2131	osmF	2218564	2219481	-	glycine betaine ABC transporter periplasmic binding protein OsmF
NO	0.361996	NO	b2131	osmF	2218564	2219481	-	glycine betaine ABC transporter periplasmic binding protein OsmF	b2132	bglX	2219692	2221989	-	beta-D-glucoside glucohydrolase%2C periplasmic
NO	0.303772	NO	b2134	pbpG	2223938	2224870	-	peptidoglycan DD-endopeptidase PbpG	b2135	yohC	2225044	2225631	-	putative inner membrane protein
YES	0.732845	YES	b2141	yohJ	2230624	2231022	+	putative 3-hydroxypropanoate export protein YohJ	b2142	yohK	2231019	2231714	+	putative 3-hydroxypropanoate export protein YohK
NO	0.452984	NO	b2142	yohK	2231019	2231714	+	putative 3-hydroxypropanoate export protein YohK	b2143	cdd	2231844	2232728	+	cytidine/deoxycytidine deaminase
NO	0.390349	NO	b2143	cdd	2231844	2232728	+	cytidine/deoxycytidine deaminase	b2144	sanA	2232878	2233597	+	DUF218 domain-containing protein SanA
YES	0.701677	YES	b2144	sanA	2232878	2233597	+	DUF218 domain-containing protein SanA	b2145	yeiS	2233600	2233839	+	DUF2542 domain-containing protein YeiS
NO	0.322843	NO	b2145	yeiS	2233600	2233839	+	DUF2542 domain-containing protein YeiS	b2146	preT	2234033	2235271	+	dihydropyrimidine dehydrogenase (NAD(+)) subunit PreT
YES	0.773524	YES	b2146	preT	2234033	2235271	+	dihydropyrimidine dehydrogenase (NAD(+)) subunit PreT	b2147	preA	2235265	2236500	+	dihydropyrimidine dehydrogenase (NAD(+)) subunit PreA
YES	0.735434	YES	b2148	mglC	2236743	2237753	-	D-galactose/methyl-galactoside ABC transporter membrane subunit	b2149	mglA	2237769	2239289	-	D-galactose/methyl-galactoside ABC transporter ATP binding subunit
YES	0.705918	YES	b2149	mglA	2237769	2239289	-	D-galactose/methyl-galactoside ABC transporter ATP binding subunit	b2150	mglB	2239350	2240348	-	D-galactose/methyl-galactoside ABC transporter periplasmic binding protein
NO	0.398492	NO	b2150	mglB	2239350	2240348	-	D-galactose/methyl-galactoside ABC transporter periplasmic binding protein	b2151	galS	2240628	2241668	-	DNA-binding transcriptional dual regulator GalS
NO	0.388141	NO	b2151	galS	2240628	2241668	-	DNA-binding transcriptional dual regulator GalS	b2152	yeiB	2241810	2242967	-	DUF418 domain-containing protein YeiB
YES	0.721305	YES	b2152	yeiB	2241810	2242967	-	DUF418 domain-containing protein YeiB	b2153	folE	2242984	2243652	-	GTP cyclohydrolase 1
NO	0.253346	NO	b2155	cirA	2244778	2246769	-	iron-catecholate outer membrane transporter CirA	b2156	lysP	2247063	2248532	-	lysine:H(+) symporter
NO	0.339652	NO	b2156	lysP	2247063	2248532	-	lysine:H(+) symporter	b2157	yeiE	2248737	2249618	-	DNA-binding transcriptional regulator YeiE
YES	0.564716	NO	b2158	yeiH	2249717	2250766	+	PF03601 family inner membrane protein YeiH	b2159	nfo	2250840	2251697	+	endonuclease IV
YES	0.74165	NO	b2159	nfo	2250840	2251697	+	endonuclease IV	b2160	yeiI	2251700	2252788	+	putative sugar kinase YeiI
YES	0.690224	NO	b2161	nupX	2252895	2254145	-	putative nucleoside transporter	b2162	rihB	2254245	2255186	-	pyrimidine-specific ribonucleoside hydrolase RihB
YES	0.68122	NO	b2164	psuT	2256085	2257335	-	putative pseudouridine transporter	b2165	psuG	2257429	2258367	-	pseudouridine-5'-phosphate glycosidase
YES	0.767827	YES	b2165	psuG	2257429	2258367	-	pseudouridine-5'-phosphate glycosidase	b2166	psuK	2258355	2259296	-	putative pseudouridine kinase
NO	0.155293	NO	b2166	psuK	2258355	2259296	-	putative pseudouridine kinase	b2167	fruA	2259719	2261410	-	fructose-specific PTS multiphosphoryl transfer protein FruA
YES	0.747963	YES	b2167	fruA	2259719	2261410	-	fructose-specific PTS multiphosphoryl transfer protein FruA	b2168	fruK	2261427	2262365	-	1-phosphofructokinase
YES	0.766917	YES	b2168	fruK	2261427	2262365	-	1-phosphofructokinase	b2169	fruB	2262365	2263495	-	fructose-specific PTS multiphosphoryl transfer protein FruB
NO	0.282086	NO	b2171	yeiP	2265450	2266022	+	elongation factor P-like protein YeiP	b2172	yeiQ	2266245	2267711	+	putative oxidoreductase YeiQ
NO	0.401926	NO	b2172	yeiQ	2266245	2267711	+	putative oxidoreductase YeiQ	b2173	yeiR	2267829	2268815	+	zinc-binding GTPase YeiR
YES	0.614379	YES	b2173	yeiR	2267829	2268815	+	zinc-binding GTPase YeiR	b2174	lpxT	2268854	2269567	+	lipid A-core phosphotransferase
NO	0.258438	NO	b2174	lpxT	2268854	2269567	+	lipid A-core phosphotransferase	b2175	mepS	2269979	2270545	+	peptidoglycan endopeptidase/peptidoglycan L%2CD-carboxypeptidase
NO	0.456955	NO	b2175	mepS	2269979	2270545	+	peptidoglycan endopeptidase/peptidoglycan L%2CD-carboxypeptidase	b2176	pdeN	2270726	2272282	+	putative c-di-GMP phosphodiesterase PdeN
YES	0.647219	NO	b2176	pdeN	2270726	2272282	+	putative c-di-GMP phosphodiesterase PdeN	b2177	yejA	2272364	2274178	+	putative oligopeptide ABC transporter periplasmic binding protein YejA
YES	0.742835	YES	b2177	yejA	2272364	2274178	+	putative oligopeptide ABC transporter periplasmic binding protein YejA	b2178	yejB	2274179	2275273	+	putative oligopeptide ABC transporter membrane subunit YejB
YES	0.758817	YES	b2178	yejB	2274179	2275273	+	putative oligopeptide ABC transporter membrane subunit YejB	b2179	yejE	2275273	2276298	+	putative oligopeptide ABC transporter membrane subunit YejE
YES	0.647545	YES	b2179	yejE	2275273	2276298	+	putative oligopeptide ABC transporter membrane subunit YejE	b2180	yejF	2276300	2277889	+	putative oligopeptide ABC transporter ATP binding subunit YejF
NO	0.234378	NO	b2181	yejG	2277893	2278237	-	protein YejG	b2182	bcr	2278570	2279760	-	multidrug efflux pump Bcr
YES	0.688014	NO	b2182	bcr	2278570	2279760	-	multidrug efflux pump Bcr	b2183	rsuA	2279788	2280483	-	16S rRNA pseudouridine(516) synthase
NO	0.451858	NO	b2184	radD	2280632	2282392	+	putative DNA repair helicase RadD	b2185	rplY	2282517	2282801	+	50S ribosomal subunit protein L25
YES	0.630714	YES	b2187	yejL	2284129	2284356	+	DUF1414 domain-containing protein YejL	b2188	lapC	2284376	2286136	+	lipopolysaccharide signal transducer LapC
YES	0.759676	YES	b2194	ccmH	2291358	2292410	-	holocytochrome c synthase CcmH component	b2195	ccmG	2292407	2292964	-	thiol:disulfide oxidoreductase CcmG
YES	0.744925	YES	b2195	ccmG	2292407	2292964	-	thiol:disulfide oxidoreductase CcmG	b2196	ccmF	2292961	2294904	-	holocytochrome c synthase CcmF component
YES	0.760964	YES	b2196	ccmF	2292961	2294904	-	holocytochrome c synthase CcmF component	b2197	ccmE	2294901	2295380	-	periplasmic heme chaperone
YES	0.758077	YES	b2197	ccmE	2294901	2295380	-	periplasmic heme chaperone	b2198	ccmD	2295377	2295586	-	cytochrome c maturation protein D
YES	0.763367	YES	b2198	ccmD	2295377	2295586	-	cytochrome c maturation protein D	b2199	ccmC	2295583	2296320	-	cytochrome c maturation protein C
YES	0.705067	YES	b2199	ccmC	2295583	2296320	-	cytochrome c maturation protein C	b2200	ccmB	2296362	2297024	-	cytochrome c maturation protein B
YES	0.734573	YES	b2200	ccmB	2296362	2297024	-	cytochrome c maturation protein B	b2201	ccmA	2297021	2297644	-	cytochrome c maturation protein A
YES	0.749381	YES	b2201	ccmA	2297021	2297644	-	cytochrome c maturation protein A	b2202	napC	2297657	2298259	-	periplasmic nitrate reductase cytochrome c protein
YES	0.753515	YES	b2202	napC	2297657	2298259	-	periplasmic nitrate reductase cytochrome c protein	b2203	napB	2298269	2298718	-	periplasmic nitrate reductase cytochrome c550 protein
YES	0.754144	YES	b2203	napB	2298269	2298718	-	periplasmic nitrate reductase cytochrome c550 protein	b2204	napH	2298715	2299578	-	ferredoxin-type protein NapH
YES	0.769108	YES	b2204	napH	2298715	2299578	-	ferredoxin-type protein NapH	b2205	napG	2299565	2300260	-	ferredoxin-type protein NapG
YES	0.754307	YES	b2205	napG	2299565	2300260	-	ferredoxin-type protein NapG	b2206	napA	2300267	2302753	-	periplasmic nitrate reductase subunit NapA
YES	0.685461	YES	b2206	napA	2300267	2302753	-	periplasmic nitrate reductase subunit NapA	b2207	napD	2302750	2303013	-	NapA signal peptide-binding chaperone NapD
YES	0.708965	YES	b2207	napD	2302750	2303013	-	NapA signal peptide-binding chaperone NapD	b2208	napF	2303003	2303497	-	ferredoxin-type protein
NO	0.368188	NO	b4604	yojO	2303606	2303770	+	uncharacterized protein YojO	b2209	eco	2303905	2304393	+	serine protease inhibitor ecotin
NO	0.457771	NO	b2210	mqo	2305108	2306754	-	malate:quinone oxidoreductase	b2211	yojI	2306972	2308615	-	ABC transporter family protein/microcin J25 efflux protein
NO	0.462631	NO	b2211	yojI	2306972	2308615	-	ABC transporter family protein/microcin J25 efflux protein	b2212	alkB	2308691	2309341	-	DNA oxidative demethylase
YES	0.730422	YES	b2212	alkB	2308691	2309341	-	DNA oxidative demethylase	b2213	ada	2309341	2310405	-	DNA-binding transcriptional dual regulator/DNA repair protein Ada
NO	0.401509	NO	b2213	ada	2309341	2310405	-	DNA-binding transcriptional dual regulator/DNA repair protein Ada	b2214	ftp	2310479	2311534	-	FAD:protein FMN transferase
NO	0.369989	NO	b2214	ftp	2310479	2311534	-	FAD:protein FMN transferase	b2215	ompC	2311646	2312749	-	outer membrane porin C
YES	0.725213	YES	b2216	rcsD	2313488	2316160	+	RcsD phosphotransferase	b2217	rcsB	2316177	2316827	+	DNA-binding transcriptional activator RcsB
YES	0.674541	YES	b2219	atoS	2320043	2321869	+	sensor histidine kinase AtoS	b2220	atoC	2321866	2323251	+	DNA-binding transcriptional activator/ornithine decarboxylase inhibitor AtoC
NO	0.405431	NO	b2220	atoC	2321866	2323251	+	DNA-binding transcriptional activator/ornithine decarboxylase inhibitor AtoC	b2221	atoD	2323447	2324109	+	acetyl-CoA:acetoacetyl-CoA transferase subunit alpha
YES	0.747941	YES	b2221	atoD	2323447	2324109	+	acetyl-CoA:acetoacetyl-CoA transferase subunit alpha	b2222	atoA	2324109	2324759	+	acetyl-CoA:acetoacetyl-CoA transferase subunit beta
YES	0.763189	YES	b2222	atoA	2324109	2324759	+	acetyl-CoA:acetoacetyl-CoA transferase subunit beta	b2223	atoE	2324756	2326078	+	short chain fatty acid transporter
YES	0.744747	YES	b2223	atoE	2324756	2326078	+	short chain fatty acid transporter	b2224	atoB	2326109	2327293	+	acetyl-CoA acetyltransferase
YES	0.76095	YES	b2225	yfaP	2327367	2328143	-	DUF2135 domain-containing protein YfaP	b2226	yfaQ	2328148	2329797	-	tandem DUF2300 domain-containing protein YfaQ
YES	0.766085	YES	b2229	yfaT	2334336	2334959	-	DUF1175 domain-containing protein YfaT	b2230	yfaA	2334956	2336644	-	DUF2138 domain-containing protein YfaA
NO	0.358943	NO	b2230	yfaA	2334956	2336644	-	DUF2138 domain-containing protein YfaA	b2231	gyrA	2336793	2339420	-	DNA gyrase subunit A
NO	0.338965	NO	b2233	yfaL	2340417	2344169	-	putative autotransporter adhesin YfaL	b4605	ypaB	2344594	2344737	-	protein YpaB
YES	0.524872	YES	b2235	nrdB	2347384	2348514	+	ribonucleoside-diphosphate reductase 1 subunit beta	b2236	yfaE	2348514	2348768	+	ferredoxin-like diferric-tyrosyl radical cofactor maintenance protein YfaE
YES	0.747933	YES	b2239	glpQ	2349935	2351011	-	glycerophosphoryl diester phosphodiesterase GlpQ	b2240	glpT	2351016	2352374	-	sn-glycerol 3-phosphate:phosphate antiporter
YES	0.775167	YES	b2241	glpA	2352647	2354275	+	anaerobic glycerol-3-phosphate dehydrogenase subunit A	b2242	glpB	2354265	2355524	+	anaerobic glycerol-3-phosphate dehydrogenase subunit B
YES	0.687698	YES	b2242	glpB	2354265	2355524	+	anaerobic glycerol-3-phosphate dehydrogenase subunit B	b2243	glpC	2355521	2356711	+	anaerobic glycerol-3-phosphate dehydrogenase subunit C
NO	0.322638	NO	b2243	glpC	2355521	2356711	+	anaerobic glycerol-3-phosphate dehydrogenase subunit C	b2244	rpnE	2356904	2357803	+	inactive recombination-promoting nuclease-like protein RpnE
YES	0.748302	YES	b2245	yfaU	2358042	2358845	-	2-keto-3-deoxy-L-rhamnonate aldolase	b2246	yfaV	2358863	2360152	-	putative transporter YfaV
YES	0.704095	YES	b2246	yfaV	2358863	2360152	-	putative transporter YfaV	b2247	rhmD	2360209	2361414	-	L-rhamnonate dehydratase
YES	0.751302	YES	b2247	rhmD	2360209	2361414	-	L-rhamnonate dehydratase	b2248	yfaX	2361429	2362211	-	putative DNA-binding transcriptional regulator YfaX
NO	0.349851	NO	b2248	yfaX	2361429	2362211	-	putative DNA-binding transcriptional regulator YfaX	b2249	yfaY	2362431	2363633	-	IPR008135 CinA family protein YfaY
NO	0.456591	NO	b2249	yfaY	2362431	2363633	-	IPR008135 CinA family protein YfaY	b2250	yfaZ	2363733	2364275	-	putative porin YfaZ
YES	0.723556	YES	b2253	arnB	2365910	2367067	+	UDP-4-amino-4-deoxy-L-arabinose aminotransferase	b2254	arnC	2367071	2368039	+	undecaprenyl-phosphate 4-deoxy-4-formamido-L-arabinose transferase
YES	0.759644	YES	b2254	arnC	2367071	2368039	+	undecaprenyl-phosphate 4-deoxy-4-formamido-L-arabinose transferase	b2255	arnA	2368039	2370021	+	fused UDP-4-amino-4-deoxy-L-arabinose formyltransferase/UDP-glucuronate dehydrogenase
YES	0.768007	YES	b2255	arnA	2368039	2370021	+	fused UDP-4-amino-4-deoxy-L-arabinose formyltransferase/UDP-glucuronate dehydrogenase	b2256	arnD	2370018	2370908	+	putative 4-deoxy-4-formamido-L-arabinose-phosphoundecaprenol deformylase ArnD
YES	0.614721	YES	b2256	arnD	2370018	2370908	+	putative 4-deoxy-4-formamido-L-arabinose-phosphoundecaprenol deformylase ArnD	b2257	arnT	2370908	2372560	+	lipid IVA 4-amino-4-deoxy-L-arabinosyltransferase
YES	0.576086	YES	b2257	arnT	2370908	2372560	+	lipid IVA 4-amino-4-deoxy-L-arabinosyltransferase	b4544	arnE	2372557	2372892	+	undecaprenyl-phosphate-alpha-L-Ara4N flippase - ArnE subunit
YES	0.697917	YES	b4544	arnE	2372557	2372892	+	undecaprenyl-phosphate-alpha-L-Ara4N flippase - ArnE subunit	b2258	arnF	2372892	2373278	+	undecaprenyl-phosphate-alpha-L-Ara4N flippase - ArnF subunit
NO	0.438571	NO	b2259	pmrD	2373272	2373538	-	signal transduction protein PmrD	b2260	menE	2373648	2375003	-	o-succinylbenzoate--CoA ligase
YES	0.756711	YES	b2260	menE	2373648	2375003	-	o-succinylbenzoate--CoA ligase	b2261	menC	2375000	2375962	-	o-succinylbenzoate synthase
YES	0.511767	YES	b2261	menC	2375000	2375962	-	o-succinylbenzoate synthase	b2262	menB	2375962	2376819	-	1%2C4-dihydroxy-2-naphthoyl-CoA synthase
NO	0.49075	YES	b2262	menB	2375962	2376819	-	1%2C4-dihydroxy-2-naphthoyl-CoA synthase	b2263	menH	2376834	2377592	-	2-succinyl-6-hydroxy-2%2C4-cyclohexadiene-1-carboxylate synthase
YES	0.746554	YES	b2263	menH	2376834	2377592	-	2-succinyl-6-hydroxy-2%2C4-cyclohexadiene-1-carboxylate synthase	b2264	menD	2377589	2379259	-	2-succinyl-5-enolpyruvyl-6-hydroxy-3-cyclohexene-1-carboxylate synthase
YES	0.615554	YES	b2264	menD	2377589	2379259	-	2-succinyl-5-enolpyruvyl-6-hydroxy-3-cyclohexene-1-carboxylate synthase	b2265	menF	2379348	2380643	-	isochorismate synthase MenF
YES	0.646762	NO	b2265	menF	2379348	2380643	-	isochorismate synthase MenF	b2266	elaB	2380722	2381027	-	tail-anchored inner membrane protein ElaB
YES	0.565507	NO	b2266	elaB	2380722	2381027	-	tail-anchored inner membrane protein ElaB	b2267	elaA	2381082	2381543	-	putative acetyltransferase ElaA
NO	0.464247	NO	b2268	rbn	2381608	2382525	+	ribonuclease BN	b2269	elaD	2382713	2383924	+	protease ElaD
YES	0.672052	NO	b2271	yfbL	2385860	2386831	+	putative peptidase YfbL	b2272	yfbM	2386934	2387437	+	DUF1877 domain-containing protein YfbM
YES	0.649852	NO	b2274	yfbO	2388635	2389057	+	uncharacterized protein YfbO	b2275	yfbP	2389116	2389964	+	uncharacterized protein YfbP
YES	0.762822	YES	b2276	nuoN	2390048	2391505	-	NADH:quinone oxidoreductase subunit N	b2277	nuoM	2391512	2393041	-	NADH:quinone oxidoreductase subunit M
YES	0.622588	YES	b2277	nuoM	2391512	2393041	-	NADH:quinone oxidoreductase subunit M	b2278	nuoL	2393205	2395046	-	NADH:quinone oxidoreductase subunit L
YES	0.752986	YES	b2278	nuoL	2393205	2395046	-	NADH:quinone oxidoreductase subunit L	b2279	nuoK	2395043	2395345	-	NADH:quinone oxidoreductase subunit K
YES	0.731961	YES	b2279	nuoK	2395043	2395345	-	NADH:quinone oxidoreductase subunit K	b2280	nuoJ	2395342	2395896	-	NADH:quinone oxidoreductase subunit J
YES	0.748854	YES	b2280	nuoJ	2395342	2395896	-	NADH:quinone oxidoreductase subunit J	b2281	nuoI	2395908	2396450	-	NADH:quinone oxidoreductase subunit I
YES	0.725731	YES	b2281	nuoI	2395908	2396450	-	NADH:quinone oxidoreductase subunit I	b2282	nuoH	2396465	2397442	-	NADH:quinone oxidoreductase subunit H
YES	0.74709	YES	b2282	nuoH	2396465	2397442	-	NADH:quinone oxidoreductase subunit H	b2283	nuoG	2397439	2400165	-	NADH:quinone oxidoreductase subunit G
YES	0.727573	YES	b2283	nuoG	2397439	2400165	-	NADH:quinone oxidoreductase subunit G	b2284	nuoF	2400218	2401555	-	NADH:quinone oxidoreductase subunit F
YES	0.754196	YES	b2284	nuoF	2400218	2401555	-	NADH:quinone oxidoreductase subunit F	b2285	nuoE	2401552	2402052	-	NADH:quinone oxidoreductase subunit E
YES	0.752474	YES	b2285	nuoE	2401552	2402052	-	NADH:quinone oxidoreductase subunit E	b2286	nuoC	2402055	2403845	-	NADH:quinone oxidoreductase subunit CD
YES	0.677823	YES	b2286	nuoC	2402055	2403845	-	NADH:quinone oxidoreductase subunit CD	b2287	nuoB	2403951	2404613	-	NADH:quinone oxidoreductase subunit B
YES	0.722322	YES	b2287	nuoB	2403951	2404613	-	NADH:quinone oxidoreductase subunit B	b2288	nuoA	2404629	2405072	-	NADH:quinone oxidoreductase subunit A
NO	0.134271	NO	b2288	nuoA	2404629	2405072	-	NADH:quinone oxidoreductase subunit A	b2289	lrhA	2405703	2406641	-	DNA-binding transcriptional dual regulator LrhA
YES	0.541432	YES	b2290	alaA	2407561	2408778	+	glutamate--pyruvate aminotransferase AlaA	b2291	yfbR	2408862	2409461	+	dCMP phosphohydrolase
YES	0.518595	NO	b2292	yfbS	2409520	2411352	-	putative transporter YfbS	b2293	hxpA	2411439	2412089	-	hexitol phosphatase A
YES	0.743953	YES	b2293	hxpA	2411439	2412089	-	hexitol phosphatase A	b2294	yfbU	2412100	2412594	-	PF03887 family protein YfbU
NO	0.499506	NO	b2294	yfbU	2412100	2412594	-	PF03887 family protein YfbU	b2295	yfbV	2412677	2413132	-	PF04217 family membrane protein YfbV
YES	0.680487	YES	b2296	ackA	2413470	2414672	+	acetate kinase	b2297	pta	2414747	2416891	+	phosphate acetyltransferase
NO	0.328423	NO	b2297	pta	2414747	2416891	+	phosphate acetyltransferase	b2298	yfcC	2417081	2418601	+	putative transporter YfcC
YES	0.703014	NO	b2299	yfcD	2418634	2419176	-	putative Nudix hydrolase YfcD	b2300	yfcE	2419234	2419788	-	phosphodiesterase YfcE
YES	0.617765	NO	b2300	yfcE	2419234	2419788	-	phosphodiesterase YfcE	b2301	yfcF	2419841	2420485	-	glutathione S-transferase YfcF
NO	0.469192	NO	b2302	yfcG	2420621	2421268	+	disulfide bond oxidoreductase YfcG	b2303	folX	2421325	2421687	+	dihydroneopterin triphosphate 2'-epimerase
YES	0.597222	YES	b2303	folX	2421325	2421687	+	dihydroneopterin triphosphate 2'-epimerase	b2304	yfcH	2421708	2422601	+	epimerase family protein YfcH
NO	0.412077	NO	b2305	rpnB	2422649	2423539	-	recombination-promoting nuclease RpnB	b2306	hisP	2423736	2424509	-	lysine/arginine/ornithine ABC transporter/histidine ABC transporter%2C ATP binding subunit
YES	0.698721	YES	b2306	hisP	2423736	2424509	-	lysine/arginine/ornithine ABC transporter/histidine ABC transporter%2C ATP binding subunit	b2307	hisM	2424517	2425233	-	lysine/arginine/ornithine ABC transporter/histidine ABC transporter%2C membrane subunit HisM
YES	0.730026	YES	b2307	hisM	2424517	2425233	-	lysine/arginine/ornithine ABC transporter/histidine ABC transporter%2C membrane subunit HisM	b2308	hisQ	2425230	2425916	-	lysine/arginine/ornithine ABC transporter/histidine ABC transporter%2C membrane subunit HisQ
YES	0.682207	YES	b2308	hisQ	2425230	2425916	-	lysine/arginine/ornithine ABC transporter/histidine ABC transporter%2C membrane subunit HisQ	b2309	hisJ	2426006	2426788	-	histidine ABC transporter periplasmic binding protein
YES	0.518545	YES	b2309	hisJ	2426006	2426788	-	histidine ABC transporter periplasmic binding protein	b2310	argT	2427009	2427791	-	lysine/arginine/ornithine ABC transporter periplasmic binding protein
NO	0.263848	NO	b2310	argT	2427009	2427791	-	lysine/arginine/ornithine ABC transporter periplasmic binding protein	b2311	ubiX	2428057	2428626	-	flavin prenyltransferase
YES	0.59812	YES	b2311	ubiX	2428057	2428626	-	flavin prenyltransferase	b2312	purF	2428721	2430238	-	amidophosphoribosyltransferase
YES	0.723761	YES	b2312	purF	2428721	2430238	-	amidophosphoribosyltransferase	b2313	cvpA	2430275	2430763	-	colicin V production protein
NO	0.340858	NO	b2313	cvpA	2430275	2430763	-	colicin V production protein	b2314	dedD	2431022	2431684	-	cell division protein DedD
YES	0.696812	YES	b2314	dedD	2431022	2431684	-	cell division protein DedD	b2315	folC	2431674	2432942	-	bifunctional folylpolyglutamate synthetase/dihydrofolate synthetase
YES	0.651274	NO	b2315	folC	2431674	2432942	-	bifunctional folylpolyglutamate synthetase/dihydrofolate synthetase	b2316	accD	2433012	2433926	-	acetyl-CoA carboxyltransferase subunit beta
YES	0.502588	NO	b2316	accD	2433012	2433926	-	acetyl-CoA carboxyltransferase subunit beta	b2317	dedA	2434082	2434741	-	DedA family protein DedA
YES	0.649551	YES	b2317	dedA	2434082	2434741	-	DedA family protein DedA	b2318	truA	2434824	2435636	-	tRNA pseudouridine(38-40) synthase
YES	0.718186	YES	b2318	truA	2434824	2435636	-	tRNA pseudouridine(38-40) synthase	b2319	usg	2435636	2436649	-	putative semialdehyde dehydrogenase Usg
NO	0.471752	YES	b2319	usg	2435636	2436649	-	putative semialdehyde dehydrogenase Usg	b2320	pdxB	2436715	2437851	-	erythronate-4-phosphate dehydrogenase
NO	0.297722	NO	b2322	yfcJ	2438942	2440120	-	putative transporter YfcJ	b2323	fabB	2440385	2441605	-	3-oxoacyl-[acyl carrier protein] synthase 1
YES	0.677401	YES	b2325	yfcL	2443891	2444169	-	PF08891 family protein YfcL	b2326	epmC	2444203	2444751	-	EF-P-Lys34 hydroxylase
YES	0.733661	YES	b2326	epmC	2444203	2444751	-	EF-P-Lys34 hydroxylase	b2327	yfcA	2444751	2445560	-	putative transporter YfcA
YES	0.740234	YES	b2327	yfcA	2444751	2445560	-	putative transporter YfcA	b2328	mepA	2445560	2446384	-	peptidoglycan DD-endopeptidase/peptidoglycan LD-endopeptidase
YES	0.752367	YES	b2328	mepA	2445560	2446384	-	peptidoglycan DD-endopeptidase/peptidoglycan LD-endopeptidase	b2329	aroC	2446388	2447473	-	chorismate synthase
YES	0.681317	YES	b2329	aroC	2446388	2447473	-	chorismate synthase	b2330	prmB	2447508	2448440	-	ribosomal protein L3 N(5)-glutamine methyltransferase
YES	0.584235	YES	b2332	yfcO	2449228	2450049	-	DUF2544 domain-containing protein YfcO	b2333	yfcP	2450051	2450590	-	putative fimbrial protein YfcP
YES	0.762581	YES	b2333	yfcP	2450051	2450590	-	putative fimbrial protein YfcP	b2334	yfcQ	2450587	2451075	-	putative fimbrial protein YfcQ
YES	0.763972	YES	b2334	yfcQ	2450587	2451075	-	putative fimbrial protein YfcQ	b2335	yfcR	2451072	2451584	-	putative fimbrial protein YfcR
YES	0.769515	YES	b2335	yfcR	2451072	2451584	-	putative fimbrial protein YfcR	b2336	yfcS	2451584	2452336	-	putative fimbrial chaperone YfcS
NO	0.0682175	NO	b2339	yfcV	2455083	2455646	-	putative fimbrial protein YfcV	b2340	sixA	2456327	2456812	-	phosphohistidine phosphatase SixA
NO	0.370324	NO	b2340	sixA	2456327	2456812	-	phosphohistidine phosphatase SixA	b2341	fadJ	2457015	2459159	-	3-hydroxyacyl-CoA dehydrogenase FadJ
YES	0.75769	YES	b2341	fadJ	2457015	2459159	-	3-hydroxyacyl-CoA dehydrogenase FadJ	b2342	fadI	2459159	2460469	-	3-ketoacyl-CoA thiolase FadI
NO	0.334333	NO	b2342	fadI	2459159	2460469	-	3-ketoacyl-CoA thiolase FadI	b2343	yfcZ	2460650	2460934	-	DUF406 domain-containing protein YfcZ
NO	0.198791	NO	b2344	fadL	2461306	2462646	+	long-chain fatty acid outer membrane channel/bacteriophage T2 receptor	b2345	yfdF	2463012	2464070	+	protein YfdF
YES	0.527841	NO	b2349	intS	2466545	2467702	+	prophage CPS-53 integrase	b2350	yfdG	2467855	2468217	+	putative bactoprenol-linked glucose translocase
YES	0.675834	YES	b2350	yfdG	2467855	2468217	+	putative bactoprenol-linked glucose translocase	b2351	yfdH	2468214	2469134	+	bactoprenol glucosyl transferase
YES	0.750932	YES	b2351	yfdH	2468214	2469134	+	bactoprenol glucosyl transferase	b2352	yfdI	2469131	2470462	+	serotype-specific glucosyl transferase YfdI
YES	0.769105	YES	b2356	yfdM	2472112	2472387	-	putative methyltransferase YfdM	b2357	yfdN	2472387	2472881	-	uncharacterized protein YfdN
YES	0.763805	YES	b2357	yfdN	2472387	2472881	-	uncharacterized protein YfdN	b2358	yfdO	2472878	2473246	-	protein YdfO
YES	0.695936	YES	b2359	yfdP	2473604	2473966	+	uncharacterized protein YfdP	b2360	yfdQ	2474032	2474856	+	DUF2303 domain-containing protein YfdQ
YES	0.667543	NO	b2360	yfdQ	2474032	2474856	+	DUF2303 domain-containing protein YfdQ	b2361	yfdR	2474984	2475520	+	5'-deoxynucleotidase
YES	0.777911	YES	b2361	yfdR	2474984	2475520	+	5'-deoxynucleotidase	b2362	yfdS	2475511	2475873	+	protein YfdS
YES	0.738281	YES	b2362	yfdS	2475511	2475873	+	protein YfdS	b2363	yfdT	2475873	2476178	+	protein YfdT
YES	0.7586	NO	b2363	yfdT	2475873	2476178	+	protein YfdT	b4545	ypdJ	2476094	2476234	+	putative uncharacterized protein YpdJ
NO	0.474977	NO	b4545	ypdJ	2476094	2476234	+	putative uncharacterized protein YpdJ	b4501	torI	2476310	2476510	+	prophage CPS-53 recombination directionality factor and response regulator inhibitor
YES	0.715982	YES	b2365	dsdX	2477847	2479184	+	D-serine transporter	b2366	dsdA	2479202	2480530	+	D-serine ammonia-lyase
YES	0.75622	YES	b2367	emrY	2480638	2482176	-	tripartite efflux pump membrane subunit EmrY	b2368	emrK	2482176	2483339	-	tripartite efflux pump membrane fusion protein EmrK
YES	0.680055	NO	b4781	evgL	2483729	2483758	+	protein EvgL	b2369	evgA	2483755	2484369	+	DNA-binding transcriptional activator EvgA
YES	0.757023	YES	b2369	evgA	2483755	2484369	+	DNA-binding transcriptional activator EvgA	b2370	evgS	2484374	2487967	+	sensor histidine kinase EvgS
YES	0.686088	YES	b2371	yfdE	2488023	2489168	-	acetyl-CoA:oxalate CoA-transferase	b2372	yfdV	2489242	2490186	-	putative transport protein YfdV
YES	0.676383	YES	b2372	yfdV	2489242	2490186	-	putative transport protein YfdV	b2373	oxc	2490256	2491950	-	oxalyl-CoA decarboxylase
YES	0.736275	YES	b2373	oxc	2490256	2491950	-	oxalyl-CoA decarboxylase	b2374	frc	2492004	2493254	-	formyl-CoA transferase
NO	0.318338	YES	b2374	frc	2492004	2493254	-	formyl-CoA transferase	b2375	yfdX	2493767	2494402	-	protein YfdX
NO	0.278826	NO	b2378	lpxP	2495645	2496565	+	palmitoleoyl acyltransferase	b4680	ypdK	2496921	2496992	+	putative membrane protein YpdK
YES	0.691882	YES	b2380	pyrS	2498671	2500368	+	sensor histidine kinase PyrS	b2381	pyrR	2500383	2501117	+	DNA-binding transcriptional activator PyrR
YES	0.672102	YES	b2381	pyrR	2500383	2501117	+	DNA-binding transcriptional activator PyrR	b2382	ypdC	2501130	2501987	+	putative AraC-type DNA-binding transcriptional regulator YpdC
YES	0.75146	YES	b2383	fryA	2501990	2504485	-	putative PTS multiphosphoryl transfer protein FryA	b2384	ypdE	2504510	2505547	-	aminopeptidase YpdE
YES	0.768086	YES	b2384	ypdE	2504510	2505547	-	aminopeptidase YpdE	b2385	ypdF	2505547	2506632	-	aminopeptidase YpdF
YES	0.761422	YES	b2385	ypdF	2505547	2506632	-	aminopeptidase YpdF	b2386	fryC	2506647	2507894	-	putative PTS enzyme IIC component FryC
YES	0.756268	YES	b2386	fryC	2506647	2507894	-	putative PTS enzyme IIC component FryC	b2387	fryB	2507916	2508242	-	putative PTS enzyme IIB component FryB
NO	0.31507	NO	b2387	fryB	2507916	2508242	-	putative PTS enzyme IIB component FryB	b2388	glk	2508461	2509426	-	glucokinase
YES	0.606321	NO	b2389	yfeO	2509630	2510886	+	putative transport protein YfeO	b2390	ypeC	2511001	2511327	+	DUF2502 domain-containing protein YpeC
YES	0.647239	NO	b2392	mntH	2511468	2512706	-	Mn(2(+))/Fe(2(+)): H(+) symporter MntH	b4819	ypeD	2512687	2512776	-	protein YpeD
NO	0.450927	NO	b2393	nupC	2513042	2514244	+	nucleoside:H(+) symporter NupC	b2394	insL3	2514331	2515443	+	putative IS186/IS421 transposase
YES	0.718003	YES	b2398	yfeC	2518467	2518811	+	DNA-binding transcriptional dual regulator YfeC	b2399	yfeD	2518813	2519205	+	putative DNA-binding transcriptional regulator YfeD
NO	0.469185	NO	b2405	xapR	2521593	2522477	-	DNA-binding transcriptional activator XapR	b2406	xapB	2522729	2523985	-	xanthosine:H(+) symporter XapB
YES	0.720504	YES	b2406	xapB	2522729	2523985	-	xanthosine:H(+) symporter XapB	b2407	xapA	2524045	2524878	-	xanthosine phosphorylase
YES	0.695214	YES	b4546	ypeB	2527941	2528159	-	PF12843 family protein YpeB	b2411	ligA	2528161	2530176	-	DNA ligase
YES	0.631239	NO	b2411	ligA	2528161	2530176	-	DNA ligase	b2412	zipA	2530247	2531233	-	cell division protein ZipA
NO	0.428158	NO	b2413	cysZ	2531463	2532224	+	sulfate:H(+) symporter	b2414	cysK	2532409	2533380	+	cysteine synthase A
NO	0.246641	NO	b2414	cysK	2532409	2533380	+	cysteine synthase A	b2415	ptsH	2533764	2534021	+	phosphocarrier protein HPr
YES	0.724388	YES	b2415	ptsH	2533764	2534021	+	phosphocarrier protein HPr	b2416	ptsI	2534066	2535793	+	PTS enzyme I
YES	0.692182	YES	b2416	ptsI	2534066	2535793	+	PTS enzyme I	b2417	crr	2535834	2536343	+	Enzyme IIA(Glc)
YES	0.610647	YES	b2419	yfeK	2537342	2537716	+	DUF5329 domain-containing protein YfeK	b2420	yfeS	2537749	2538483	+	PF05406 family protein YfeS
YES	0.598676	YES	b2421	cysM	2538672	2539583	-	cysteine synthase B	b2422	cysA	2539717	2540814	-	sulfate/thiosulfate ABC transporter ATP binding subunit
YES	0.762486	YES	b2422	cysA	2539717	2540814	-	sulfate/thiosulfate ABC transporter ATP binding subunit	b2423	cysW	2540804	2541679	-	sulfate/thiosulfate ABC transporter inner membrane subunit CysW
YES	0.758062	YES	b2423	cysW	2540804	2541679	-	sulfate/thiosulfate ABC transporter inner membrane subunit CysW	b2424	cysU	2541679	2542512	-	sulfate/thiosulfate ABC transporter inner membrane subunit CysU
YES	0.742821	YES	b2424	cysU	2541679	2542512	-	sulfate/thiosulfate ABC transporter inner membrane subunit CysU	b2425	cysP	2542512	2543528	-	thiosulfate/sulfate ABC transporter periplasmic binding protein CysP
NO	0.192127	NO	b2425	cysP	2542512	2543528	-	thiosulfate/sulfate ABC transporter periplasmic binding protein CysP	b2426	ucpA	2543832	2544623	-	oxidoreductase UcpA
NO	0.419461	NO	b2426	ucpA	2543832	2544623	-	oxidoreductase UcpA	b2427	murR	2544752	2545609	-	DNA-binding transcriptional dual regulator MurR
YES	0.741688	YES	b2428	murQ	2545773	2546669	+	N-acetylmuramic acid 6-phosphate etherase	b2429	murP	2546673	2548097	+	N-acetylmuramic acid-specific PTS enzyme IICB component/anhydro-N-acetylmuramic acid transporter
YES	0.735714	YES	b2429	murP	2546673	2548097	+	N-acetylmuramic acid-specific PTS enzyme IICB component/anhydro-N-acetylmuramic acid transporter	b2430	yfeW	2548102	2549406	+	penicillin binding protein 4B
NO	0.498651	YES	b2431	yfeX	2549646	2550545	-	porphyrinogen peroxidase	b2432	yfeY	2550641	2551216	-	DUF1131 domain-containing lipoprotein YfeY
YES	0.596662	NO	b2432	yfeY	2550641	2551216	-	DUF1131 domain-containing lipoprotein YfeY	b2433	yfeZ	2551277	2551726	-	putative inner membrane protein
YES	0.726829	YES	b2433	yfeZ	2551277	2551726	-	putative inner membrane protein	b2434	ypeA	2551713	2552138	-	putative acetyltransferase YpeA
YES	0.730844	YES	b2435	amiA	2552352	2553221	+	N-acetylmuramoyl-L-alanine amidase A	b2436	hemF	2553225	2554124	+	coproporphyrinogen III oxidase
YES	0.706352	YES	b2437	eutR	2554130	2555182	-	putative DNA-binding transcriptional regulator EutR	b2438	eutK	2555228	2555728	-	putative structural protein%2C ethanolamine utilization microcompartment
YES	0.754638	YES	b2438	eutK	2555228	2555728	-	putative structural protein%2C ethanolamine utilization microcompartment	b2439	eutL	2555741	2556400	-	putative structural protein%2C ethanolamine utilization microcompartment
YES	0.741656	YES	b2439	eutL	2555741	2556400	-	putative structural protein%2C ethanolamine utilization microcompartment	b2440	eutC	2556410	2557297	-	ethanolamine ammonia-lyase subunit beta
YES	0.668572	YES	b2440	eutC	2556410	2557297	-	ethanolamine ammonia-lyase subunit beta	b2441	eutB	2557318	2558679	-	ethanolamine ammonia-lyase subunit alpha
NO	0.386526	NO	b2442	intZ	2558858	2560066	+	putative phage integrase IntZ	b2443	yffL	2560257	2560898	+	uncharacterized protein YffL
NO	0.236204	NO	b2443	yffL	2560257	2560898	+	uncharacterized protein YffL	b2444	yffM	2561368	2561613	+	uncharacterized protein YffM
YES	0.731628	YES	b2444	yffM	2561368	2561613	+	uncharacterized protein YffM	b2445	yffN	2561625	2561993	+	uncharacterized protein YffN
YES	0.625288	NO	b2445	yffN	2561625	2561993	+	uncharacterized protein YffN	b2446	yffO	2562111	2562527	+	uncharacterized protein YffO
YES	0.762636	YES	b2446	yffO	2562111	2562527	+	uncharacterized protein YffO	b2447	yffP	2562524	2563117	+	uncharacterized protein YffP
NO	0.260164	NO	b2447	yffP	2562524	2563117	+	uncharacterized protein YffP	b2448	yffQ	2563592	2563969	+	uncharacterized protein YffQ
YES	0.597154	YES	b2448	yffQ	2563592	2563969	+	uncharacterized protein YffQ	b2449	yffR	2563980	2564372	+	uncharacterized protein YffR
NO	0.436287	NO	b2449	yffR	2563980	2564372	+	uncharacterized protein YffR	b2450	yffS	2564523	2565332	+	uncharacterized protein YffS
YES	0.762706	YES	b2451	eutA	2565481	2566884	-	ethanolamine ammonia-lyase reactivase EutA	b2452	eutH	2566881	2568107	-	putative ethanolamine permease EutH
YES	0.593738	NO	b2452	eutH	2566881	2568107	-	putative ethanolamine permease EutH	b2453	eutG	2568324	2569511	-	putative alcohol dehydrogenase EutG
YES	0.775032	YES	b2453	eutG	2568324	2569511	-	putative alcohol dehydrogenase EutG	b2454	eutJ	2569501	2570337	-	putative ethanolamine utilization chaperonin EutJ
YES	0.757242	YES	b2454	eutJ	2569501	2570337	-	putative ethanolamine utilization chaperonin EutJ	b2455	eutE	2570348	2571751	-	acetaldehyde dehydrogenase (acetylating) EutE
YES	0.757898	YES	b2455	eutE	2570348	2571751	-	acetaldehyde dehydrogenase (acetylating) EutE	b2456	eutN	2571763	2572050	-	putative ethanolamine catabolic microcompartment shell protein EutN
YES	0.640127	NO	b2456	eutN	2571763	2572050	-	putative ethanolamine catabolic microcompartment shell protein EutN	b2457	eutM	2572157	2572450	-	putative ethanolamine catabolic microcompartment shell protein EutM
YES	0.679053	YES	b2457	eutM	2572157	2572450	-	putative ethanolamine catabolic microcompartment shell protein EutM	b2458	eutD	2572489	2573505	-	phosphate acetyltransferase EutD
YES	0.759446	YES	b2458	eutD	2572489	2573505	-	phosphate acetyltransferase EutD	b2459	eutT	2573502	2574305	-	putative ethanolamine utilization cobalamin adenosyltransferase
YES	0.765196	YES	b2459	eutT	2573502	2574305	-	putative ethanolamine utilization cobalamin adenosyltransferase	b2460	eutQ	2574302	2575003	-	putative ethanolamine utilization acetate kinase EutQ
YES	0.782009	YES	b2460	eutQ	2574302	2575003	-	putative ethanolamine utilization acetate kinase EutQ	b2461	eutP	2574978	2575457	-	putative ethanolamine utilization acetate kinase EutP
YES	0.752147	YES	b2461	eutP	2574978	2575457	-	putative ethanolamine utilization acetate kinase EutP	b2462	eutS	2575470	2575805	-	putative ethanolamine catabolic microcompartment shell protein EutS
NO	0.260392	NO	b2462	eutS	2575470	2575805	-	putative ethanolamine catabolic microcompartment shell protein EutS	b2463	maeB	2576098	2578377	-	malate dehydrogenase (oxaloacetate-decarboxylating) (NADP(+))
YES	0.760413	YES	b2464	talA	2578666	2579616	+	transaldolase A	b2465	tktB	2579636	2581639	+	transketolase 2
NO	0.430582	NO	b2466	ypfG	2581734	2582777	-	DUF1176 domain-containing protein YpfG	b2467	nudK	2582903	2583478	-	GDP-mannose hydrolase
YES	0.562601	NO	b2467	nudK	2582903	2583478	-	GDP-mannose hydrolase	b2468	aegA	2583546	2585525	-	putative oxidoreductase AegA
NO	0.474769	NO	b2469	narQ	2585731	2587431	+	sensor histidine kinase NarQ	b2470	acrD	2587595	2590708	+	multidrug efflux pump RND permease AcrD
YES	0.704097	YES	b2471	yffB	2591247	2591603	+	putative reductase YffB	b2472	dapE	2591607	2592734	+	succinyl-diaminopimelate desuccinylase
YES	0.64221	YES	b2472	dapE	2591607	2592734	+	succinyl-diaminopimelate desuccinylase	b4547	ypfN	2592762	2592962	+	PF13980 family protein YpfN
YES	0.644425	NO	b2473	ypfH	2593072	2593770	-	esterase YpfH	b2474	tmcA	2593844	2595859	-	tRNA(Met) cytidine acetyltransferase
YES	0.696765	YES	b2474	tmcA	2593844	2595859	-	tRNA(Met) cytidine acetyltransferase	b2475	ypfJ	2595874	2596737	-	uncharacterized protein YpfJ
NO	0.382464	NO	b2475	ypfJ	2595874	2596737	-	uncharacterized protein YpfJ	b2476	purC	2596905	2597618	-	phosphoribosylaminoimidazole-succinocarboxamide synthase
NO	0.30692	NO	b2476	purC	2596905	2597618	-	phosphoribosylaminoimidazole-succinocarboxamide synthase	b2477	bamC	2597831	2598865	-	outer membrane protein assembly factor BamC
NO	0.489712	YES	b2477	bamC	2597831	2598865	-	outer membrane protein assembly factor BamC	b2478	dapA	2598882	2599760	-	4-hydroxy-tetrahydrodipicolinate synthase
YES	0.725894	NO	b2479	gcvR	2599906	2600478	+	putative transcriptional regulator GcvR	b2480	bcp	2600478	2600948	+	thiol peroxidase
NO	0.26533	NO	b2480	bcp	2600478	2600948	+	thiol peroxidase	b2481	hyfA	2601201	2601818	+	hydrogenase 4 component A
YES	0.773565	YES	b2481	hyfA	2601201	2601818	+	hydrogenase 4 component A	b2482	hyfB	2601818	2603836	+	hydrogenase 4 component B
YES	0.742307	YES	b2482	hyfB	2601818	2603836	+	hydrogenase 4 component B	b2483	hyfC	2603847	2604794	+	hydrogenase 4 component C
YES	0.74075	YES	b2483	hyfC	2603847	2604794	+	hydrogenase 4 component C	b2484	hyfD	2604811	2606250	+	hydrogenase 4 component D
YES	0.767924	YES	b2484	hyfD	2604811	2606250	+	hydrogenase 4 component D	b2485	hyfE	2606262	2606912	+	hydrogenase 4 component E
YES	0.728185	YES	b2485	hyfE	2606262	2606912	+	hydrogenase 4 component E	b2486	hyfF	2606917	2608497	+	hydrogenase 4 component F
YES	0.738658	YES	b2486	hyfF	2606917	2608497	+	hydrogenase 4 component F	b2487	hyfG	2608487	2610154	+	hydrogenase 4 catalytic subunit HyfG
YES	0.755397	YES	b2487	hyfG	2608487	2610154	+	hydrogenase 4 catalytic subunit HyfG	b2488	hyfH	2610164	2610709	+	hydrogenase 4 component H
YES	0.763509	YES	b2488	hyfH	2610164	2610709	+	hydrogenase 4 component H	b2489	hyfI	2610706	2611464	+	hydrogenase 4 catalytic subunit HyfI
YES	0.751648	YES	b2489	hyfI	2610706	2611464	+	hydrogenase 4 catalytic subunit HyfI	b2490	hyfJ	2611457	2611870	+	putative hydrogenase 4 assembly protein
YES	0.748163	YES	b2490	hyfJ	2611457	2611870	+	putative hydrogenase 4 assembly protein	b2491	hyfR	2611900	2613912	+	DNA-binding transcriptional activator HyfR
YES	0.730452	YES	b2491	hyfR	2611900	2613912	+	DNA-binding transcriptional activator HyfR	b2492	focB	2613934	2614782	+	formate channel FocB
YES	0.67794	YES	b2494	bepA	2616094	2617557	+	beta-barrel assembly-enhancing protease	b2495	yfgD	2617578	2617937	+	putative oxidoreductase YfgD
YES	0.579008	NO	b2496	hda	2618075	2618776	-	inibitor of reinitiation of DNA replication	b2497	uraA	2618871	2620160	-	uracil:H(+) symporter UraA
YES	0.664035	YES	b2497	uraA	2618871	2620160	-	uracil:H(+) symporter UraA	b2498	upp	2620246	2620872	-	uracil phosphoribosyltransferase
YES	0.768857	YES	b2499	purM	2621197	2622234	+	phosphoribosylformylglycinamide cyclo-ligase	b2500	purN	2622234	2622872	+	phosphoribosylglycinamide formyltransferase 1
NO	0.419838	NO	b2500	purN	2622234	2622872	+	phosphoribosylglycinamide formyltransferase 1	b2501	ppk	2623044	2625110	+	polyphosphate kinase
YES	0.733739	YES	b2501	ppk	2623044	2625110	+	polyphosphate kinase	b2502	ppx	2625115	2626656	+	exopolyphosphatase
NO	0.226375	NO	b2504	yfgG	2629290	2629481	+	nickel/cobalt stress response protein YfgG	b2505	yfgH	2629792	2630310	+	lipoprotein YfgH
YES	0.619532	YES	b2505	yfgH	2629792	2630310	+	lipoprotein YfgH	b2506	yfgI	2630326	2630865	+	nalidixic acid resistance protein YfgI
YES	0.706929	YES	b2507	guaA	2630958	2632535	-	GMP synthetase	b2508	guaB	2632604	2634070	-	inosine 5'-monophosphate dehydrogenase
YES	0.600699	NO	b2510	yfgJ	2635599	2635814	-	zinc ribbon domain-containing protein YfgJ	b2511	der	2635884	2637356	-	50S ribosomal subunit stability factor
YES	0.613653	YES	b2511	der	2635884	2637356	-	50S ribosomal subunit stability factor	b2512	bamB	2637474	2638652	-	outer membrane protein assembly factor BamB
YES	0.7348	NO	b2512	bamB	2637474	2638652	-	outer membrane protein assembly factor BamB	b2513	yfgM	2638663	2639283	-	ancillary SecYEG translocon subunit
YES	0.741408	NO	b2513	yfgM	2638663	2639283	-	ancillary SecYEG translocon subunit	b2514	hisS	2639301	2640575	-	histidine--tRNA ligase
YES	0.731974	NO	b2515	ispG	2640686	2641804	-	(E)-4-hydroxy-3-methylbut-2-enyl-diphosphate synthase (flavodoxin)	b2516	rodZ	2641831	2642844	-	cytoskeleton protein RodZ
NO	0.398406	NO	b2516	rodZ	2641831	2642844	-	cytoskeleton protein RodZ	b2517	rlmN	2643129	2644283	-	23S rRNA m(2)A2503 methyltransferase/tRNA m(2)A37 methyltransferase
NO	0.495805	NO	b2517	rlmN	2643129	2644283	-	23S rRNA m(2)A2503 methyltransferase/tRNA m(2)A37 methyltransferase	b2518	ndk	2644433	2644864	-	nucleoside diphosphate kinase
NO	0.384399	NO	b2518	ndk	2644433	2644864	-	nucleoside diphosphate kinase	b2519	pbpC	2645013	2647325	-	peptidoglycan glycosyltransferase PbpC
YES	0.6554	YES	b2519	pbpC	2645013	2647325	-	peptidoglycan glycosyltransferase PbpC	b2520	yfhM	2647326	2652287	-	alpha2-macroglobulin
YES	0.552995	NO	b2522	sseB	2654157	2654933	-	protein SseB	b2523	pepB	2655075	2656358	-	aminopeptidase B
NO	0.499101	NO	b2523	pepB	2655075	2656358	-	aminopeptidase B	b2524	iscX	2656536	2656736	-	accessory iron-sulfur cluster assembly protein IscX
YES	0.710939	YES	b2524	iscX	2656536	2656736	-	accessory iron-sulfur cluster assembly protein IscX	b2525	fdx	2656748	2657083	-	reduced ferredoxin
YES	0.736081	YES	b2525	fdx	2656748	2657083	-	reduced ferredoxin	b2526	hscA	2657085	2658935	-	iron-sulfur cluster biosynthesis chaperone HscA
YES	0.710247	YES	b2526	hscA	2657085	2658935	-	iron-sulfur cluster biosynthesis chaperone HscA	b2527	hscB	2658952	2659467	-	[Fe-S] cluster biosynthesis co-chaperone HscB
YES	0.610294	NO	b2527	hscB	2658952	2659467	-	[Fe-S] cluster biosynthesis co-chaperone HscB	b2528	iscA	2659563	2659886	-	iron-sulfur cluster insertion protein IscA
YES	0.738559	YES	b2528	iscA	2659563	2659886	-	iron-sulfur cluster insertion protein IscA	b2529	iscU	2659903	2660289	-	scaffold protein for iron-sulfur cluster assembly
YES	0.726297	YES	b2529	iscU	2659903	2660289	-	scaffold protein for iron-sulfur cluster assembly	b2530	iscS	2660317	2661531	-	cysteine desulfurase IscS
YES	0.63523	YES	b2530	iscS	2660317	2661531	-	cysteine desulfurase IscS	b2531	iscR	2661643	2662131	-	DNA-binding transcriptional dual regulator IscR
NO	0.14699	NO	b2531	iscR	2661643	2662131	-	DNA-binding transcriptional dual regulator IscR	b2532	trmJ	2662583	2663323	-	tRNA Cm32/Um32 methyltransferase
NO	0.338818	NO	b2533	suhB	2663442	2664245	+	Nus factor SuhB	b2534	yfhR	2664390	2665244	+	putative peptidase
NO	0.397671	NO	b2534	yfhR	2664390	2665244	+	putative peptidase	b2535	csiE	2665435	2666715	+	stationary phase-inducible protein CsiE
NO	0.474927	NO	b2536	hcaT	2666707	2667846	-	putative 3-phenylpropionate transporter	b2537	hcaR	2668006	2668896	-	DNA-binding transcriptional dual regulator HcaR
YES	0.623381	NO	b2537	hcaR	2668006	2668896	-	DNA-binding transcriptional dual regulator HcaR	b4706	iroK	2668006	2668071	-	protein IroK
YES	0.752883	YES	b2538	hcaE	2669032	2670393	+	putative 3-phenylpropionate/cinnamate dioxygenase subunit alpha	b2539	hcaF	2670390	2670908	+	putative 3-phenylpropionate/cinnamate dioxygenase subunit beta
YES	0.7523	YES	b2539	hcaF	2670390	2670908	+	putative 3-phenylpropionate/cinnamate dioxygenase subunit beta	b2540	hcaC	2670908	2671228	+	putative 3-phenylpropionate/cinnamate dioxygenase ferredoxin subunit
YES	0.766107	YES	b2540	hcaC	2670908	2671228	+	putative 3-phenylpropionate/cinnamate dioxygenase ferredoxin subunit	b2541	hcaB	2671225	2672037	+	2%2C3-dihydroxy-2%2C3-dihydrophenylpropionate dehydrogenase
YES	0.751331	YES	b2541	hcaB	2671225	2672037	+	2%2C3-dihydroxy-2%2C3-dihydrophenylpropionate dehydrogenase	b2542	hcaD	2672047	2673249	+	putative 3-phenylpropionate/cinnamate dioxygenase ferredoxin reductase subunit
YES	0.500121	NO	b2542	hcaD	2672047	2673249	+	putative 3-phenylpropionate/cinnamate dioxygenase ferredoxin reductase subunit	b2543	yphA	2673346	2673768	+	putative inner membrane protein
YES	0.503748	YES	b2544	yphB	2673816	2674688	-	putative aldose 1-epimerase YphB	b2545	yphC	2674700	2675761	-	putative zinc-binding dehydrogenase YphC
NO	0.465134	NO	b2545	yphC	2674700	2675761	-	putative zinc-binding dehydrogenase YphC	b2546	yphD	2675827	2676825	-	putative ABC transporter membrane subunit YphD
YES	0.747871	YES	b2546	yphD	2675827	2676825	-	putative ABC transporter membrane subunit YphD	b2547	yphE	2676850	2678361	-	putative ABC transporter ATP-binding protein YphE
YES	0.740932	YES	b2547	yphE	2676850	2678361	-	putative ABC transporter ATP-binding protein YphE	b2548	yphF	2678384	2679367	-	putative ABC transporter periplasmic binding protein YphF
YES	0.694778	NO	b2548	yphF	2678384	2679367	-	putative ABC transporter periplasmic binding protein YphF	b2549	yphG	2679464	2682745	-	DUF5107 domain-containing protein YphG
YES	0.565999	YES	b2553	glnB	2687070	2687408	-	nitrogen regulatory protein PII-1	b2554	glrR	2687469	2688803	-	DNA-binding transcriptional activator GlrR
YES	0.54801	NO	b2554	glrR	2687469	2688803	-	DNA-binding transcriptional activator GlrR	b2555	qseG	2688793	2689506	-	outer membrane lipoprotein QseG
NO	0.389498	NO	b2555	qseG	2688793	2689506	-	outer membrane lipoprotein QseG	b2556	glrK	2689671	2691098	-	histidine kinase GlrK
YES	0.590362	YES	b2559	tadA	2697354	2697857	-	tRNA adenosine(34) deaminase	b2560	pgpC	2697915	2698550	-	phosphatidylglycerophosphatase C
YES	0.548688	NO	b2561	yfhH	2698759	2699607	+	putative DNA-binding transcriptional regulator YfhH	b2562	yfhL	2699663	2699923	+	putative 4Fe-4S cluster-containing protein YfhL
YES	0.730898	YES	b2563	acpS	2700618	2700998	-	holo-[acyl-carrier-protein] synthase	b2564	pdxJ	2700998	2701729	-	pyridoxine 5'-phosphate synthase
YES	0.685055	YES	b2564	pdxJ	2700998	2701729	-	pyridoxine 5'-phosphate synthase	b2565	recO	2701741	2702469	-	recombination mediator protein RecO
YES	0.713301	YES	b2565	recO	2701741	2702469	-	recombination mediator protein RecO	b2566	era	2702481	2703386	-	30S ribosomal subunit maturation GTPase Era
YES	0.710218	YES	b2566	era	2702481	2703386	-	30S ribosomal subunit maturation GTPase Era	b2567	rnc	2703383	2704063	-	RNase III
NO	0.443526	NO	b2567	rnc	2703383	2704063	-	RNase III	b2568	lepB	2704335	2705309	-	signal peptidase I
YES	0.739478	YES	b2568	lepB	2704335	2705309	-	signal peptidase I	b2569	lepA	2705325	2707124	-	30S ribosomal subunit biogenesis factor LepA
NO	0.473272	NO	b2569	lepA	2705325	2707124	-	30S ribosomal subunit biogenesis factor LepA	b2570	rseC	2707322	2707801	-	protein RseC
YES	0.686755	YES	b2570	rseC	2707322	2707801	-	protein RseC	b2571	rseB	2707798	2708754	-	anti-sigma factor stabilizing protein RseB
YES	0.685603	YES	b2571	rseB	2707798	2708754	-	anti-sigma factor stabilizing protein RseB	b2572	rseA	2708754	2709404	-	anti-sigma-E factor RseA
YES	0.720969	YES	b2572	rseA	2708754	2709404	-	anti-sigma-E factor RseA	b2573	rpoE	2709437	2710012	-	RNA polymerase sigma factor RpoE
YES	0.645818	YES	b2573	rpoE	2709437	2710012	-	RNA polymerase sigma factor RpoE	b4725	rseD	2710009	2710164	-	rpoE leader peptide
NO	0.463571	NO	b2582	trxC	2718735	2719154	+	reduced thioredoxin 2	b2583	tapT	2719223	2719921	+	tRNA 3-amino-3-carboxypropyltransferase
YES	0.670507	YES	b2583	tapT	2719223	2719921	+	tRNA 3-amino-3-carboxypropyltransferase	b2584	patZ	2719953	2722613	+	peptidyl-lysine N-acetyltransferase
YES	0.562485	NO	b2584	patZ	2719953	2722613	+	peptidyl-lysine N-acetyltransferase	b4782	pssL	2722702	2722743	+	protein PssL
YES	0.656994	NO	b4782	pssL	2722702	2722743	+	protein PssL	b2585	pssA	2722727	2724082	+	phosphatidylserine synthase
YES	0.564747	NO	b2585	pssA	2722727	2724082	+	phosphatidylserine synthase	b2586	yfiM	2724128	2724451	+	DUF2279 domain-containing protein YfiM
YES	0.728404	YES	b2593	yfiH	2734303	2735034	-	purine nucleoside phosphorylase YfiH	b2594	rluD	2735031	2736011	-	23S rRNA pseudouridine(1911/1915/1917) synthase
NO	0.291665	NO	b2595	bamD	2736146	2736883	+	outer membrane protein assembly factor BamD	b2597	raiA	2737154	2737495	+	ribosome-associated inhibitor A
YES	0.537939	YES	b2598	pheL	2737599	2737646	+	phe operon leader peptide	b2599	pheA	2737745	2738905	+	fused chorismate mutase/prephenate dehydratase
YES	0.768105	YES	b2600	tyrA	2738948	2740069	-	fused chorismate mutase/prephenate dehydrogenase	b2601	aroF	2740080	2741150	-	3-deoxy-7-phosphoheptulonate synthase%2C Tyr-sensitive
NO	0.369528	NO	b2602	yfiL	2741360	2741725	+	DUF2799 domain-containing lipoprotein YfiL	b2603	yfiR	2741875	2742393	+	DUF4154 domain-containing protein YfiR
YES	0.632014	YES	b2603	yfiR	2741875	2742393	+	DUF4154 domain-containing protein YfiR	b2604	dgcN	2742383	2743609	+	diguanylate cyclase DgcN
YES	0.679474	YES	b2604	dgcN	2742383	2743609	+	diguanylate cyclase DgcN	b2605	yfiB	2743625	2744107	+	lipoprotein YfiB
YES	0.700728	YES	b2606	rplS	2744183	2744530	-	50S ribosomal subunit protein L19	b2607	trmD	2744572	2745339	-	tRNA m(1)G37 methyltransferase
YES	0.727562	YES	b2607	trmD	2744572	2745339	-	tRNA m(1)G37 methyltransferase	b2608	rimM	2745370	2745918	-	ribosome maturation factor RimM
YES	0.722768	YES	b2608	rimM	2745370	2745918	-	ribosome maturation factor RimM	b2609	rpsP	2745937	2746185	-	30S ribosomal subunit protein S16
NO	0.434134	NO	b2609	rpsP	2745937	2746185	-	30S ribosomal subunit protein S16	b2610	ffh	2746434	2747795	-	signal recognition particle protein component
YES	0.678319	NO	b2611	ypjD	2747962	2748753	+	cytochrome c assembly family protein	b4461	yfjD	2748774	2750060	+	UPF0053 family inner membrane protein YfjD
NO	0.484006	NO	b2615	nadK	2750831	2751709	+	NAD kinase	b2616	recN	2751795	2753456	+	DNA repair protein RecN
NO	0.406055	NO	b2616	recN	2751795	2753456	+	DNA repair protein RecN	b2617	bamE	2753605	2753946	+	outer membrane protein assembly factor BamE
YES	0.733463	YES	b2618	yfjF	2754008	2754298	-	putative component of the Rsx system	b2619	ratA	2754288	2754764	-	ribosome association toxin RatA
YES	0.590505	NO	b2624	alpA	2758644	2758856	+	DNA-binding transcriptional activator AlpA	b2625	yfjI	2758985	2760394	+	DUF3987 domain-containing protein YfjI
YES	0.55896	NO	b2625	yfjI	2758985	2760394	+	DUF3987 domain-containing protein YfjI	b2626	yfjJ	2760547	2761173	+	protein YfjJ
YES	0.760177	YES	b2627	abpB	2761351	2763540	-	putative helicase YfjK	b2628	abpA	2763537	2765153	-	anti-bacteriophage protein
NO	0.232252	NO	b2628	abpA	2763537	2765153	-	anti-bacteriophage protein	b2629	yfjM	2765513	2765776	-	protein YfjM
YES	0.60655	YES	b2630	rnlA	2765918	2766991	+	RNase LS%2C toxin of the RnlAB toxin-antitoxin system	b2631	rnlB	2766984	2767355	+	antitoxin RnlB
NO	0.214783	NO	b2631	rnlB	2766984	2767355	+	antitoxin RnlB	b2632	yfjP	2767710	2768573	+	putative GTP-binding protein YfjP
YES	0.686222	YES	b2632	yfjP	2767710	2768573	+	putative GTP-binding protein YfjP	b2633	yfjQ	2768665	2769486	+	DUF932 domain-containing protein YfjQ
YES	0.570892	NO	b2633	yfjQ	2768665	2769486	+	DUF932 domain-containing protein YfjQ	b2634	yfjR	2769703	2770404	+	putative DNA-binding transcriptional regulator YfjR
YES	0.723891	YES	b2634	yfjR	2769703	2770404	+	putative DNA-binding transcriptional regulator YfjR	b2635	ypjK	2770445	2770681	+	uncharacterized protein YpjK
YES	0.755556	YES	b2635	ypjK	2770445	2770681	+	uncharacterized protein YpjK	b2636	yfjS	2770681	2771124	+	inner membrane lipoprotein YfjS
YES	0.683162	YES	b2636	yfjS	2770681	2771124	+	inner membrane lipoprotein YfjS	b2637	yfjT	2771148	2771615	+	uncharacterized protein YfjT
YES	0.764372	YES	b2643	yfjX	2775919	2776377	+	putative antirestriction protein YfjX	b2644	yfjY	2776386	2776868	+	RadC-like JAB domain-containing protein YfjY
YES	0.760767	YES	b2644	yfjY	2776386	2776868	+	RadC-like JAB domain-containing protein YfjY	b4548	ypjJ	2776877	2777077	+	DUF987 domain-containing protein YpjJ
YES	0.735371	YES	b4548	ypjJ	2776877	2777077	+	DUF987 domain-containing protein YpjJ	b2645	yfjZ	2777115	2777432	+	putative antitoxin of the YpjF-YfjZ toxin-antitoxin system
YES	0.733921	YES	b2645	yfjZ	2777115	2777432	+	putative antitoxin of the YpjF-YfjZ toxin-antitoxin system	b2646	ypjF	2777453	2777782	+	toxin of the YpjF-YfjZ toxin-antitoxin system
YES	0.692076	NO	b2649	ypjB	2783638	2784429	-	DUF5508 domain-containing protein YpjB	b2650	ypjC	2784529	2785011	-	DUF5507 domain-containing protein YpjC
YES	0.745829	YES	b2659	glaH	2788985	2789962	+	glutarate dioxygenase GlaH	b2660	lhgD	2789982	2791250	+	L-2-hydroxyglutarate dehydrogenase
YES	0.736647	YES	b2660	lhgD	2789982	2791250	+	L-2-hydroxyglutarate dehydrogenase	b2661	gabD	2791273	2792721	+	succinate-semialdehyde dehydrogenase (NADP(+)) GabD
YES	0.76383	YES	b2661	gabD	2791273	2792721	+	succinate-semialdehyde dehydrogenase (NADP(+)) GabD	b2662	gabT	2792735	2794015	+	4-aminobutyrate aminotransferase GabT
YES	0.556559	YES	b2662	gabT	2792735	2794015	+	4-aminobutyrate aminotransferase GabT	b2663	gabP	2794253	2795653	+	4-aminobutanoate:H(+) symporter
YES	0.679443	NO	b2663	gabP	2794253	2795653	+	4-aminobutanoate:H(+) symporter	b2664	glaR	2795674	2796336	+	DNA-binding transcriptional repressor GlaR
YES	0.61064	YES	b2665	kbp	2796337	2796786	-	K(+) binding protein	b2666	yqaE	2796870	2797028	-	Pmp3 family protein YqaE
YES	0.587568	YES	b2667	ygaV	2797211	2797510	+	putative DNA-binding transcriptional regulator YgaV	b2668	ygaP	2797520	2798044	+	thiosulfate sulfurtransferase YgaP
NO	0.45435	NO	b2672	ygaM	2800146	2800475	+	DUF883 domain-containing protein YgaM	b2673	nrdH	2800723	2800968	+	glutaredoxin-like protein NrdH
YES	0.773158	YES	b2673	nrdH	2800723	2800968	+	glutaredoxin-like protein NrdH	b2674	nrdI	2800965	2801375	+	dimanganese-tyrosyl radical cofactor maintenance flavodoxin NrdI
YES	0.785029	YES	b2674	nrdI	2800965	2801375	+	dimanganese-tyrosyl radical cofactor maintenance flavodoxin NrdI	b2675	nrdE	2801348	2803492	+	ribonucleoside-diphosphate reductase 2 subunit alpha
YES	0.756026	YES	b2675	nrdE	2801348	2803492	+	ribonucleoside-diphosphate reductase 2 subunit alpha	b2676	nrdF	2803502	2804461	+	ribonucleoside-diphosphate reductase 2 subunit beta
NO	0.215298	NO	b2676	nrdF	2803502	2804461	+	ribonucleoside-diphosphate reductase 2 subunit beta	b2677	proV	2804815	2806017	+	glycine betaine ABC transporter ATP binding subunit ProV
YES	0.759462	YES	b2677	proV	2804815	2806017	+	glycine betaine ABC transporter ATP binding subunit ProV	b2678	proW	2806010	2807074	+	glycine betaine ABC transporter membrane subunit ProW
YES	0.711378	YES	b2678	proW	2806010	2807074	+	glycine betaine ABC transporter membrane subunit ProW	b2679	proX	2807132	2808124	+	glycine betaine ABC transporter periplasmic binding protein ProX
YES	0.734476	YES	b2682	ygaZ	2809617	2810354	+	L-valine exporter%2C YgaZ component	b2683	ygaH	2810344	2810679	+	L-valine exporter%2C YgaH component
YES	0.618072	NO	b2683	ygaH	2810344	2810679	+	L-valine exporter%2C YgaH component	b2684	mprA	2810770	2811300	+	DNA-binding transcriptional regulator MprA
YES	0.562626	YES	b2684	mprA	2810770	2811300	+	DNA-binding transcriptional regulator MprA	b2685	emrA	2811427	2812599	+	multidrug efflux pump membrane fusion protein EmrA
YES	0.708086	YES	b2685	emrA	2811427	2812599	+	multidrug efflux pump membrane fusion protein EmrA	b2686	emrB	2812616	2814154	+	multidrug efflux pump membrane subunit EmrB
YES	0.689365	NO	b2688	gshA	2814883	2816439	-	glutamate--cysteine ligase	b2689	yqaA	2816512	2816940	-	DedA family protein YqaA
YES	0.558216	YES	b2689	yqaA	2816512	2816940	-	DedA family protein YqaA	b2690	yqaB	2816937	2817503	-	fructose-1-phosphate phosphatase YqaB
NO	0.312746	NO	b2696	csrA	2818961	2819146	-	carbon storage regulator	b2697	alaS	2819381	2822011	-	alanine--tRNA ligase/DNA-binding transcriptional repressor
NO	0.369147	NO	b2697	alaS	2819381	2822011	-	alanine--tRNA ligase/DNA-binding transcriptional repressor	b2698	recX	2822139	2822639	-	RecA inhibitor RecX
YES	0.699692	YES	b2698	recX	2822139	2822639	-	RecA inhibitor RecX	b2699	recA	2822708	2823769	-	DNA recombination/repair protein RecA
YES	0.504984	NO	b2699	recA	2822708	2823769	-	DNA recombination/repair protein RecA	b2700	pncC	2823849	2824346	-	NMN aminohydrolase
YES	0.571001	NO	b2700	pncC	2823849	2824346	-	NMN aminohydrolase	b2701	mltB	2824491	2825576	-	membrane-bound lytic murein transglycosylase B
YES	0.77435	YES	b2702	srlA	2825832	2826395	+	sorbitol-specific PTS enzyme IIC2 component	b2703	srlE	2826392	2827351	+	sorbitol-specific PTS enzyme IIBC1 component
YES	0.760326	YES	b2703	srlE	2826392	2827351	+	sorbitol-specific PTS enzyme IIBC1 component	b2704	srlB	2827362	2827733	+	sorbitol-specific PTS enzyme IIA component
YES	0.583104	YES	b2704	srlB	2827362	2827733	+	sorbitol-specific PTS enzyme IIA component	b2705	srlD	2827737	2828516	+	sorbitol-6-phosphate 2-dehydrogenase
NO	0.455701	YES	b2705	srlD	2827737	2828516	+	sorbitol-6-phosphate 2-dehydrogenase	b2706	gutM	2828621	2828980	+	DNA-binding transcriptional activator GutM
YES	0.678394	YES	b2706	gutM	2828621	2828980	+	DNA-binding transcriptional activator GutM	b2707	srlR	2829047	2829820	+	DNA-binding transcriptional repressor SrlR
YES	0.735316	YES	b2707	srlR	2829047	2829820	+	DNA-binding transcriptional repressor SrlR	b2708	gutQ	2829813	2830778	+	D-arabinose 5-phosphate isomerase GutQ
YES	0.780306	YES	b2710	norV	2832476	2833915	+	anaerobic nitric oxide reductase flavorubredoxin	b2711	norW	2833912	2835045	+	NADH:flavorubredoxin reductase
YES	0.504276	YES	b2712	hypF	2835173	2837425	-	carbamoyl--[HypE] ligase	b2713	hydN	2837578	2838105	-	putative electron transport protein HydN
NO	0.442068	NO	b2713	hydN	2837578	2838105	-	putative electron transport protein HydN	b2714	ascG	2838254	2839264	-	DNA-binding transcriptional repressor AscG
YES	0.750171	YES	b2715	ascF	2839524	2840981	+	beta-glucoside specific PTS enzyme IIBC component	b2716	ascB	2840990	2842414	+	6-phospho-beta-glucosidase AscB
YES	0.722696	YES	b2717	hycI	2842573	2843043	-	hydrogenase 3 maturation protease	b2718	hycH	2843036	2843446	-	formate hydrogenlyase assembly protein
YES	0.731724	YES	b2718	hycH	2843036	2843446	-	formate hydrogenlyase assembly protein	b2719	hycG	2843443	2844210	-	formate hydrogenlyase subunit HycG
YES	0.734943	YES	b2719	hycG	2843443	2844210	-	formate hydrogenlyase subunit HycG	b2720	hycF	2844210	2844752	-	formate hydrogenlyase subunit HycF
YES	0.726197	YES	b2720	hycF	2844210	2844752	-	formate hydrogenlyase subunit HycF	b2721	hycE	2844762	2846471	-	formate hydrogenlyase subunit HycE
YES	0.667566	YES	b2721	hycE	2844762	2846471	-	formate hydrogenlyase subunit HycE	b2722	hycD	2846489	2847412	-	formate hydrogenlyase subunit HycD
YES	0.767571	YES	b2722	hycD	2846489	2847412	-	formate hydrogenlyase subunit HycD	b2723	hycC	2847415	2849241	-	formate hydrogenlyase subunit HycC
YES	0.734525	YES	b2723	hycC	2847415	2849241	-	formate hydrogenlyase subunit HycC	b2724	hycB	2849238	2849849	-	formate hydrogenlyase subunit HycB
YES	0.648492	YES	b2724	hycB	2849238	2849849	-	formate hydrogenlyase subunit HycB	b2725	hycA	2849974	2850435	-	regulator of the transcriptional regulator FhlA
YES	0.733603	YES	b2726	hypA	2850647	2850997	+	hydrogenase 3 nickel incorporation protein HypA	b2727	hypB	2851001	2851873	+	hydrogenase isoenzymes nickel incorporation protein HypB
YES	0.766341	YES	b2727	hypB	2851001	2851873	+	hydrogenase isoenzymes nickel incorporation protein HypB	b2728	hypC	2851864	2852136	+	hydrogenase maturation factor HypC
YES	0.762854	YES	b2728	hypC	2851864	2852136	+	hydrogenase maturation factor HypC	b2729	hypD	2852136	2853257	+	Fe-(CN)2CO cofactor assembly scaffold protein HypD
YES	0.766162	YES	b2729	hypD	2852136	2853257	+	Fe-(CN)2CO cofactor assembly scaffold protein HypD	b2730	hypE	2853254	2854264	+	carbamoyl dehydratase HypE
YES	0.593743	YES	b2730	hypE	2853254	2854264	+	carbamoyl dehydratase HypE	b2731	fhlA	2854338	2856416	+	DNA-binding transcriptional activator FhlA
NO	0.469606	NO	b2733	mutS	2857093	2859654	+	DNA mismatch repair protein MutS	b2734	pphB	2859760	2860416	+	phosphoprotein phosphatase 2
YES	0.779322	YES	b2736	ygbJ	2861430	2862338	+	putative L-threonate dehydrogenase	b2737	ygbK	2862335	2863501	+	putative 3-oxo-tetronate kinase YgbK
YES	0.713161	NO	b2737	ygbK	2862335	2863501	+	putative 3-oxo-tetronate kinase YgbK	b2738	ygbL	2863593	2864231	+	putative 3-oxo-tetronate 4-phosphate decarboxylase YgbL
YES	0.773267	YES	b2738	ygbL	2863593	2864231	+	putative 3-oxo-tetronate 4-phosphate decarboxylase YgbL	b2739	ygbM	2864236	2865012	+	putative 2-oxo-tetronate isomerase YgbM
YES	0.660275	NO	b2739	ygbM	2864236	2865012	+	putative 2-oxo-tetronate isomerase YgbM	b2740	ygbN	2865101	2866465	+	putative transporter YgbN
YES	0.696824	YES	b2741	rpoS	2866559	2867551	-	RNA polymerase sigma factor RpoS	b2742	nlpD	2867614	2868753	-	murein hydrolase activator NlpD
YES	0.511553	NO	b2742	nlpD	2867614	2868753	-	murein hydrolase activator NlpD	b2743	pcm	2868893	2869519	-	protein-L-isoaspartate O-methyltransferase
YES	0.763235	YES	b2743	pcm	2868893	2869519	-	protein-L-isoaspartate O-methyltransferase	b2744	umpG	2869513	2870274	-	broad specificity 5'(3')-nucleotidase and polyphosphatase
YES	0.767676	NO	b2744	umpG	2869513	2870274	-	broad specificity 5'(3')-nucleotidase and polyphosphatase	b2745	truD	2870255	2871304	-	tRNA pseudouridine(13) synthase
YES	0.754273	NO	b2745	truD	2870255	2871304	-	tRNA pseudouridine(13) synthase	b2746	ispF	2871301	2871780	-	2-C-methyl-D-erythritol 2%2C4-cyclodiphosphate synthase
YES	0.75196	YES	b2746	ispF	2871301	2871780	-	2-C-methyl-D-erythritol 2%2C4-cyclodiphosphate synthase	b2747	ispD	2871780	2872490	-	2-C-methyl-D-erythritol 4-phosphate cytidylyltransferase
YES	0.691839	NO	b2747	ispD	2871780	2872490	-	2-C-methyl-D-erythritol 4-phosphate cytidylyltransferase	b2748	ftsB	2872509	2872820	-	cell division protein FtsB
NO	0.438231	NO	b2748	ftsB	2872509	2872820	-	cell division protein FtsB	b2749	ygbE	2873014	2873337	-	DUF3561 domain-containing inner membrane protein YgbE
YES	0.632821	NO	b2749	ygbE	2873014	2873337	-	DUF3561 domain-containing inner membrane protein YgbE	b2750	cysC	2873387	2873992	-	adenylyl-sulfate kinase
YES	0.756578	YES	b2750	cysC	2873387	2873992	-	adenylyl-sulfate kinase	b2751	cysN	2873992	2875419	-	sulfate adenylyltransferase subunit 1
YES	0.761908	YES	b2751	cysN	2873992	2875419	-	sulfate adenylyltransferase subunit 1	b2752	cysD	2875421	2876329	-	sulfate adenylyltransferase subunit 2
YES	0.67754	YES	b2754	cas2	2878569	2878853	-	CRISPR-associated endoribonuclease Cas2	b2755	cas1	2878855	2879772	-	multifunctional nuclease Cas1
YES	0.745288	YES	b2755	cas1	2878855	2879772	-	multifunctional nuclease Cas1	b2756	casE	2879788	2880387	-	pre-CRISPR RNA endonuclease
YES	0.78265	YES	b2756	casE	2879788	2880387	-	pre-CRISPR RNA endonuclease	b2757	casD	2880374	2881048	-	type I-E CRISPR system Cascade subunit CasD
YES	0.760854	YES	b2757	casD	2880374	2881048	-	type I-E CRISPR system Cascade subunit CasD	b2758	casC	2881051	2882142	-	type I-E CRISPR system Cascade subunit CasC
YES	0.764686	YES	b2758	casC	2881051	2882142	-	type I-E CRISPR system Cascade subunit CasC	b2759	casB	2882155	2882637	-	type I-E CRISPR system Cascade subunit CasB
YES	0.748922	YES	b2759	casB	2882155	2882637	-	type I-E CRISPR system Cascade subunit CasB	b2760	casA	2882630	2884138	-	type I-E CRISPR system Cascade subunit CasA
NO	0.162692	NO	b2760	casA	2882630	2884138	-	type I-E CRISPR system Cascade subunit CasA	b2761	cas3	2884553	2887219	-	CRISPR-associated endonuclease/helicase Cas3
YES	0.713722	YES	b2762	cysH	2887578	2888312	-	phosphoadenosine phosphosulfate reductase	b2763	cysI	2888387	2890099	-	sulfite reductase%2C hemoprotein subunit
YES	0.768083	YES	b2763	cysI	2888387	2890099	-	sulfite reductase%2C hemoprotein subunit	b2764	cysJ	2890099	2891898	-	sulfite reductase%2C flavoprotein subunit
NO	0.462897	NO	b2765	queD	2892214	2892579	+	6-carboxy-5%2C6%2C7%2C8-tetrahydropterin synthase	b2766	ygcN	2892657	2893928	+	putative oxidoreductase with FAD/NAD(P)-binding domain
YES	0.701639	YES	b2766	ygcN	2892657	2893928	+	putative oxidoreductase with FAD/NAD(P)-binding domain	b2767	ygcO	2893919	2894179	+	putative 4Fe-4S cluster-containing protein
YES	0.67539	YES	b2767	ygcO	2893919	2894179	+	putative 4Fe-4S cluster-containing protein	b2768	ygcP	2894196	2894771	+	putative anti-terminator regulatory protein
YES	0.749051	YES	b2769	ygcQ	2894919	2895779	-	putative flavoprotein	b2770	ygcR	2895776	2896555	-	putative flavoprotein
YES	0.780508	NO	b2770	ygcR	2895776	2896555	-	putative flavoprotein	b2771	ygcS	2896533	2897870	-	putative transporter YgcS
YES	0.697336	NO	b2771	ygcS	2896533	2897870	-	putative transporter YgcS	b4463	ygcU	2897964	2899418	-	putative FAD-containing dehydrogenase
YES	0.719667	NO	b4463	ygcU	2897964	2899418	-	putative FAD-containing dehydrogenase	b2774	ygcW	2899488	2900273	-	putative deoxygluconate dehydrogenase
YES	0.75139	YES	b2775	yqcE	2900592	2901869	+	putative transport protein YqcE	b2776	ygcE	2901896	2903374	+	putative sugar kinase YgcE
YES	0.726431	NO	b4682	yqcG	2905557	2905697	+	cell envelope stress response protein YqcG	b2778	ygcG	2905711	2906583	+	TPM domain-containing protein YgcG
YES	0.635498	YES	b2779	eno	2906643	2907941	-	enolase	b2780	pyrG	2908029	2909666	-	CTP synthetase
NO	0.416186	NO	b2780	pyrG	2908029	2909666	-	CTP synthetase	b2781	mazG	2909894	2910685	-	nucleoside triphosphate pyrophosphohydrolase
YES	0.578246	YES	b2781	mazG	2909894	2910685	-	nucleoside triphosphate pyrophosphohydrolase	b2782	mazF	2910756	2911091	-	endoribonuclease toxin MazF
YES	0.572314	YES	b2782	mazF	2910756	2911091	-	endoribonuclease toxin MazF	b2783	mazE	2911091	2911339	-	antitoxin of the MazF-MazE toxin-antitoxin system MazE
YES	0.588468	YES	b2783	mazE	2911091	2911339	-	antitoxin of the MazF-MazE toxin-antitoxin system MazE	b2784	relA	2911417	2913651	-	GDP/GTP pyrophosphokinase
YES	0.66626	NO	b2784	relA	2911417	2913651	-	GDP/GTP pyrophosphokinase	b2785	rlmD	2913699	2915000	-	23S rRNA m(5)U1939 methyltransferase
YES	0.762775	YES	b2787	gudD	2918045	2919385	-	D-glucarate dehydratase	b2788	gudX	2919406	2920746	-	glucarate dehydratase-related protein
YES	0.771892	YES	b2788	gudX	2919406	2920746	-	glucarate dehydratase-related protein	b2789	gudP	2920748	2922100	-	galactarate/D-glucarate transporter GudP
NO	0.174521	NO	b2789	gudP	2920748	2922100	-	galactarate/D-glucarate transporter GudP	b2790	yqcA	2922535	2922984	-	putative flavodoxin YqcA
YES	0.668306	YES	b2790	yqcA	2922535	2922984	-	putative flavodoxin YqcA	b2791	truC	2923002	2923784	-	tRNA pseudouridine(65) synthase
YES	0.768847	YES	b2791	truC	2923002	2923784	-	tRNA pseudouridine(65) synthase	b2792	yqcC	2923784	2924113	-	DUF446 domain-containing protein YqcC
NO	0.496013	NO	b2794	queF	2925348	2926196	+	7-cyano-7-deazaguanine reductase	b2795	ppnN	2926308	2927672	+	nucleotide 5'-monophosphate nucleosidase
NO	0.12119	NO	b2795	ppnN	2926308	2927672	+	nucleotide 5'-monophosphate nucleosidase	b2796	sdaC	2928229	2929518	+	L-serine:H(+) symporter SdaC
YES	0.729283	YES	b2796	sdaC	2928229	2929518	+	L-serine:H(+) symporter SdaC	b2797	sdaB	2929576	2930943	+	L-serine deaminase II
NO	0.470686	NO	b2797	sdaB	2929576	2930943	+	L-serine deaminase II	b2798	ygdG	2931055	2931810	+	flap endonuclease
YES	0.757933	YES	b2799	fucO	2931865	2933013	-	L-1%2C2-propanediol oxidoreductase	b2800	fucA	2933041	2933688	-	L-fuculose-phosphate aldolase
YES	0.75349	YES	b2801	fucP	2934235	2935551	+	L-fucose:H(+) symporter	b2802	fucI	2935584	2937359	+	L-fucose isomerase
YES	0.69866	YES	b2802	fucI	2935584	2937359	+	L-fucose isomerase	b2803	fucK	2937468	2938886	+	L-fuculokinase
YES	0.767232	YES	b2803	fucK	2937468	2938886	+	L-fuculokinase	b2804	fucU	2938888	2939310	+	L-fucose mutarotase
YES	0.614335	YES	b2804	fucU	2938888	2939310	+	L-fucose mutarotase	b2805	fucR	2939368	2940099	+	DNA-binding transcriptional activator FucR
YES	0.713299	NO	b2806	rlmM	2940143	2941243	-	23S rRNA 2'-O-ribose C2498 methyltransferase	b2807	ygdD	2941236	2941631	-	DUF423 domain-containing inner membrane protein YgdD
YES	0.663534	NO	b2807	ygdD	2941236	2941631	-	DUF423 domain-containing inner membrane protein YgdD	b2808	gcvA	2941650	2942567	-	DNA-binding transcriptional dual regulator GcvA
YES	0.733812	YES	b2810	csdA	2943337	2944542	+	cysteine sulfinate desulfinase	b2811	csdE	2944542	2944985	+	sulfur acceptor protein CsdE
NO	0.483306	NO	b2812	tcdA	2945036	2945842	-	tRNA threonylcarbamoyladenosine dehydratase	b2813	mltA	2946081	2947178	-	membrane-bound lytic murein transglycosylase A
YES	0.712552	YES	b2819	recD	2950635	2952461	-	exodeoxyribonuclease V subunit RecD	b2820	recB	2952461	2956003	-	exodeoxyribonuclease V subunit RecB
YES	0.746041	YES	b2820	recB	2952461	2956003	-	exodeoxyribonuclease V subunit RecB	b2821	ptrA	2955996	2958884	-	protease 3
YES	0.57776	NO	b2821	ptrA	2955996	2958884	-	protease 3	b2822	recC	2959060	2962428	-	exodeoxyribonuclease V subunit RecC
YES	0.660677	YES	b2822	recC	2959060	2962428	-	exodeoxyribonuclease V subunit RecC	b2823	ppdC	2962441	2962764	-	prepilin-type N-terminal cleavage/methylation domain-containing protein PpdC
YES	0.70279	YES	b2823	ppdC	2962441	2962764	-	prepilin-type N-terminal cleavage/methylation domain-containing protein PpdC	b2824	ygdB	2962749	2963156	-	DUF2509 domain-containing protein YgdB
YES	0.760562	YES	b2824	ygdB	2962749	2963156	-	DUF2509 domain-containing protein YgdB	b2825	ppdB	2963153	2963716	-	prepilin-type N-terminal cleavage/methylation domain-containing protein PpdB
YES	0.773119	YES	b2825	ppdB	2963153	2963716	-	prepilin-type N-terminal cleavage/methylation domain-containing protein PpdB	b2826	ppdA	2963707	2964177	-	prepilin-type N-terminal cleavage/methylation domain-containing protein PpdA
NO	0.326762	NO	b2826	ppdA	2963707	2964177	-	prepilin-type N-terminal cleavage/methylation domain-containing protein PpdA	b2827	thyA	2964361	2965155	-	thymidylate synthase
YES	0.593658	YES	b2827	thyA	2964361	2965155	-	thymidylate synthase	b2828	lgt	2965162	2966037	-	phosphatidylglycerol--prolipoprotein diacylglyceryl transferase
YES	0.5825	NO	b2828	lgt	2965162	2966037	-	phosphatidylglycerol--prolipoprotein diacylglyceryl transferase	b2829	ptsP	2966188	2968434	-	phosphoenolpyruvate-protein phosphotransferase PtsP
YES	0.722085	YES	b2829	ptsP	2966188	2968434	-	phosphoenolpyruvate-protein phosphotransferase PtsP	b2830	rppH	2968447	2968977	-	RNA pyrophosphohydrolase
NO	0.253968	NO	b2830	rppH	2968447	2968977	-	RNA pyrophosphohydrolase	b4610	ygdT	2969330	2969476	-	YgdT
YES	0.547354	NO	b2831	mutH	2969662	2970351	+	DNA mismatch repair protein MutH	b2832	ygdQ	2970420	2971133	+	PF03741 family inner membrane protein YgdQ
NO	0.368867	NO	b2832	ygdQ	2970420	2971133	+	PF03741 family inner membrane protein YgdQ	b2833	ygdR	2971271	2971489	+	DUF903 domain-containing lipoprotein YgdR
YES	0.503312	NO	b2833	ygdR	2971271	2971489	+	DUF903 domain-containing lipoprotein YgdR	b2834	tas	2971597	2972637	+	putative NADP(H)-dependent aldo-keto reductase Tas
YES	0.757635	YES	b2835	lplT	2972669	2973862	-	lysophospholipid transporter	b2836	aas	2973855	2976014	-	fused 2-acylglycerophospho-ethanolamine acyltransferase/acyl-acyl carrier protein synthetase
YES	0.62709	YES	b2840	ygeA	2979943	2980635	-	amino acid racemase YgeA	b2841	araE	2980764	2982182	-	arabinose:H(+) symporter
NO	0.221675	NO	b2841	araE	2980764	2982182	-	arabinose:H(+) symporter	b2842	kduD	2982497	2983258	-	putative 2-keto-3-deoxy-D-gluconate dehydrogenase
YES	0.757442	NO	b2842	kduD	2982497	2983258	-	putative 2-keto-3-deoxy-D-gluconate dehydrogenase	b2843	kduI	2983288	2984124	-	5-dehydro-4-deoxy-D-glucuronate isomerase
NO	0.287328	NO	b2843	kduI	2983288	2984124	-	5-dehydro-4-deoxy-D-glucuronate isomerase	b2844	yqeF	2984411	2985592	-	putative acyltransferase
NO	0.206464	NO	b2845	yqeG	2985847	2987076	+	putative transporter YqeG	b2846	yqeH	2987536	2988168	+	putative LuxR family transcriptional regulator YqeH
NO	0.404368	NO	b2846	yqeH	2987536	2988168	+	putative LuxR family transcriptional regulator YqeH	b2847	yqeI	2988502	2989311	+	putative transcriptional regulator YqeI
YES	0.750697	YES	b2847	yqeI	2988502	2989311	+	putative transcriptional regulator YqeI	b2848	yqeJ	2989304	2989786	+	protein YqeJ
YES	0.72427	NO	b4683	yqeL	2989819	2989899	-	uncharacterized protein YqeL	b2849	yqeK	2989935	2990360	-	protein YqeK
NO	0.485284	NO	b2851	ygeG	2991268	2991759	+	TPR repeat-containing putative chaperone YgeG	b2852	ygeH	2992094	2993470	+	putative transcriptional regulator YgeH
YES	0.630174	NO	b2852	ygeH	2992094	2993470	+	putative transcriptional regulator YgeH	b2853	ygeI	2993638	2993856	+	protein YgeI
YES	0.782835	YES	b2860	insD4	2996372	2997277	-	IS2 insertion element protein InsB	b2861	insC4	2997235	2997600	-	IS2 insertion element repressor InsA
YES	0.765805	YES	b2866	xdhA	3000345	3002603	+	putative xanthine dehydrogenase molybdenum-binding subunit XdhA	b2867	xdhB	3002614	3003492	+	putative xanthine dehydrogenase FAD-binding subunit XdhB
YES	0.769806	YES	b2867	xdhB	3002614	3003492	+	putative xanthine dehydrogenase FAD-binding subunit XdhB	b2868	xdhC	3003489	3003968	+	putative xanthine dehydrogenase iron-sulfur-binding subunit XdhC
YES	0.734482	NO	b2870	ygeW	3006262	3007452	+	putative carbamoyltransferase YgeW	b2871	ygeX	3007510	3008706	+	2%2C3-diaminopropionate ammonia-lyase
YES	0.735602	NO	b2871	ygeX	3007510	3008706	+	2%2C3-diaminopropionate ammonia-lyase	b2872	ygeY	3008764	3009975	+	putative peptidase YgeY
YES	0.72652	NO	b2872	ygeY	3008764	3009975	+	putative peptidase YgeY	b2873	hyuA	3010028	3011413	+	phenylhydantoinase
YES	0.732156	NO	b2873	hyuA	3010028	3011413	+	phenylhydantoinase	b2874	yqeA	3011461	3012393	+	putative amino acid kinase YqeA
YES	0.710166	NO	b2875	yqeB	3012614	3014239	-	XdhC-CoxI family protein YqeB	b2876	yqeC	3014287	3015057	-	uncharacterized protein YqeC
NO	0.240527	NO	b2877	mocA	3015160	3015738	+	molybdenum cofactor cytidylyltransferase	b2878	ygfK	3016060	3019158	+	putative oxidoreductase%2C Fe-S subunit
YES	0.773807	YES	b2878	ygfK	3016060	3019158	+	putative oxidoreductase%2C Fe-S subunit	b2879	ssnA	3019161	3020489	+	putative aminohydrolase SsnA
YES	0.737918	NO	b2879	ssnA	3019161	3020489	+	putative aminohydrolase SsnA	b2880	ygfM	3020540	3021319	+	putative oxidoreductase
YES	0.77788	YES	b2880	ygfM	3020540	3021319	+	putative oxidoreductase	b2881	xdhD	3021316	3024186	+	fused putative xanthine/hypoxanthine oxidase: molybdopterin-binding subunit and Fe-S binding subunit
YES	0.627462	NO	b2881	xdhD	3021316	3024186	+	fused putative xanthine/hypoxanthine oxidase: molybdopterin-binding subunit and Fe-S binding subunit	b2882	xanQ	3024351	3025751	+	xanthine:H(+) symporter XanQ
YES	0.747113	YES	b2882	xanQ	3024351	3025751	+	xanthine:H(+) symporter XanQ	b2883	guaD	3025766	3027085	+	guanine deaminase
YES	0.74661	YES	b2883	guaD	3025766	3027085	+	guanine deaminase	b4464	ghxQ	3027121	3028488	+	guanine/hypoxanthine transporter GhxQ
YES	0.766017	YES	b2886	ygfS	3028524	3029012	-	putative electron transport protein YgfS	b2887	ygfT	3029012	3030931	-	putative oxidoreductase YgfT
YES	0.5245	NO	b2888	uacT	3031367	3032815	+	urate:H(+) symporter	b4684	yqfG	3032817	3032942	+	uncharacterized protein YqfG
YES	0.758609	YES	b2890	lysS	3033657	3035174	-	lysine--tRNA ligase	b2891	prfB	3035184	3036206	-	peptide chain release factor RF2
YES	0.55389	YES	b2891	prfB	3035184	3036206	-	peptide chain release factor RF2	b2892	recJ	3036373	3038106	-	ssDNA-specific exonuclease RecJ
YES	0.726388	YES	b2892	recJ	3036373	3038106	-	ssDNA-specific exonuclease RecJ	b2893	dsbC	3038112	3038822	-	protein disulfide isomerase DsbC
YES	0.713684	YES	b2893	dsbC	3038112	3038822	-	protein disulfide isomerase DsbC	b2894	xerD	3038847	3039743	-	site-specific recombinase
YES	0.680072	YES	b2896	ygfX	3040416	3040823	-	protein YgfX	b2897	sdhE	3040804	3041070	-	FAD assembly factor
NO	0.374467	NO	b2899	yqfA	3042489	3043148	-	hemolysin-III family protein YqfA	b2900	yqfB	3043312	3043623	-	N(4)-acetylcytidine amidohydrolase
NO	0.479704	NO	b2902	ygfF	3045158	3045901	-	putative oxidoreductase YgfF	b2903	gcvP	3046168	3049041	-	glycine decarboxylase
YES	0.642744	YES	b2903	gcvP	3046168	3049041	-	glycine decarboxylase	b2904	gcvH	3049160	3049549	-	glycine cleavage system H protein
YES	0.729243	YES	b2904	gcvH	3049160	3049549	-	glycine cleavage system H protein	b2905	gcvT	3049573	3050667	-	aminomethyltransferase
YES	0.727248	YES	b2906	ubiI	3051115	3052317	-	2-octaprenylphenol 6-hydroxylase	b2907	ubiH	3052340	3053518	-	2-octaprenyl-6-methoxyphenol 4-hydroxylase
YES	0.751439	YES	b2907	ubiH	3052340	3053518	-	2-octaprenyl-6-methoxyphenol 4-hydroxylase	b2908	pepP	3053515	3054840	-	Xaa-Pro aminopeptidase
YES	0.535956	YES	b2908	pepP	3053515	3054840	-	Xaa-Pro aminopeptidase	b2909	ygfB	3054866	3055444	-	PF03695 family protein YgfB
NO	0.298929	NO	b4665	ibsC	3056890	3056949	-	toxic peptide IbsC	b2913	serA	3057178	3058410	-	phosphoglycerate dehydrogenase
NO	0.436219	NO	b2913	serA	3057178	3058410	-	phosphoglycerate dehydrogenase	b2914	rpiA	3058666	3059325	-	ribose-5-phosphate isomerase A
NO	0.346805	NO	b2916	argP	3059753	3060646	+	DNA-binding transcriptional dual regulator ArgP	b2917	scpA	3060850	3062994	+	methylmalonyl-CoA mutase
YES	0.775697	YES	b2917	scpA	3060850	3062994	+	methylmalonyl-CoA mutase	b2918	argK	3062987	3063982	+	methylmalonyl-CoA mutase-interacting GTPase YgfD
YES	0.761789	YES	b2918	argK	3062987	3063982	+	methylmalonyl-CoA mutase-interacting GTPase YgfD	b2919	scpB	3063993	3064778	+	methylmalonyl-CoA decarboxylase
YES	0.749183	YES	b2919	scpB	3063993	3064778	+	methylmalonyl-CoA decarboxylase	b2920	scpC	3064802	3066280	+	propionyl-CoA:succinate CoA transferase
NO	0.373593	NO	b2921	ygfI	3066277	3067173	-	putative DNA-binding transcriptional regulator YgfI	b2922	yggE	3067340	3068080	-	DUF541 domain-containing protein YggE
NO	0.489745	NO	b2922	yggE	3067340	3068080	-	DUF541 domain-containing protein YggE	b2923	argO	3068173	3068808	-	L-arginine exporter
NO	0.421227	NO	b2923	argO	3068173	3068808	-	L-arginine exporter	b2924	mscS	3068947	3069807	-	small conductance mechanosensitive channel MscS
NO	0.318457	NO	b2924	mscS	3068947	3069807	-	small conductance mechanosensitive channel MscS	b2925	fbaA	3070165	3071244	-	fructose-bisphosphate aldolase class II
YES	0.580985	YES	b2925	fbaA	3070165	3071244	-	fructose-bisphosphate aldolase class II	b2926	pgk	3071459	3072622	-	phosphoglycerate kinase
YES	0.68309	YES	b2926	pgk	3071459	3072622	-	phosphoglycerate kinase	b2927	epd	3072672	3073691	-	D-erythrose-4-phosphate dehydrogenase
NO	0.379234	NO	b2927	epd	3072672	3073691	-	D-erythrose-4-phosphate dehydrogenase	b2928	yggC	3073976	3074689	-	P-loop NTPase domain-containing protein YggC
YES	0.573601	YES	b2928	yggC	3073976	3074689	-	P-loop NTPase domain-containing protein YggC	b2929	fumE	3074686	3075195	-	fumarase E
NO	0.495389	YES	b2929	fumE	3074686	3075195	-	fumarase E	b2930	yggF	3075217	3076182	-	fructose 1%2C6-bisphosphatase YggF
YES	0.770068	YES	b2930	yggF	3075217	3076182	-	fructose 1%2C6-bisphosphatase YggF	b4465	yggP	3076179	3077456	-	putative zinc-binding dehydrogenase YggP
YES	0.748869	YES	b4465	yggP	3076179	3077456	-	putative zinc-binding dehydrogenase YggP	b2933	cmtA	3077471	3078859	-	mannitol-specific PTS enzyme IICB component CmtA
YES	0.744438	YES	b2933	cmtA	3077471	3078859	-	mannitol-specific PTS enzyme IICB component CmtA	b2934	cmtB	3078887	3079330	-	mannitol-specific PTS enzyme IIA component CmtB
NO	0.209816	NO	b2934	cmtB	3078887	3079330	-	mannitol-specific PTS enzyme IIA component CmtB	b2935	tktA	3079644	3081635	-	transketolase 1
YES	0.61726	YES	b2937	speB	3082877	3083797	-	agmatinase	b2938	speA	3083935	3085911	-	biosynthetic arginine decarboxylase
YES	0.683739	NO	b2938	speA	3083935	3085911	-	biosynthetic arginine decarboxylase	b2939	yqgB	3085920	3086051	-	acid stress response protein YqgB
YES	0.562557	NO	b2939	yqgB	3085920	3086051	-	acid stress response protein YqgB	b4784	yqgG	3086145	3086288	-	protein YqgG
NO	0.204269	NO	b2942	metK	3086706	3087860	+	methionine adenosyltransferase	b2943	galP	3088284	3089678	+	galactose:H(+) symporter
YES	0.506852	NO	b2943	galP	3088284	3089678	+	galactose:H(+) symporter	b2944	yggI	3089755	3090252	+	protein YggI
YES	0.64024	NO	b2944	yggI	3089755	3090252	+	protein YggI	b2945	endA	3090347	3091054	+	DNA-specific endonuclease I
YES	0.534588	NO	b2945	endA	3090347	3091054	+	DNA-specific endonuclease I	b2946	rsmE	3091134	3091865	+	16S rRNA m(3)U1498 methyltransferase
YES	0.735897	YES	b2946	rsmE	3091134	3091865	+	16S rRNA m(3)U1498 methyltransferase	b2947	gshB	3091878	3092828	+	glutathione synthetase
YES	0.601779	NO	b2947	gshB	3091878	3092828	+	glutathione synthetase	b2948	yqgE	3092937	3093500	+	DUF179 domain-containing protein YqgE
YES	0.754856	YES	b2948	yqgE	3092937	3093500	+	DUF179 domain-containing protein YqgE	b2949	yqgF	3093500	3093916	+	ribonuclease H-like domain-containing nuclease
YES	0.710977	YES	b2951	yggS	3095098	3095802	+	PLP homeostasis protein	b2952	yggT	3095820	3096386	+	uncharacterized protein YggT
YES	0.752625	YES	b2952	yggT	3095820	3096386	+	uncharacterized protein YggT	b2953	yggU	3096383	3096673	+	DUF167 domain-containing protein YggU
YES	0.732037	YES	b2953	yggU	3096383	3096673	+	DUF167 domain-containing protein YggU	b2954	rdgB	3096681	3097274	+	dITP/XTP pyrophosphatase
YES	0.765022	YES	b2954	rdgB	3096681	3097274	+	dITP/XTP pyrophosphatase	b2955	hemW	3097267	3098403	+	heme chaperone HemW
NO	0.396391	NO	b2956	yggM	3098558	3099565	-	DUF1202 domain-containing protein YggM	b2957	ansB	3099682	3100728	-	L-asparaginase 2
NO	0.322974	NO	b2957	ansB	3099682	3100728	-	L-asparaginase 2	b2958	yggN	3100904	3101623	-	DUF2884 domain-containing protein YggN
NO	0.48569	NO	b2958	yggN	3100904	3101623	-	DUF2884 domain-containing protein YggN	b2959	yggL	3101807	3102133	-	putative ribosome assembly factor YggL
YES	0.692211	YES	b2959	yggL	3101807	3102133	-	putative ribosome assembly factor YggL	b2960	trmB	3102133	3102852	-	tRNA m(7)G46 methyltransferase
YES	0.641287	YES	b2961	mutY	3103013	3104065	+	adenine DNA glycosylase	b2962	yggX	3104093	3104368	+	putative Fe(2(+))-trafficking protein
YES	0.607527	YES	b2962	yggX	3104093	3104368	+	putative Fe(2(+))-trafficking protein	b2963	mltC	3104433	3105512	+	membrane-bound lytic murein transglycosylase C
NO	0.335658	YES	b2963	mltC	3104433	3105512	+	membrane-bound lytic murein transglycosylase C	b2964	nupG	3105714	3106970	+	nucleoside:H(+) symporter NupG
NO	0.395575	NO	b2965	speC	3107020	3109155	-	constitutive ornithine decarboxylase	b4785	yqgH	3109317	3109400	-	protein YqgH
NO	0.496992	YES	b2968	yghD	3110590	3111126	-	putative type II secretion system M-type protein YghD	b2969	yghE	3111128	3111988	-	putative type II secretion system L-type protein YghE
YES	0.671943	NO	b2970	yghF	3112054	3113049	-	putative type II secretion system C-type protein YghF	b2971	yghG	3113067	3113477	-	lipoprotein YghG
YES	0.707574	NO	b2971	yghG	3113067	3113477	-	lipoprotein YghG	b2972	pppA	3113543	3114352	-	prepilin peptidase
YES	0.533705	NO	b2972	pppA	3113543	3114352	-	prepilin peptidase	b4466	yghJ	3114550	3119112	-	putative lipoprotein YghJ
NO	0.154636	NO	b4466	yghJ	3114550	3119112	-	putative lipoprotein YghJ	b2975	glcA	3119597	3121279	-	glycolate/lactate:H(+) symporter GlcA
NO	0.381712	YES	b2975	glcA	3119597	3121279	-	glycolate/lactate:H(+) symporter GlcA	b2976	glcB	3121634	3123805	-	malate synthase G
YES	0.749115	YES	b2976	glcB	3121634	3123805	-	malate synthase G	b2977	glcG	3123827	3124231	-	putative heme-binding protein GlcG
YES	0.744895	YES	b2977	glcG	3123827	3124231	-	putative heme-binding protein GlcG	b4467	glcF	3124236	3125459	-	glycolate dehydrogenase%2C putative iron-sulfur subunit
YES	0.762609	YES	b4467	glcF	3124236	3125459	-	glycolate dehydrogenase%2C putative iron-sulfur subunit	b4468	glcE	3125470	3126522	-	glycolate dehydrogenase%2C putative FAD-binding subunit
YES	0.769845	YES	b4468	glcE	3125470	3126522	-	glycolate dehydrogenase%2C putative FAD-binding subunit	b2979	glcD	3126522	3128021	-	glycolate dehydrogenase%2C putative FAD-linked subunit
NO	0.432471	NO	b2983	yghQ	3131341	3132408	-	putative transport protein YghQ	b2984	yghR	3132454	3133212	-	putative ATP-binding protein YghR
NO	0.447111	YES	b2984	yghR	3132454	3133212	-	putative ATP-binding protein YghR	b2985	yghS	3133244	3133957	-	putative ATP-binding protein YghS
NO	0.254705	NO	b2987	pitB	3134872	3136371	-	metal phosphate:H(+) symporter PitB	b2988	gss	3136663	3138522	-	fused glutathionylspermidine amidase/glutathionylspermidine synthetase
YES	0.729871	YES	b2990	hybG	3139716	3139964	-	hydrogenase maturation factor HybG	b2991	hybF	3139977	3140318	-	hydrogenase maturation protein HybF
YES	0.532323	YES	b2991	hybF	3139977	3140318	-	hydrogenase maturation protein HybF	b2992	hybE	3140311	3140799	-	hydrogenase 2-specific chaperone
YES	0.53479	YES	b2992	hybE	3140311	3140799	-	hydrogenase 2-specific chaperone	b2993	hybD	3140792	3141286	-	hydrogenase 2 maturation protease
YES	0.764347	YES	b2993	hybD	3140792	3141286	-	hydrogenase 2 maturation protease	b2994	hybC	3141286	3142989	-	hydrogenase 2 large subunit
YES	0.765444	YES	b2994	hybC	3141286	3142989	-	hydrogenase 2 large subunit	b2995	hybB	3142986	3144164	-	hydrogenase 2 membrane subunit
YES	0.773918	YES	b2995	hybB	3142986	3144164	-	hydrogenase 2 membrane subunit	b2996	hybA	3144154	3145140	-	hydrogenase 2 iron-sulfur protein
YES	0.762535	YES	b2996	hybA	3144154	3145140	-	hydrogenase 2 iron-sulfur protein	b2997	hybO	3145143	3146261	-	hydrogenase 2 small subunit
NO	0.319784	NO	b2997	hybO	3145143	3146261	-	hydrogenase 2 small subunit	b2998	yghW	3146450	3146737	-	DUF2623 domain-containing protein YghW
YES	0.75353	YES	b3005	exbD	3150818	3151243	-	Ton complex subunit ExbD	b3006	exbB	3151250	3151984	-	Ton complex subunit ExbB
NO	0.371857	NO	b3008	metC	3152236	3153423	+	cystathionine beta-lyase/L-cysteine desulfhydrase/alanine racemase	b3009	yghB	3153563	3154222	+	DedA family protein YghB
NO	0.422627	YES	b3011	yqhD	3155355	3156518	+	NADPH-dependent aldehyde reductase YqhD	b3012	dkgA	3156623	3157450	+	methylglyoxal reductase DkgA
NO	0.323334	NO	b3012	dkgA	3156623	3157450	+	methylglyoxal reductase DkgA	b3013	yqhG	3157650	3158576	+	DUF3828 domain-containing protein YqhG
YES	0.692038	NO	b3013	yqhG	3157650	3158576	+	DUF3828 domain-containing protein YqhG	b3014	yqhH	3158627	3158884	+	lipoprotein YqhH
YES	0.581045	NO	b4469	ygiQ	3158927	3161146	-	radical SAM superfamily protein YgiQ	b3017	ftsP	3161257	3162669	-	cell division protein FtsP
YES	0.664731	NO	b3017	ftsP	3161257	3162669	-	cell division protein FtsP	b3018	plsC	3162744	3163481	-	1-acylglycerol-3-phosphate O-acyltransferase PlsC
YES	0.529205	NO	b3018	plsC	3162744	3163481	-	1-acylglycerol-3-phosphate O-acyltransferase PlsC	b3019	parC	3163715	3165973	-	DNA topoisomerase IV subunit A
NO	0.479487	NO	b3019	parC	3163715	3165973	-	DNA topoisomerase IV subunit A	b3020	ygiS	3166111	3167718	-	putative deoxycholate binding periplasmic protein
NO	0.371066	NO	b3020	ygiS	3166111	3167718	-	putative deoxycholate binding periplasmic protein	b3021	mqsA	3167851	3168246	-	antitoxin of the MqsRA toxin-antitoxin system/DNA-binding transcriptional repressor MqsA
YES	0.70721	YES	b3021	mqsA	3167851	3168246	-	antitoxin of the MqsRA toxin-antitoxin system/DNA-binding transcriptional repressor MqsA	b3022	mqsR	3168248	3168544	-	mRNA interferase toxin MqsR
NO	0.341514	NO	b3022	mqsR	3168248	3168544	-	mRNA interferase toxin MqsR	b3023	ygiV	3168749	3169231	-	DNA-binding transcriptional repressor YgiV
YES	0.71028	NO	b3023	ygiV	3168749	3169231	-	DNA-binding transcriptional repressor YgiV	b3024	ygiW	3169284	3169676	-	BOF family protein YgiW
YES	0.751211	YES	b3025	qseB	3169828	3170487	+	DNA-binding transcriptional activator QseB	b3026	qseC	3170484	3171833	+	sensor histidine kinase QseC
YES	0.607319	NO	b3028	mdaB	3172530	3173111	+	NADPH:quinone oxidoreductase MdaB	b3029	ygiN	3173142	3173456	+	putative quinol monooxygenase YgiN
YES	0.666505	YES	b3030	parE	3173504	3175396	-	DNA topoisomerase IV subunit B	b3031	yqiA	3175425	3176006	-	esterase YqiA
YES	0.705901	YES	b3031	yqiA	3175425	3176006	-	esterase YqiA	b3032	cpdA	3176006	3176833	-	cAMP phosphodiesterase
YES	0.5024	YES	b3032	cpdA	3176006	3176833	-	cAMP phosphodiesterase	b3033	yqiB	3176858	3177280	-	DUF1249 domain-containing protein YqiB
YES	0.539961	YES	b3033	yqiB	3176858	3177280	-	DUF1249 domain-containing protein YqiB	b3034	nudF	3177281	3177910	-	ADP-sugar pyrophosphatase
YES	0.55992	YES	b3035	tolC	3178115	3179596	+	outer membrane channel TolC	b3037	ygiB	3179744	3180415	+	DUF1190 domain-containing protein YgiB
YES	0.720712	YES	b3037	ygiB	3179744	3180415	+	DUF1190 domain-containing protein YgiB	b3038	ygiC	3180421	3181581	+	putative acid--amine ligase YgiC
NO	0.295339	NO	b4756	yqiD	3183381	3183551	-	protein YqiD	b3041	ribB	3183813	3184466	-	3%2C4-dihydroxy-2-butanone-4-phosphate synthase
NO	0.22883	NO	b3042	ubiK	3184840	3185130	+	ubiquinone biosynthesis accessory factor UbiK	b3043	ygiL	3185414	3185965	+	putative fimbrial protein YgiL
YES	0.782626	NO	b3044	insC5	3186187	3186552	+	IS2 insertion element repressor InsA	b3045	insD5	3186510	3187415	+	IS2 insertion element protein InsB
YES	0.722799	NO	b3047	yqiH	3189881	3190630	+	putative fimbrial chaperone YqiH	b3048	yqiI	3190632	3191696	+	putative fimbrial protein YqiI
YES	0.686953	YES	b3050	yqiJ	3192208	3192837	+	DUF1449 domain-containing inner membrane protein YqiJ	b3051	yqiK	3192864	3194525	+	flotillin family inner membrane protein YqiK
YES	0.689992	NO	b3052	hldE	3195320	3196753	-	fused heptose 7-phosphate kinase/heptose 1-phosphate adenyltransferase	b3053	glnE	3196801	3199641	-	fused glutamine synthetase deadenylase/glutamine synthetase adenylyltransferase
YES	0.748389	YES	b3053	glnE	3196801	3199641	-	fused glutamine synthetase deadenylase/glutamine synthetase adenylyltransferase	b3054	ygiF	3199664	3200965	-	inorganic triphosphatase
YES	0.635696	YES	b3055	ygiM	3201207	3201827	+	putative signal transduction protein (SH3 domain)	b3056	cca	3201891	3203129	+	fused CCA tRNA nucleotidyltransferase/phosphohydrolase
YES	0.612112	NO	b3057	bacA	3203310	3204131	-	undecaprenyl pyrophosphate phosphatase	b3058	folB	3204221	3204589	-	dihydroneopterin aldolase
YES	0.778702	YES	b3061	ttdA	3206463	3207374	+	L(+)-tartrate dehydratase subunit alpha	b3062	ttdB	3207371	3207976	+	L(+)-tartrate dehydratase subunit beta
YES	0.681895	YES	b3062	ttdB	3207371	3207976	+	L(+)-tartrate dehydratase subunit beta	b3063	ttdT	3208024	3209487	+	L-tartrate:succinate antiporter
YES	0.529472	YES	b3065	rpsU	3210781	3210996	+	30S ribosomal subunit protein S21	b3066	dnaG	3211107	3212852	+	DNA primase
NO	0.484218	YES	b3066	dnaG	3211107	3212852	+	DNA primase	b3067	rpoD	3213047	3214888	+	RNA polymerase sigma factor RpoD
NO	0.3536	NO	b3075	ebgR	3221466	3222449	+	DNA-binding transcriptional repressor EbgR	b3076	ebgA	3222633	3225725	+	evolved beta-D-galactosidase subunit alpha
YES	0.719924	YES	b3076	ebgA	3222633	3225725	+	evolved beta-D-galactosidase subunit alpha	b3077	ebgC	3225722	3226171	+	DUF386 domain-containing evolved beta-D-galactosidase subunit beta
YES	0.669128	NO	b3077	ebgC	3225722	3226171	+	DUF386 domain-containing evolved beta-D-galactosidase subunit beta	b3078	ygjI	3226234	3227667	+	putative transporter YgjI
YES	0.641513	NO	b3078	ygjI	3226234	3227667	+	putative transporter YgjI	b3079	ygjJ	3227801	3228871	+	protein YgjJ
YES	0.762015	YES	b3079	ygjJ	3227801	3228871	+	protein YgjJ	b3080	ygjK	3228888	3231239	+	glycoside hydrolase
NO	0.223714	NO	b3080	ygjK	3228888	3231239	+	glycoside hydrolase	b3081	fadH	3231665	3233683	+	2%2C4-dienoyl-CoA reductase
YES	0.679468	YES	b3082	higA	3233728	3234144	-	antitoxin/DNA-binding transcriptional repressor HigA	b3083	higB	3234141	3234455	-	ribosome-dependent mRNA interferase toxin HigB
NO	0.324232	NO	b3083	higB	3234141	3234455	-	ribosome-dependent mRNA interferase toxin HigB	b3084	rlmG	3234739	3235875	-	23S rRNA m(2)G1835 methyltransferase
YES	0.644305	NO	b3085	ygjP	3235960	3236463	+	putative metal-dependent hydrolase	b3086	ygjQ	3236540	3237232	+	DUF218 domain-containing protein YgjQ
NO	0.441756	NO	b3086	ygjQ	3236540	3237232	+	DUF218 domain-containing protein YgjQ	b3087	ygjR	3237311	3238297	+	putative oxidoreductase YgjR
NO	0.272556	NO	b3087	ygjR	3237311	3238297	+	putative oxidoreductase YgjR	b3088	alx	3238580	3239545	+	putative membrane-bound redox modulator Alx
NO	0.176201	NO	b3088	alx	3238580	3239545	+	putative membrane-bound redox modulator Alx	b3089	sstT	3239944	3241188	+	serine/threonine:Na(+) symporter
NO	0.47536	NO	b3090	ygjV	3241193	3241744	-	inner membrane protein	b3091	uxaA	3241827	3243314	-	D-altronate dehydratase
[truncated: 851 more rows]
