# Supplementary material for: Escherichia coli transcriptome assembly from a compendium of RNA-seq data sets
Source: RNA Biol. 2023 Mar 15;20(1):77–84. doi: 10.1080/15476286.2023.2189331 (PMC10392735; doi:10.1080/15476286.2023.2189331)
Supplement: Supplemental Material [file KRNB_A_2189331_SM7113.zip › Supp_2189331 (1)/Supp_2189331/Supplementary_Table_6 (1).xlsx]

## Sheet: Multi-Gene Transcription Units
Start	Stop	Strand	Gene names	Gene synonyms	Gene products
337	5020	+	b0002,b0003,b0004	thrA,thrB,thrC	fused aspartate kinase/homoserine dehydrogenase 1... homoserine kinase... threonine synthase
8238	9893	+	b0008,b0009	talB,mog	transaldolase B... molybdopterin adenylyltransferase
12163	16557	+	b0014,b0015,b0016	dnaK,dnaJ,insL1	chaperone protein DnaK... chaperone protein DnaJ... IS186/IS421 family transposase
17489	19620	+	b0019,b0020	nhaA,nhaR	Na(+):H(+) antiporter NhaA... DNA-binding transcriptional activator NhaR
19811	20508	-	b0021,b0022	insB1,insA1	IS1 family protein InsB... IS1 family protein InsA
21181	27227	+	b0024,b0025,b0026,b0027,b0028,b0029	yaaY,ribF,ileS,lspA,fkpB,ispH	DUF2575 domain-containing protein YaaY... bifunctional riboflavin kinase/FMN adenylyltransferase... isoleucine--tRNA ligase... lipoprotein signal peptidase... peptidyl-prolyl cis-trans isomerase FkpB... 4-hydroxy-3-methylbut-2-enyl diphosphate reductase
29651	34038	+	b0032,b0033	carA,carB	carbamoyl-phosphate synthetase small subunit... carbamoyl-phosphate synthetase large subunit
34781	41931	-	b0035,b0036,b0037,b0038,b0039,b0040	caiE,caiD,caiC,caiB,caiA,caiT	putative transferase CaiE... crotonobetainyl-CoA hydratase... carnitine--CoA ligase... gamma-butyrobetainyl-CoA:carnitine CoA transferase... crotonobetainyl-CoA reductase... L-carnitine:gamma-butyrobetaine antiporter
42403	49631	+	b0041,b0042,b0043,b0044,b0045,b0046,b0047	fixA,fixB,fixC,fixX,yaaU,kefF,kefC	putative electron transfer flavoprotein FixA... putative electron transfer flavoprotein FixB... putative oxidoreductase FixC... putative ferredoxin FixX... putative transporter YaaU... regulator of KefC-mediated potassium transport and quinone oxidoreductase... K(+) : H(+) antiporter KefC
50380	57109	-	b0049,b0050,b0051,b0052,b0053,b0054	apaH,apaG,rsmA,pdxA,surA,lptD	diadenosine tetraphosphatase... DUF525 domain-containing protein ApaG... 16S rRNA m(6)2A1518%2Cm(6)2A1519 dimethyltransferase... 4-hydroxythreonine-4-phosphate dehydrogenase... chaperone SurA... lipopolysaccharide assembly protein LptD
58474	59279	+	b0056,b0057	yabP,yabQ	putative uncharacterized protein YabP... protein YabQ
59687	70048	-	b0058,b0059,b0060,b0061,b0062,b0063	rluA,rapA,polB,araD,araA,araB	23S rRNA pseudouridine(746) and tRNA pseudouridine(32) synthase... RNA polymerase-binding ATPase and RNAP recycling factor... DNA polymerase II... L-ribulose-5-phosphate 4-epimerase AraD... L-arabinose isomerase... ribulokinase
72229	75480	-	b0066,b0067,b0068	thiQ,thiP,thiB	thiamine ABC transporter ATP binding subunit... thiamine ABC transporter membrane subunit... thiamine ABC transporter periplasmic binding protein
78848	83708	-	b0071,b0072,b0073,b0074,b0075	leuD,leuC,leuB,leuA,leuL	3-isopropylmalate dehydratase subunit LeuD... 3-isopropylmalate dehydratase subunit LeuC... 3-isopropylmalate dehydrogenase... 2-isopropylmalate synthase... leu operon leader peptide
85630	87848	+	b0077,b0078	ilvI,ilvH	acetolactate synthase/acetohydroxybutanoate synthase%2C catalytic subunit... acetolactate synthase/acetohydroxybutanoate synthase%2C regulatory subunit
89634	93179	+	b0081,b0082,b0083,b0084	mraZ,rsmH,ftsL,ftsI	DNA-binding transcriptional repressor MraZ... 16S rRNA m(4)C1402 methyltransferase... cell division protein FtsL... peptidoglycan DD-transpeptidase FtsI
93166	106456	+	b0085,b0086,b0087,b0088,b0089,b0090,b0091,b0092,b0093,b0094,b0095	murE,murF,mraY,murD,ftsW,murG,murC,ddlB,ftsQ,ftsA,ftsZ	UDP-N-acetylmuramoyl-L-alanyl-D-glutamate--2%2C6-diaminopimelate ligase... D-alanyl-D-alanine-adding enzyme... phospho-N-acetylmuramoyl-pentapeptide-transferase... UDP-N-acetylmuramoyl-L-alanine--D-glutamate ligase... peptidoglycan glycosyltransferase FtsW... N-acetylglucosaminyl transferase... UDP-N-acetylmuramate--L-alanine ligase... D-alanine--D-alanine ligase B... cell division protein FtsQ..…
107705	111433	+	b0097,b0098,b0099	secM,secA,mutT	SecA translation regulator... protein translocation ATPase... 8-oxo-dGTP diphosphatase
111649	113219	-	b0101,b0102,b0103	yacG,zapD,coaE	DNA gyrase inhibitor YacG... cell division factor ZapD... dephospho-CoA kinase
114522	117549	-	b0106,b0107,b0108	hofC,hofB,ppdD	inner membrane protein HofC... T2SSE family protein... prepilin-type N-terminal cleavage/methylation domain-containing protein PpdD
118733	120135	+	b0110,b0111	ampD,ampE	1%2C6-anhydro-N-acetylmuramoyl-L-alanine amidase... protein AmpE
122092	127587	+	b0113,b0114,b0115	pdhR,aceE,aceF	DNA-binding transcriptional dual regulator PdhR... pyruvate dehydrogenase E1 component... pyruvate dehydrogenase%2C E2 subunit
134788	136464	-	b0120,b0121	speD,speE	S-adenosylmethionine decarboxylase proenzyme... spermidine synthase
142779	144472	+	b0127,b0128	yadG,yadH	putative ABC transporter ATP-binding protein YadG... putative ABC transporter membrane subunit YadH
144577	146310	+	b0129,b0130	yadI,yadE	putative PTS enzyme IIA component YadI... putative polysaccharide deacetylase lipoprotein YadE
147944	149601	-	b0133,b0134	panC,panB	pantothenate synthetase... 3-methyl-2-oxobutanoate hydroxymethyltransferase
149715	156883	-	b0135,b0136,b0137,b0138,b0139,b0140,b0141	yadC,yadK,yadL,yadM,htrE,yadV,yadN	fimbrial tip-adhesin YadC... putative fimbrial protein YadK... putative fimbrial protein YadL... putative fimbrial protein YadM... putative fimbrial usher protein HtrE... putative fimbrial chaperone YadV... putative fimbrial protein YadN
157253	160604	-	b0142,b0143,b0144,b0145	folK,pcnB,gluQ,dksA	2-amino-4-hydroxy-6-hydroxymethyldihydropteridine diphosphokinase... poly(A) polymerase I... glutamyl-Q tRNA(Asp) synthetase... RNA polymerase-binding transcription factor DksA
160782	162031	-	b0146,b0147	sfsA,thpR	sugar fermentation stimulation protein A... RNA 2'%2C3'-cyclic phosphodiesterase
167484	173444	+	b0150,b0151,b0152,b0153	fhuA,fhuC,fhuD,fhuB	ferrichrome outer membrane transporter/phage receptor... iron(III) hydroxamate ABC transporter ATP binding subunit... iron(III) hydroxamate ABC transporter periplasmic binding protein... iron(III) hydroxamate ABC transporter membrane subunit
175048	176954	+	b4765,b0155,b4728,b0156	yadX,clcA,yadW,erpA	protein YadX... chloride:H(+) antiporter ClcA... protein YadW... iron-sulfur cluster insertion protein ErpA
177001	179153	-	b0157,b0158,b0159	yadS,btuF,mtn	PF03458 family protein YadS... vitamin B12 ABC transporter periplasmic binding protein... 5'-methylthioadenosine/S-adenosylhomocysteine nucleosidase
183709	185069	-	b0163,b0164	yaeH,yaeI	DUF3461 domain-containing protein YaeH... phosphodiesterase YaeI
185123	189506	-	b0166,b0167,b0168	dapD,glnD,map	tetrahydrodipicolinate succinylase... protein-PII uridylyltransferase/uridylyl-removing enzyme... methionine aminopeptidase
189874	192580	+	b0169,b0170,b0171	rpsB,tsf,pyrH	30S ribosomal subunit protein S2... protein chain elongation factor EF-Ts... UMP kinase
192872	194717	+	b0172,b0173	frr,dxr	ribosome-recycling factor... 1-deoxy-D-xylulose 5-phosphate reductoisomerase
194903	209580	+	b0174,b0175,b0176,b0177,b0178,b0179,b0180,b0181,b0182,b0183,b0184,b0185	ispU,cdsA,rseP,bamA,skp,lpxD,fabZ,lpxA,lpxB,rnhB,dnaE,accA	ditrans%2Cpolycis-undecaprenyl-diphosphate synthase [(2E%2C6E)-farnesyl-diphosphate specific]... CDP-diglyceride synthetase... intramembrane zinc metalloprotease RseP... outer membrane protein assembly factor BamA... periplasmic chaperone Skp... UDP-3-O-(3-hydroxymyristoyl)glucosamine N-acyltransferase... 3-hydroxy-acyl-[acyl-carrier-protein] dehydratase... acyl-[acyl-carrier-protein]--UDP-N-acet…
209679	213629	+	b0186,b0187,b0188	ldcC,yaeR,tilS	lysine decarboxylase 2... VOC domain-containing protein YaeR... tRNA(Ile)-lysidine synthetase
213678	214125	-	b0189,b4406	rof,yaeP	modulator of Rho-dependent transcription termination... PF06786 family protein YaeP
214291	215979	+	b0190,b0191,b0192	yaeQ,arfB,nlpE	uncharacterized protein YaeQ... peptidyl-tRNA hydrolase%2C ribosome rescue factor... sensor lipoprotein NlpE
217057	222645	-	b0194,b0195,b0196,b0197,b0198,b0199	proS,trmO,rcsF,metQ,metI,metN	proline--tRNA ligase... tRNA m(6)t(6)A37 methyltransferase... sensor lipoprotein RcsF... L-methionine/D-methionine ABC transporter membrane anchored binding protein... L-methionine/D-methionine ABC transporter membrane subunit... L-methionine/D-methionine ABC transporter ATP binding subunit
231122	232549	+	b0209,b0210	yafD,yafE	endonuclease/exonuclease/phosphatase domain-containing protein YafD... putative S-adenosylmethionine-dependent methyltransferase
243543	245094	+	b0222,b0223	gmhA,yafJ	D-sedoheptulose 7-phosphate isomerase... putative glutamine amidotransferase YafJ
245961	246502	-	b0225,b0226	yafQ,dinJ	ribosome-dependent mRNA interferase toxin YafQ... antitoxin/DNA-binding transcriptional repressor DinJ
246712	248134	+	b0227,b0228	yafL,rayT	NlpC/P60 family protein YafL... REP-associated tyrosine transposase
250898	253161	+	b0231,b0232,b0233,b0234	dinB,yafN,yafO,yafP	DNA polymerase IV... antitoxin YafN... ribosome-dependent mRNA interferase toxin YafO... putative N-acetyltransferase YafP
257923	258620	-	b4710,b4709	insB9,insA9	IS1 family transposase B... IS1 family repressor TnpA
260388	262756	+	b0242,b0243	proB,proA	glutamate 5-kinase... glutamate-5-semialdehyde dehydrogenase
264026	265543	-	b4504,b0247,b0248,b0249	ykfH,ykfG,yafX,ykfF	DUF987 domain-containing protein YkfH... RadC-like JAB domain-containing protein YkfG... protein YafX... protein YkfF
265620	266553	-	b0250,b0251	ykfB,yafY	protein YkfB... inner membrane lipoprotein YafY
267184	268960	-	b0252,b0253	yafZ,ykfA	DUF932 domain-containing protein YafZ... putative GTP-binding protein YkfA
275325	277647	+	b0260,b0261	mmuP,mmuM	S-methyl-L-methionine transporter... homocysteine S-methyltransferase
279178	279875	-	b0264,b0265	insB2,insA2	IS1 family protein InsB... IS1 family protein InsA
282278	285168	+	b0268,b0269	yagE,yagF	putative 2-dehydro-3-deoxygluconate aldolase... D-xylonate dehydratase
285395	288399	+	b0270,b0271	yagG,yagH	putative D-xylonate transporter YagG... putative xylosidase/arabinosidase
288404	290370	-	b0272,b0273,b4766	xynR,argF,argL	DNA-binding transcriptional repressor XynR... ornithine carbamoyltransferase ArgF... putative translational regulatory protein ArgL
290649	291346	-	b0274,b0275	insB3,insA3	IS1 family protein InsB... IS1 family protein InsA
293220	297096	-	b0278,b0279,b4729,b0280,b0281	yagL,yagM,ykgV,yagN,intF	resolvase-like catalytic domain-containing protein YagL... protein YagM... protein YkgV... protein YagN... putative phage integrase
297381	302573	-	b0282,b0283,b0284,b0285,b0286	yagP,paoD,paoC,paoB,paoA	putative LysR family substrate binding domain-containing protein YagP... molybdenum cofactor insertion chaperone PaoD... aldehyde dehydrogenase: molybdenum cofactor-binding subunit... aldehyde dehydrogenase%2C FAD-binding subunit... aldehyde dehydrogenase%2C Fe-S subunit
304495	311336	-	b0289,b0290,b0291,b0292,b0293,b0294	ecpE,ecpD,ecpC,ecpB,ecpA,matA	putative fimbrial chaperone EcpE... fimbrial adhesin EcpD... putative fimbrial usher protein EcpC... putative fimbrial chaperone EcpB... common pilus major subunit... DNA-binding transcriptional dual regulator MatA
312374	312777	-	b4506,b0296	ykgO,ykgM	50S ribosomal subunit protein L36B... 50S ribosomal subunit protein L31B
315291	316453	+	b0298,b0299	insE1,insF1	IS3 element protein InsE... IS3 element protein InsF
317726	320001	-	b0301,b0303,b0304	rclC,rclB,rclA	DUF417 domain-containing inner membrane protein RclC... DUF1471 domain-containing protein RclB... cupric reductase RclA
321608	324453	+	b0306,b0307,b0308	ykgE,ykgF,ykgG	putative lactate utilization oxidoreductase YkgE... putative amino acid dehydrogenase with NAD(P)-binding domain and ferridoxin-like domain... DUF162 domain-containing lactate utilization protein YkgG
325577	329334	-	b0311,b0312,b0313	betA,betB,betI	choline dehydrogenase... betaine aldehyde dehydrogenase... DNA-binding transcriptional repressor BetI
333501	335022	-	b0316,b0317	yahB,yahC	putative LysR-type DNA-binding transcriptional regulator YahB... uncharacterized protein YahC
335280	342507	+	b0318,b0319,b0320,b0321,b0322,b0323,b0324	yahD,yahE,yahF,yahG,yahH,yahI,yahJ	ankyrin repeat-containing protein YahD... DUF2877 domain-containing protein YahE... putative acyl-CoA synthetase YahF... DUF1116 domain-containing protein YahG... putative uncharacterized protein YahH... carbamate kinase-like protein YahI... amidohydrolase family protein YahJ
350012	354592	+	b0333,b0334,b0335	prpC,prpD,prpE	2-methylcitrate synthase... 2-methylcitrate dehydratase... propionyl-CoA synthetase
354922	357454	+	b0336,b0337	codB,codA	cytosine transporter... cytosine/isoguanine deaminase
358799	361146	+	b0339,b0340,b0341	cynT,cynS,cynX	carbonic anhydrase 1... cyanase... cyanate transporter
361249	366305	-	b0342,b0343,b0344	lacA,lacY,lacZ	galactoside O-acetyltransferase... lactose permease... beta-galactosidase
368611	374881	+	b0347,b0348,b0349,b0350,b0351,b0352	mhpA,mhpB,mhpC,mhpD,mhpF,mhpE	3-(3-hydroxyphenyl)propanoate hydroxylase... 3-carboxyethylcatechol 2%2C3-dioxygenase... 2-hydroxy-6-ketonona-2%2C4-dienedioate hydrolase... 2-hydroxypentadienoate hydratase... acetaldehyde dehydrogenase (acetylating) MhpF... 4-hydroxy-2-oxovalerate aldolase
377535	379881	-	b0355,b0356,b0357	frmB,frmA,frmR	S-formylglutathione hydrolase FrmB... S-(hydroxymethyl)glutathione dehydrogenase... DNA-binding transcriptional repressor FrmR
381351	382579	+	b0360,b0361	insC1,insD1	IS2 element protein InsA... IS2 element protein
385232	388646	+	b0365,b0366,b0367,b0368	tauA,tauB,tauC,tauD	taurine ABC transporter periplasmic binding protein... taurine ABC transporter ATP binding subunit... taurine ABC transporter membrane subunit... taurine dioxygenase
391592	392901	-	b4767,b0372,b0373	ytiB,insF2,insE2	protein YtiB... IS3 element protein InsF... IS3 element protein InsE
396639	398966	+	b0377,b0378	sbmA,yaiW	peptide antibiotic/peptide nucleic acid transporter... surface-exposed outer membrane lipoprotein
401747	403601	+	b0383,b0384	phoA,psiF	alkaline phosphatase... phosphate starvation-inducible protein PsiF
406405	407170	+	b0388,b0389	aroL,yaiA	shikimate kinase 2... protein YaiA
412607	416952	-	b0397,b0398	sbcC,sbcD	ATP-dependent structure-specific DNA nuclease - SbcC subunit... ATP-dependent structure-specific DNA nuclease - SbcD subunit
417142	419184	+	b0399,b0400	phoB,phoR	DNA-binding transcriptional dual regulator PhoB... sensor histidine kinase PhoR
419591	422359	+	b0401,b0402	brnQ,proY	branched chain amino acid transporter BrnQ... putative transporter ProY
425011	430476	+	b0405,b0406,b0407,b0408,b0409	queA,tgt,yajC,secD,secF	tRNA preQ1(34) S-adenosylmethionine ribosyltransferase-isomerase... tRNA-guanine transglycosylase... Sec translocon accessory complex subunit YajC... Sec translocon accessory complex subunit SecD... Sec translocon accessory complex subunit SecF
433002	437107	+	b0413,b0414,b0415,b0416,b0417,b0418	nrdR,ribD,ribE,nusB,thiL,pgpA	NrdR transcriptional repressor... fused diaminohydroxyphosphoribosylaminopyrimidine deaminase/5-amino-6-(5-phosphoribosylamino)uracil reductase... 6%2C7-dimethyl-8-ribityllumazine synthase... transcription antitermination protein NusB... thiamine monophosphate kinase... phosphatidylglycerophosphatase A
438315	441343	-	b0420,b0421,b0422	dxs,ispA,xseB	1-deoxy-D-xylulose-5-phosphate synthase... geranyl diphosphate/farnesyl diphosphate synthase... exodeoxyribonuclease VII subunit XseB
443051	444515	-	b0424,b0425	yajL,panE	protein/nucleic acid deglycase 3... 2-dehydropantoate 2-reductase
446815	451610	-	b0428,b0429,b0430,b0431,b0432	cyoE,cyoD,cyoC,cyoB,cyoA	heme O synthase... cytochrome bo3 subunit 4... cytochrome bo3 subunit 3... cytochrome bo3 subunit 1... cytochrome bo3 subunit 2
452070	454167	-	b0433,b0434	ampG,yajG	muropeptide:H(+) symporter... putative lipoprotein YajG
456677	458700	+	b0437,b0438	clpP,clpX	ATP-dependent Clp protease proteolytic subunit... ATP-dependent Clp protease ATP-binding subunit ClpX
463937	464800	+	b0442,b0443	ybaV,fadM	helix-hairpin-helix 3 family protein... long-chain acyl-CoA thioesterase FadM
468383	472417	+	b0447,b0448,b0449	decR,mdlA,mdlB	DNA-binding transcriptional activator DecR... ABC transporter family protein MdlA... ABC transporter family protein MdlB
472598	474252	+	b0450,b0451	glnK,amtB	nitrogen regulatory protein PII-2... ammonium transporter
479367	480708	-	b0459,b0460,b0461	maa,hha,tomB	maltose O-acetyltransferase... hemolysin expression-modulating protein Hha... Hha toxicity modulator TomB
481254	485619	-	b0462,b0463	acrB,acrA	multidrug efflux pump RND permease AcrB... multidrug efflux pump membrane fusion lipoprotein AcrA
485761	489898	+	b0464,b0465	acrR,mscK	DNA-binding transcriptional repressor AcrR... potassium dependent%2C small conductance mechanosensitive channel
490110	490812	-	b0466,b0467	ybaM,priC	DUF2496 domain-containing protein YbaM... primosomal replication protein N''
494076	495010	+	b0471,b0472	ybaB,recR	putative nucleoid-associated protein YbaB... recombination mediator protein RecR
511641	514400	+	b0485,b0486,b0487	glsA,ybaT,cueR	glutaminase 1... putative transporter YbaT... DNA-binding transcriptional dual regulator CueR
514401	515773	-	b0488,b0489	ybbJ,qmcA	NfeD-like family protein YbbJ... PHB domain-containing protein QmcA
515919	517362	+	b0490,b0491	fetA,fetB	putative iron ABC exporter ATP-binding subunit FetA... putative iron ABC exporter membrane subunit FetB
517425	519765	-	b0492,b0493,b0494	cnoX,ybbO,tesA	chaperedoxin... NADP(+)-dependent aldehyde reductase YbbO... multifunctional acyl-CoA thioesterase I and protease I and lysophospholipase L1
519733	522830	+	b0495,b0496	ybbA,ybbP	putative ABC transporter ATP-binding protein YbbA... putative ABC transporter membrane subunit YbbP
523261	527949	+	b0497,b0498	rhsD,ybbC	protein RhsD... PF15631 family protein YbbC
530132	532221	-	b0503,b0504	selU,allS	tRNA 2-selenouridine synthase... DNA-binding transcriptional activator AllS
533916	537464	+	b0507,b0508,b0509	gcl,hyi,glxR	glyoxylate carboligase... hydroxypyruvate isomerase... tartronate semialdehyde reductase 2
537633	543033	+	b0511,b0512,b0513,b0514	ybbW,allB,ybbY,glxK	putative allantoin transporter... allantoinase... putative purine transporter... glycerate 2-kinase 2
543261	546363	-	b0515,b0516,b0517	allE,allC,allD	(S)-ureidoglycine aminohydrolase... allantoate amidohydrolase... ureidoglycolate dehydrogenase
546680	551332	+	b0518,b4572,b0520,b0521	fdrA,ylbE,ylbF,ybcF	putative oxamate carbamoyltransferase FdrA... DUF1116 domain-containing protein YlbE... DUF2877 domain-containing protein YlbF... putative carbamate kinase
551527	554437	-	b0522,b0523,b0524,b0525	purK,purE,lpxH,ppiB	5-(carboxyamino)imidazole ribonucleotide synthase... N(5)-carboxyaminoimidazole ribonucleotide mutase... UDP-2%2C3-diacylglucosamine diphosphatase... peptidyl-prolyl cis-trans isomerase B
556661	557741	-	b0528,b0529	ybcJ,folD	putative RNA-binding protein YbcJ... bifunctional methylenetetrahydrofolate dehydrogenase/methenyltetrahydrofolate cyclohydrolase
558212	563845	+	b0530,b0531,b0532,b0533,b0534	sfmA,sfmC,sfmD,sfmH,sfmF	putative fimbrial protein SfmA... putative fimbrial chaperone SfmC... putative fimbrial usher protein SfmD... putative fimbrial adhesin protein SfmH... putative fimbrial protein SfmF
566842	568004	+	b0540,b0541	insE3,insF3	IS3 element protein InsE... IS3 element protein InsF
568315	570428	+	b0543,b4733,b0544	emrE,ylcJ,ybcK	multidrug/betaine/choline efflux transporter EmrE... protein YlcJ... putative recombinase YbcK
570893	574339	+	b0545,b0546,b4588,b0547,b0548,b0549,b0550,b4509,b0551	ybcL,ybcM,ylcH,ybcN,ninE,ybcO,rusA,ylcG,quuD	periplasmic protein YbcL... putative DNA-binding transcriptional regulator... uncharacterized protein YlcH... DNA base-flipping protein... NinE family prophage protein... putative nuclease YbcO... crossover junction endodeoxyribonuclease RusA... uncharacterized protein YlcG... prophage antitermination protein Q homolog QuuD
577398	578509	+	b0554,b0555,b0556,b4510	essD,rrrD,rzpD,rzoD	putative phage lysis protein... lysozyme... putative prophage endopeptidase RzpD... putative prophage lysis lipoprotein RzoD
586147	594770	-	b0566,b0567,b0568,b0569,b0570	envY,ybcH,nfrA,nfrB,cusS	DNA-binding transcriptional activator EnvY... putative exopolysaccharide secretion system auxiliary component... exopolysaccharide secretion system outer membrane protein NfrA... cyclic di-3'%2C5'-guanylate-activated glycosyltransferase... sensor histidine kinase CusS
595600	603335	+	b0572,b0573,b0574,b0575,b0576	cusC,cusF,cusB,cusA,pheP	copper/silver export system outer membrane channel... copper/silver export system periplasmic binding protein... copper/silver export system membrane fusion protein... copper/silver export system RND permease... phenylalanine:H(+) symporter PheP
609459	612494	-	b0583,b0584	entD,fepA	phosphopantetheinyl transferase EntD... ferric enterobactin outer membrane transporter
612737	618038	+	b0585,b4511,b0586	fes,ybdZ,entF	ferric enterobactin esterase... enterobactin biosynthesis protein YbdZ... apo-serine activating enzyme
619384	622189	-	b0588,b0589,b0590	fepC,fepG,fepD	ferric enterobactin ABC transporter ATP binding subunit... ferric enterobactin ABC transporter membrane subunit FepG... ferric enterobactin ABC transporter membrane subunit FebD
624885	629713	+	b0593,b0594,b0595,b0596,b0597	entC,entE,entB,entA,entH	isochorismate synthase EntC... 2%2C3-dihydroxybenzoate-AMP ligase... enterobactin synthase component B... 2%2C3-dihydro-2%2C3-dihydroxybenzoate dehydrogenase... proofreading thioesterase in enterobactin biosynthesis
629894	632379	+	b0598,b4512	cstA,ybdD	pyruvate transporter CstA... PF04328 family protein YbdD
634747	637618	-	b0601,b0602,b0603	ybdM,ybdN,ybdO	ParB-like nuclease domain-containing protein YbdM... putative PAPS reductase/DUF3440 domain-containing protein YbdN... putative LysR family DNA-binding transcriptional regulator YbdO
638945	641318	+	b0605,b0606	ahpC,ahpF	alkyl hydroperoxide reductase%2C AhpC component... alkyl hydroperoxide reductase%2C AhpF component
645117	651856	-	b0612,b0613,b0614,b0615,b0616,b0617,b0618	citT,citG,citX,citF,citE,citD,citC	citrate:succinate antiporter... triphosphoribosyl-dephospho-CoA synthase... apo-citrate lyase phosphoribosyl-dephospho-CoA transferase... citrate lyase alpha subunit... citrate lyase beta subunit... citrate lyase acyl carrier protein... citrate lyase synthetase
652235	654542	+	b0619,b0620	dpiB,dpiA	sensor histidine kinase DpiB... DNA-binding transcriptional dual regulator DpiA
662752	668217	-	b0632,b0633,b0634,b0635	dacA,rlpA,mrdB,mrdA	D-alanyl-D-alanine carboxypeptidase DacA... rare lipoprotein RlpA... peptidoglycan glycosyltransferase MrdB... peptidoglycan DD-transpeptidase MrdA
668248	669036	-	b0636,b0637	rlmH,rsfS	23S rRNA m(3)psi1915 methyltransferase... ribosomal silencing factor RsfS
669296	674783	-	b0638,b0639,b0640,b0641,b0642	cobC,nadD,holA,lptE,leuS	putative adenosylcobalamin phosphatase/alpha-ribazole phosphatase... nicotinate-nucleotide adenylyltransferase... DNA polymerase III subunit delta... lipopolysaccharide assembly protein LptE... leucine--tRNA ligase
676711	678842	+	b0645,b0646	ybeR,djlB	DUF1266 domain-containing protein YbeR... J domain-containing protein DjlB
679508	681663	+	b0648,b0649	ybeU,djlC	DUF1266 domain-containing protein YbeU... co-chaperone DjlC
681723	684412	-	b0650,b0651	hscC,rihA	chaperone protein HscC... pyrimidine-specific ribonucleoside hydrolase RihA
684530	686669	-	b0652,b0653,b0654	gltL,gltK,gltJ	glutamate/aspartate ABC transporter ATP binding subunit... glutamate/aspartate ABC transporter membrane subunit GltK... glutamate/aspartate ABC transporter membrane subunit GltJ
689343	693378	-	b0657,b0658,b0659,b0660	lnt,ybeX,ybeY,ybeZ	apolipoprotein N-acyltransferase... CorC-HlyC family protein YbeX... endoribonuclease YbeY... PhoH-like protein
699574	703611	-	b0675,b0676,b0677,b0678	umpH,nagC,nagA,nagB	UMP phosphatase... DNA-binding transcriptional dual regulator NagC... N-acetylglucosamine-6-phosphate deacetylase... glucosamine-6-phosphate deaminase
708334	710116	+	b0681,b0682	chiP,chiQ	chitooligosaccharide outer membrane channel... lipoprotein ChiQ
710200	710725	-	b0683,b4637	fur,uof	DNA-binding transcriptional dual regulator Fur... RyhB-regulated fur leader peptide
712987	715198	+	b0687,b0688	seqA,pgm	negative modulator of initiation of replication... phosphoglucomutase
716946	720460	-	b0692,b0693	potE,speF	putrescine transporter PotE... inducible ornithine decarboxylase
721056	728821	-	b0694,b0695,b0696,b0697,b0698,b4513	kdpE,kdpD,kdpC,kdpB,kdpA,kdpF	DNA-binding transcriptional activator KdpE... sensor histidine kinase KdpD... K(+) transporting P-type ATPase subunit KdpC... K(+) transporting P-type ATPase subunit KdpB... K(+) transporting P-type ATPase subunit KdpA... K(+) transporting P-type ATPase subunit KdpF
729583	734102	+	b0700,b0702	rhsC,ybfB	rhs element protein RhsC... uncharacterized protein YbfB
735650	736699	+	b0704,b4514	ybfC,ybfQ	uncharacterized protein YbfC... inactive transposase YbfQ
739001	740925	+	b0707,b0708	ybgA,phr	DUF1722 domain-containing protein YbgA... deoxyribodipyrimidine photolyase
742827	746726	+	b0710,b0711,b0712,b0713,b0714	ybgI,pxpB,pxpC,pxpA,nei	radiation resistance protein YbgI... 5-oxoprolinase component B... 5-oxoprolinase component C... 5-oxoprolinase component A... endonuclease VIII
746723	752795	-	b0715,b0716,b0717,b0718,b0719	abrB,ybgO,ybgP,ybgQ,ybgD	putative regulator... putative fimbrial protein YbgO... putative fimbrial chaperone YbgP... putative fimbrial usher protein YbgQ... putative fimbrial protein YbgD
754658	754781	-	b4768,b4735	ybgV,ybgU	protein YbgV... protein YbgU
755177	758405	+	b0721,b0722,b0723,b0724	sdhC,sdhD,sdhA,sdhB	succinate:quinone oxidoreductase%2C membrane protein SdhC... succinate:quinone oxidoreductase%2C membrane protein SdhD... succinate:quinone oxidoreductase%2C FAD binding protein... succinate:quinone oxidoreductase%2C iron-sulfur cluster binding protein
758706	765049	+	b0726,b0727,b0728,b0729	sucA,sucB,sucC,sucD	subunit of E1(0) component of 2-oxoglutarate dehydrogenase... dihydrolipoyltranssuccinylase... succinyl-CoA synthetase subunit beta... succinyl-CoA synthetase subunit alpha
765984	770611	+	b0731,b0732	mngA,mngB	2-O-alpha-mannosyl-D-glycerate specific PTS enzyme II... alpha-mannosidase
771458	774602	+	b0733,b0734,b4515,b0735	cydA,cydB,cydX,ybgE	cytochrome bd-I subunit 1... cytochrome bd-I subunit 2... cytochrome bd-I accessory subunit CydX... PF09600 family protein YbgE
774752	780389	+	b0736,b0737,b0738,b0739,b0740,b0741,b0742	ybgC,tolQ,tolR,tolA,tolB,pal,cpoB	esterase/thioesterase... Tol-Pal system protein TolQ... Tol-Pal system protein TolR... Tol-Pal system protein TolA... Tol-Pal system periplasmic protein TolB... peptidoglycan-associated outer membrane lipoprotein Pal... cell division coordinator CpoB
782085	783885	+	b0750,b0751	nadA,pnuC	quinolinate synthase... nicotinamide riboside transporter
787797	792055	-	b0756,b0757,b0758,b0759	galM,galK,galT,galE	galactose-1-epimerase... galactokinase... galactose-1-phosphate uridylyltransferase... UDP-glucose 4-epimerase
792316	794644	-	b0760,b0761	modF,modE	ABC family protein ModF... DNA-binding transcriptional dual regulator ModE
795089	797612	+	b0763,b0764,b0765	modA,modB,modC	molybdate ABC transporter periplasmic binding protein... molybdate ABC transporter membrane subunit... molybdate ABC transporter ATP binding subunit
800759	805764	+	b0769,b0770,b0771	ybhH,ybhI,ybhJ	putative isomerase YbhH... putative tricarboxylate transporter... putative hydratase YbhJ
809344	812947	+	b0775,b0776,b0777,b0778	bioB,bioF,bioC,bioD	biotin synthase... 8-amino-7-oxononanoate synthase... malonyl-acyl carrier protein methyltransferase... dethiobiotin synthetase
817044	819747	+	b0781,b0782,b0783,b0784,b0785	moaA,moaB,moaC,moaD,moaE	GTP 3'%2C8'-cyclase... protein MoaB... cyclic pyranopterin monophosphate synthase... molybdopterin synthase sulfur carrier subunit... molybdopterin synthase catalytic subunit
821542	824497	-	b0788,b0789,b0790	ybhN,clsB,ybhP	PF03706 family inner membrane protein YbhN... cardiolipin synthase B... endonuclease/exonuclease/phosphatase domain-containing protein YbhP
825002	830643	-	b0792,b0793,b0794,b0795,b0796	ybhR,ybhS,ybhF,ybhG,cecR	ABC exporter membrane subunit YbhR... ABC exporter membrane subunit YbhS... ABC exporter ATP binding subunit YbhF... HlyD_D23 family protein YbhG... DNA-binding transcriptional dual regulator CecR
833070	837436	+	b0799,b0800,b0801	dinG,ybiB,hcxB	ATP-dependent DNA helicase DinG... nonspecific DNA-binding protein YbiB... hydroxycarboxylate dehydrogenase B
838190	841531	-	b0803,b0804,b0805	ybiI,ybiX,fiu	zinc finger domain-containing protein YbiI... PKHD-type hydroxylase YbiX... iron catecholate outer membrane transporter Fiu
845741	848004	-	b0809,b0810,b0811	glnQ,glnP,glnH	L-glutamine ABC transporter ATP binding subunit... L-glutamine ABC transporter membrane subunit... L-glutamine ABC transporter periplasmic binding protein
850332	850965	+	b4736,b0814	yliM,ompX	protein YliM... outer membrane protein X
853183	854765	+	b0817,b0818	mntR,ybiR	DNA-binding transcriptional dual regulator MntR... putative transporter YbiR
860174	863511	-	b0823,b0824	ybiW,ybiY	putative pyruvate formate lyase... putative pyruvate formate-lyase activating enzyme YbiY
864380	866364	-	b0826,b0827	moeB,moeA	molybdopterin-synthase adenylyltransferase... molybdopterin molybdotransferase
866568	872801	+	b0828,b0829,b0830,b0831,b0832	iaaA,gsiA,gsiB,gsiC,gsiD	isoaspartyl dipeptidase proenzyme... glutathione ABC transporter ATP binding subunit GsiA... glutathione ABC transporter periplasmic binding protein... glutathione ABC transporter membrane subunit GsiC... glutathione ABC transporter membrane subunit GsiD
872979	876663	+	b0833,b0834	pdeI,dgcI	putative c-di-GMP phosphodiesterase PdeI... putative diguanylate cyclase DgcI
881976	883388	-	b0840,b0841	deoR,ybjG	DNA-binding transcriptional repressor DeoR... undecaprenyl pyrophosphate phosphatase
884946	887339	-	b0843,b0844,b0845	ybjH,ybjI,ybjJ	uncharacterized protein YbjH... 5-amino-6-(5-phospho-D-ribitylamino)uracil phosphatase... inner membrane protein YbjJ
890913	893433	+	b0850,b0851,b0852,b0853	ybjC,nfsA,rimK,ybjN	DUF1418 domain-containing protein YbjC... NADPH-dependent nitro/quinone reductase NfsA... ribosomal protein S6 modification protein... protein YbjN
893784	899645	+	b0854,b0855,b0856,b0857,b0858,b0859	potF,potG,potH,potI,ybjO,rlmC	putrescine ABC transporter periplasmic binding protein... putrescine ABC transporter ATP binding subunit... putrescine ABC transporter membrane subunit PotH... putrescine ABC transporter membrane subunit PotI... putative inner membrane protein... 23S rRNA m(5)U747 methyltransferase
900866	904467	-	b0861,b0862,b0863,b0864,b0865	artM,artQ,artI,artP,ybjP	L-arginine ABC transporter membrane subunit ArtM... L-arginine ABC transporter membrane subunit ArtQ... putative ABC transporter periplasmic binding protein ArtI... L-arginine ABC transporter ATP binding subunit... DUF3828 domain-containing lipoprotein YbjP
904593	905743	+	b0866,b0867	ybjQ,amiD	putative heavy metal binding protein YbjQ... N-acetylmuramoyl-L-alanine amidase D
905740	911049	-	b0868,b0869,b0870,b0871	ybjS,ybjT,ltaE,poxB	putative epimerase YbjS... putative NAD(P)-binding protein YbjT... low-specificity L-threonine aldolase... pyruvate oxidase
911182	913814	-	b0872,b0873	hcr,hcp	NADH oxidoreductase... protein S-nitrosylase
919235	922293	+	b0878,b0879	macA,macB	ABC-type tripartite efflux pump membrane fusion protein... ABC-type tripartite efflux pump ATP binding/membrane subunit
922740	925540	+	b4770,b0881,b0882	yljB,clpS,clpA	protein YljB... specificity factor for ClpA-ClpP chaperone-protease complex... ATP-dependent Clp protease ATP-binding subunit ClpA
926728	932050	-	b0885,b0886,b0887,b0888	aat,cydC,cydD,trxB	leucyl/phenylalanyl-tRNA--protein transferase... glutathione/L-cysteine ABC exporter subunit CydC... glutathione/L-cysteine ABC exporter subunit CydD... thioredoxin reductase
932595	940720	+	b0889,b0890,b0891,b0892,b0893	lrp,ftsK,lolA,rarA,serS	DNA-binding transcriptional dual regulator Lrp... cell division DNA translocase FtsK... outer membrane lipoprotein carrier protein... replication-associated recombination protein A... serine--tRNA ligase
940959	944896	+	b0894,b0895,b0896	dmsA,dmsB,dmsC	dimethyl sulfoxide reductase subunit A... dimethyl sulfoxide reductase subunit B... dimethyl sulfoxide reductase subunit C
951272	954466	-	b0903,b0904	pflB,focA	pyruvate formate-lyase... formate channel FocA
957653	960095	+	b0907,b0908	serC,aroA	phosphoserine/phosphohydroxythreonine aminotransferase... 3-phosphoshikimate 1-carboxyvinyltransferase
961201	963668	+	b0910,b0911	cmk,rpsA	cytidylate kinase... 30S ribosomal subunit protein S1
964320	971598	+	b0913,b0914,b0915,b0916,b0917,b0918	ycaI,msbA,lpxK,ycaQ,ycaR,kdsB	metallo-beta-lactamase superfamily inner membrane protein YcaI... ATP-binding lipopolysaccharide transport protein... tetraacyldisaccharide 4'-kinase... interstrand DNA crosslink repair glycosylase... PF03966 family protein YcaR... 3-deoxy-manno-octulosonate cytidylyltransferase
973537	980786	+	b0921,b0922,b0923,b0924	cmoM,mukF,mukE,mukB	tRNA cmo(5)U34 methyltransferase... chromosome partitioning protein MukF... chromosome partitioning protein MukE... chromosome partitioning protein MukB
983075	984297	+	b0926,b0927	mepK,gloC	peptidoglycan L%2CD-endopeptidase... hydroxyacylglutathione hydrolase GloC
987585	990356	-	b0930,b0931	asnS,pncB	asparagine--tRNA ligase... nicotinate phosphoribosyltransferase
993277	997512	-	b0933,b0934,b0935,b0936,b0937	ssuB,ssuC,ssuD,ssuA,ssuE	aliphatic sulfonate ABC transporter ATP binding subunit... aliphatic sulfonate ABC transporter membrane subunit... FMNH2-dependent alkanesulfonate monooxygenase... aliphatic sulfonate ABC transporter periplasmic binding protein... NADPH-dependent FMN reductase
997868	1004657	+	b0938,b0939,b0940,b0941,b0942,b0943,b0944	elfA,elfD,elfC,elfG,ycbU,ycbV,ycbF	putative laminin-binding fimbrial subunit... putative fimbrial chaperone ElfD... putative fimbrial usher protein ElfC... putative fimbrial-like adhesin protein... putative fimbrial protein YcbU... putative fimbrial protein YcbV... putative fimbrial chaperone YcbF
1007844	1015459	+	b0948,b0949,b0950,b0951,b0952	rlmL,uup,pqiA,pqiB,pqiC	fused 23S rRNA m(2)G2445 methyltransferase and 23S rRNA m(7)G2069 methyltransferase... ATP-binding protein Uup... intermembrane transport protein PqiA... intermembrane transport protein PqiB... intermembrane transport lipoprotein PqiC
1015952	1018299	-	b0954,b0955	fabA,ycbZ	beta-hydroxyacyl-acyl carrier protein dehydratase/isomerase... putative ATP-dependent protease YcbZ
1021730	1024348	-	b0960,b0961	yccS,yccF	putative transporter YccS... PF03733 family inner membrane protein YccF
1030339	1031418	-	b0969,b0970	tusE,yccA	sulfur transfer protein TusE... modulator of FtsH protease
1032139	1041915	+	b0972,b0973,b0974,b0975,b0976,b0977,b0978,b0979,b4592,b0980	hyaA,hyaB,hyaC,hyaD,hyaE,hyaF,appC,appB,appX,appA	hydrogenase 1 small subunit... hydrogenase 1 large subunit... hydrogenase 1 cytochrome b subunit... putative hydrogenase 1 maturation protease HyaD... putative HyaA chaperone... protein HyaF... cytochrome bd-II subunit 1... cytochrome bd-II subunit 2... cytochrome bd-II accessory subunit AppX... periplasmic phosphoanhydride phosphatase/multiple inositol-polyphosphate phosphatase
1042030	1049332	-	b0981,b0982,b0983,b0984,b0985,b0986	etk,etp,gfcE,gfcD,gfcC,gfcB	protein-tyrosine kinase Etk... phosphotyrosine-protein phosphatase Etp... putative exopolysaccharide export lipoprotein GfcE... putative lipoprotein GfcD... capsule biosynthesis GfcC family protein... lipoprotein GfcB
1049833	1050530	+	b4516,b0988	insA4,insB4	IS1 family protein InsA... IS1 family protein InsB
1051461	1052240	+	b0990,b4723,b0991,b4517	cspG,ymcF,ymcE,gnsA	cold shock protein CspG... protein YmcF... protein YmcE... putative phosphatidylethanolamine synthesis regulator GnsA
1052289	1056178	-	b0992,b0993	yccM,torS	putative electron transport protein YccM... sensor histidine kinase TorS
1058084	1062398	+	b0996,b0997,b0998	torC,torA,torD	cytochrome c menaquinol dehydrogenase TorC... trimethylamine N-oxide reductase 1... trimethylamine-N-oxide reductase-specific chaperone
1062550	1063775	-	b0999,b1000	cbpM,cbpA	chaperone modulator CbpM... curved DNA-binding protein
1066864	1067708	-	b1003,b1004	yccJ,wrbA	PF13993 family protein YccJ... NAD(P)H:quinone oxidoreductase
1068511	1074011	-	b1006,b1007,b1008,b1009,b1010,b1011,b1012	rutG,rutF,rutE,rutD,rutC,rutB,rutA	pyrimidine:H(+) symporter... FMN reductase RutF... putative malonic semialdehyde reductase... putative aminoacrylate hydrolase RutD... 3-aminoacrylate deaminase... ureidoacrylate amidohydrolase... pyrimidine monooxygenase RutA
1082243	1084647	+	b1018,b1019	efeO,efeB	ferrous iron transport system protein EfeO... heme-containing peroxidase/deferrochelatase
1086106	1092289	-	b1021,b1022,b1023,b1024	pgaD,pgaC,pgaB,pgaA	poly-N-acetyl-D-glucosamine synthase subunit PgaD... poly-N-acetyl-D-glucosamine synthase subunit PgaC... poly-beta-1%2C6-N-acetyl-D-glucosamine N-deacetylase and beta-1%2C6 glycoside hydrolase... partially deacetylated poly-beta-1%2C6-N-acetyl-D-glucosamine export outer membrane porin
1094275	1095437	-	b1026,b1027	insF4,insE4	IS3 element protein InsF... IS3 element protein InsE
1097886	1100194	+	b1033,b1034,b1035	ghrA,ycdX,ycdY	glyoxylate/hydroxypyruvate reductase A... zinc-binding phosphatase YcdX... chaperone protein YcdY
1100851	1103196	-	b1037,b1038,b1039,b1040	csgG,csgF,csgE,csgD	curli secretion channel... curli assembly component CsgF... curli assembly component CsgE... DNA-binding transcriptional dual regulator CsgD
1103951	1104902	+	b1041,b1042	csgB,csgA	curlin%2C minor subunit... curlin%2C major subunit
1105820	1107776	+	b1045,b1046	ymdB,clsC	2'-O-acetyl-ADP-ribose deacetylase%2C regulator of RNase III activity... cardiolipin synthase C
1109335	1113406	+	b1048,b1049	opgG,opgH	osmoregulated periplasmic glucans biosynthesis protein G... osmoregulated periplasmic glucans biosynthesis protein H
1117901	1119046	-	b1056,b1057	yceI,yceJ	protein YceI... putative cytochrome b561 YceJ
1121242	1122607	-	b1061,b1062	dinI,pyrC	DNA damage-inducible protein I... dihydroorotase
1125562	1127729	+	b1066,b1067,b1068	rimJ,yceH,yceM	ribosomal-protein-S5-alanine N-acetyltransferase... DUF480 domain-containing protein YceH... putative oxidoreductase YceM
1129414	1130863	-	b1070,b1071,b1072	flgN,flgM,flgA	flagellar biosynthesis protein FlgN... anti-sigma factor for FliA (sigma(28))... flagellar basal body P-ring formation protein FlgA
1131018	1140986	+	b1073,b1074,b1075,b1076,b1077,b1078,b1079,b1080,b1081,b1082,b1083	flgB,flgC,flgD,flgE,flgF,flgG,flgH,flgI,flgJ,flgK,flgL	flagellar basal-body rod protein FlgB... flagellar basal-body rod protein FlgC... flagellar biosynthesis%2C initiation of hook assembly... flagellar hook protein FlgE... flagellar basal-body rod protein FlgF... flagellar basal-body rod protein FlgG... flagellar L-ring protein... flagellar P-ring protein... putative peptidoglycan hydrolase FlgJ... flagellar hook-filament junction protein 1... flag…
1146794	1151404	+	b1088,b1089,b1090,b1091,b1092,b1093	yceD,rpmF,plsX,fabH,fabD,fabG	DUF177 domain-containing protein YceD... 50S ribosomal subunit protein L32... putative phosphate acyltransferase... 3-oxoacyl-[acyl carrier protein] synthase 3... [acyl-carrier-protein] S-malonyltransferase... 3-oxoacyl-[acyl-carrier-protein] reductase FabG
1151615	1157574	+	b1094,b1095,b1096,b1097,b1098,b1099,b1100	acpP,fabF,pabC,mltG,tmk,holB,ycfH	acyl carrier protein... 3-oxoacyl-[acyl carrier protein] synthase 2... aminodeoxychorismate lyase... endolytic murein transglycosylase... Tmk... DNA polymerase III subunit delta'... putative metal-dependent hydrolase YcfH
1161885	1165685	+	b1103,b1104,b1105,b1106,b1107,b1108	hinT,ycfL,lpoB,thiK,nagZ,ycfP	purine nucleoside phosphoramidase... DUF1425 domain-containing protein YcfL... outer membrane lipoprotein - activator of MrcB activity... thiamine kinase... beta-N-acetylglucosaminidase... PF05728 family protein YcfP
1169412	1173964	-	b1113,b1114	ldtC,mfd	L%2CD-transpeptidase LdtC... transcription-repair coupling factor
1175427	1180359	+	b1116,b1117,b1118,b1119,b1120	lolC,lolD,lolE,nagK,cobB	lipoprotein release complex - inner membrane subunit... lipoprotein release complex - ATP binding subunit... lipoprotein release complex - inner membrane subunit... N-acetyl-D-glucosamine kinase... CobB-S
1180479	1181725	-	b1121,b1122	ycfZ,ymfA	putative inner membrane protein YcfZ... putative inner membrane protein YmfA
1181783	1185594	-	b1123,b1124,b1125,b1126	potD,potC,potB,potA	spermidine preferential ABC transporter periplasmic binding protein... spermidine preferential ABC transporter membrane subunit PotC... spermidine preferential ABC transporter membrane subunit PotB... spermidine preferential ABC transporter ATP binding subunit
1187119	1190447	-	b1128,b1129,b1130	roxA,phoQ,phoP	50S ribosomal protein L16-arginine 3-hydroxylase... sensor histidine kinase PhoQ... DNA-binding transcriptional dual regulator PhoP
1190616	1194951	-	b1131,b1132,b1133,b1134,b1135	purB,hflD,mnmA,nudJ,rluE	adenylosuccinate lyase... lysogenization regulator... tRNA-specific 2-thiouridylase... phosphatase NudJ... 23S rRNA pseudouridine(2457) synthase
1196867	1198237	-	b1137,b1138	ymfD,ymfE	putative SAM-dependent methyltransferase YmfD... uncharacterized protein YmfE
1199679	1201380	-	b1140,b1141,b1142	intE,xisE,ymfH	putative integrase... putative excisionase... putative protein YmfH
1203268	1205537	+	b1147,b1148,b1149	ymfL,ymfM,ymfN	uncharacterized protein YmfL... cell division inhibitor YmfM... chimeric replication protein/phage terminase YmfN
1205549	1206204	+	b1150,b1151	ymfR,beeE	IPR020297 domain-containing protein YmfR... protein BeeE
1206913	1208545	+	b1153,b1154,b1155	ymfQ,ycfK,tfaP	DUF2313 domain-containing protein YmfQ... protein StfP... putative tail fiber assembly protein TfaP
1209685	1211179	+	b1158,b1159	pinE,mcrA	site-specific DNA recombinase... Type IV methyl-directed restriction enzyme EcoKMcrA
1212540	1213107	-	b4739,b1161	ymgL,ycgX	protein YmgL... DUF1398 domain-containing protein YcgX
1215789	1216996	+	b1164,b1165,b1166,b1167	ycgZ,ymgA,ariR,ymgC	putative two-component system connector protein YcgZ... putative two-component system connector protein YmgA... putative two-component system connector protein AriR... protein YmgC
1222305	1223163	-	b1171,b1172,b4593	ymgD,ymgG,ymgI	PF16456 family protein YmgD... PF13436 family protein YmgG... uncharacterized protein YmgI
1224279	1226080	-	b1174,b1175,b1176	minE,minD,minC	Z-ring positioning protein MinE... Z-ring positioning protein MinD... Z-ring positioning protein MinC
1227681	1229276	+	b1179,b1180,b1181	ycgL,ycgM,ycgN	PF05166 family protein YcgL... putative isomerase/hydrolase... putative metal-chelating domain-containing protein YcgN
1230767	1232454	+	b1183,b1184	umuD,umuC	DNA polymerase V protein UmuD... DNA polymerase V catalytic protein
1232500	1234717	-	b1185,b1186	dsbB,nhaB	protein thiol:quinone oxidoreductase DsbB... Na(+):H(+) antiporter NhaB
1237571	1239949	+	b1189,b1190	dadA,dadX	D-amino acid dehydrogenase... alanine racemase 2
1240335	1243080	-	b1191,b1192	cvrA,ldcA	putative K(+):H(+) antiporter... murein tetrapeptide carboxypeptidase
1247696	1250838	-	b1198,b1199,b1200	dhaM,dhaL,dhaK	dihydroxyacetone kinase subunit M... dihydroxyacetone kinase subunit L... dihydroxyacetone kinase subunit K
1256721	1258513	-	b1203,b1204	ychF,pth	redox-responsive ATPase YchF... peptidyl-tRNA hydrolase
1260928	1263500	-	b1207,b1208,b1209	prs,ispE,lolB	ribose-phosphate diphosphokinase... 4-(cytidine 5'-diphospho)-2-C-methyl-D-erythritol kinase... outer membrane lipoprotein LolB
1266094	1269019	+	b1212,b1213,b1214,b1215	prmC,ychQ,ychA,kdsA	protein-(glutamine-N(5)) methyltransferase... SirB family protein YchQ... transglutaminase-like/TPR repeat-containing protein... 3-deoxy-D-manno-octulosonate 8-phosphate synthase
1272119	1273202	+	b1217,b1218	chaB,chaC	putative cation transport regulator ChaB... glutathione-specific gamma-glutamylcyclotransferase
1275179	1277618	-	b1221,b1222	narL,narX	DNA-binding transcriptional dual regulator NarL... sensor histidine kinase NarX
1279864	1286526	+	b1224,b1225,b1226,b1227	narG,narH,narJ,narI	nitrate reductase A subunit alpha... nitrate reductase A subunit beta... nitrate reductase 1 molybdenum cofactor assembly chaperone... nitrate reductase A subunit gamma
1287782	1289132	-	b1232,b1233	purU,ychJ	formyltetrahydrofolate deformylase... NTF2-like domain-containing protein YchJ
1289245	1291255	+	b1234,b1235	rssA,rssB	putative patatin-like phospholipase RssA... regulator of RpoS
1298514	1299245	+	b4771,b1242	ychT,ychE	protein YchT... MarC family putative inner membrane protein YchE
1301182	1306768	+	b1243,b1244,b1245,b1246,b1247	oppA,oppB,oppC,oppD,oppF	oligopeptide ABC transporter periplasmic binding protein... murein tripeptide ABC transporter/oligopeptide ABC transporter inner membrane subunit OppB... murein tripeptide ABC transporter/oligopeptide ABC transporter inner membrane subunit OppC... murein tripeptide ABC transporter/oligopeptide ABC transporter ATP binding subunit OppD... murein tripeptide ABC transporter/oligopeptide ABC transport…
1306821	1308645	-	b1248,b1249	yciU,clsA	DUF440 domain-containing protein YciU... cardiolipin synthase A
1311848	1313663	-	b1253,b1254,b1255	yciA,yciB,yciC	acyl-CoA thioesterase YciA... inner membrane protein... putative inner membrane protein
1314718	1316035	-	b1257,b1258,b1259	yciE,yciF,yciG	DUF892 domain-containing protein YciE... DUF892 domain-containing protein YciF... stress-induced bacterial acidophilic repeat motifs-containing protein YciG
1316416	1323082	-	b1260,b1261,b1262,b1263,b1264,b1265	trpA,trpB,trpC,trpD,trpE,trpL	tryptophan synthase subunit alpha... tryptophan synthase subunit beta... fused indole-3-glycerol phosphate synthase/phosphoribosylanthranilate isomerase... anthranilate synthase subunit TrpD... anthranilate synthase subunit TrpE... trp operon leader peptide
1323220	1326641	+	b1266,b1267,b1268	rnm,yciO,yciQ	RNase AM... putative RNA-binding protein YciO... DUF2207 domain-containing protein YciQ
1327767	1329112	-	b1270,b1271	btuR,yciK	cobinamide/cobalamin adenosyltransferase... putative oxidoreductase
1335148	1335667	+	b4522,b4523,b4741	ymiA,yciX,ymiC	uncharacterized protein YmiA... uncharacterized protein YciX... protein YmiC
1339330	1341727	+	b1278,b1279,b1280	pgpB,lapA,lapB	phosphatidylglycerophosphatase B... lipopolysaccharide assembly protein A... lipopolysaccharide assembly protein B
1341921	1342984	+	b1281,b1282	pyrF,yciH	orotidine-5'-phosphate decarboxylase... putative translation factor
1343597	1344609	-	b1284,b4596	yciT,yciZ	DNA-binding transcriptional dual regulator YciT... UPF0509 family protein YciZ
1346978	1350107	-	b1286,b1287	rnb,yciW	RNase II... putative peroxidase YciW
1351407	1357110	-	b1289,b1290,b1291,b1292,b1293,b1294	ycjD,sapF,sapD,sapC,sapB,sapA	DUF559 domain-containing protein YcjD... putrescine ABC exporter ATP binding protein SapF... putrescine ABC exporter ATP binding protein SapD... putrescine ABC exporter membrane protein SapC... putrescine ABC exporter membrane subunit SapB... putative periplasmic binding protein SapA
1357802	1360908	-	b1296,b4742,b1297	puuP,ymjE,puuA	putrescine:H(+) symporter PuuP... protein YmjE... glutamate-putrescine ligase
1361120	1362468	+	b1298,b1299	puuD,puuR	gamma-glutamyl-gamma-aminobutyrate hydrolase... DNA-binding transcriptional repressor PuuR
1362743	1366815	+	b1300,b1301,b1302	puuC,puuB,puuE	gamma-glutamyl-gamma-aminobutyraldehyde dehydrogenase... gamma-glutamylputrescine oxidase... 4-aminobutyrate aminotransferase PuuE
1368079	1370003	+	b1304,b1305,b1306,b1307,b1308	pspA,pspB,pspC,pspD,pspE	phage shock protein A... phage shock protein B... phage shock protein C... phage shock protein D... thiosulfate sulfurtransferase PspE
1370216	1380807	+	b1309,b1310,b1311,b1312,b1313,b1314,b1315,b1316,b1317	ycjM,ycjN,ycjO,ycjP,ycjQ,ycjR,ycjS,ycjT,ycjU	glucosylglycerate phosphorylase... putative ABC transporter periplasmic binding protein YcjN... putative ABC transporter membrane subunit YcjO... putative ABC transporter membrane subunit YcjP... D-guloside 3-dehydrogenase... 3-dehydro-D-guloside 4-epimerase... D-glucoside 3-dehydrogenase... kojibiose phosphorylase... beta-phosphoglucomutase
1384117	1386572	+	b1321,b1322	ycjX,ycjF	DUF463 domain-containing protein YcjX... DUF697 domain-containing inner membrane protein YcjF
1390680	1391853	-	b4525,b4673,b1327	ymjC,ymjD,ycjY	putative uncharacterized protein YmjC... uncharacterized protein YmjD... putative hydrolase YcjY
1399721	1404565	-	b1335,b1336,b1337,b1338	ogt,abgT,abgB,abgA	methylated-DNA--[protein]-cysteine S-methyltransferase... p-aminobenzoyl glutamate:H(+) symporter... p-aminobenzoyl-glutamate hydrolase subunit B... p-aminobenzoyl-glutamate hydrolase subunit A
1407989	1409033	+	b4773,b1342	ynaN,zntB	protein YnaN... Zn(2(+)):H(+) symporter
1409308	1410884	+	b4743,b1343	ynaL,dbpA	protein YnaL... ATP-dependent RNA helicase DbpA
1412000	1413740	-	b1345,b1346,b1347	intR,xisR,rcbA	putative integrase... excisionase... double-strand break reduction protein
1413733	1418229	-	b1348,b1349,b1350,b1351,b4526,b1352	ralR,recT,recE,racC,ydaE,kilR	endodeoxyribonuclease toxin RalR... recombinase RecT... exonuclease VIII%2C ds DNA exonuclease%2C 5' --> 3' specific... protein RacC... zinc-binding protein... inhibitor of FtsZ
1419156	1419456	-	b4527,b1355	ydaF,ydaG	DUF1391 domain-containing protein YdaF... uncharacterized protein YdaG
1420365	1423312	+	b1357,b1358,b1359,b1360,b1361	ydaS,ydaT,ydaU,ydaV,ydaW	toxin YdaS... protein YdaT... DUF1376 domain-containing protein YdaU... putative ATP-binding protein YdaV... putative uncharacterized protein YdaW
1423782	1425980	+	b1363,b1365,b1366	trkG,ynaK,ydaY	K(+) transporter TrkG... ParB-like nuclease domain-containing protein YnaK... putative uncharacterized protein YdaY
1429049	1432986	+	b1372,b1373	stfR,tfaR	putative prophage side tail fiber protein StfR... putative tail fiber assembly protein TfaR
1433991	1434406	-	b1375,b4744	ynaE,ynaM	uncharacterized protein YnaE... protein YnaM
1443051	1446206	+	b1381,b1382,b1383	ydbH,ynbE,ydbL	putative phospholipid transport factor YdbH... lipoprotein YnbE... DUF1318 domain-containing protein YdbL
1449076	1453642	-	b1386,b1387	tynA,paaZ	copper-containing amine oxidase... fused 3-oxo-5%2C6-dehydrosuberyl-CoA semialdehyde dehydrogenase and oxepin-CoA hydrolase
1453927	1465061	+	b1388,b1389,b1390,b1391,b1392,b1393,b1394,b1395,b1396,b1397,b1398,b1399,b1400	paaA,paaB,paaC,paaD,paaE,paaF,paaG,paaH,paaI,paaJ,paaK,paaX,paaY	phenylacetyl-CoA 1%2C2-epoxidase%2C monooxygenase subunit... phenylacetyl-CoA 1%2C2-epoxidase subunit B... phenylacetyl-CoA 1%2C2-epoxidase%2C structural subunit... phenylacetate degradation protein... phenylacetyl-CoA 1%2C2-epoxidase%2C reductase subunit... putative 2%2C3-dehydroadipyl-CoA hydratase... putative ring 1%2C2-epoxyphenylacetyl-CoA isomerase (oxepin-CoA forming)... 3-hydroxyadipyl-Co…
1467921	1469149	-	b1402,b1403	insD2,insC2	IS2 insertion element protein InsB... IS2 insertion element repressor InsA
1475144	1478226	+	b1407,b1408	ydbD,ynbA	DUF2773 domain-containing protein YdbD... CDP-alcohol phosphatidyltransferase domain-containing protein YnbA
1479138	1482201	+	b1410,b1411	ynbC,ynbD	hydrolase/methyltransferase domain-containing protein YnbC... phosphatase domain-containing protein YnbD
1491677	1491944	+	b1419,b4774	ydcA,yncP	protein YdcA... protein YncP
1491922	1492129	-	b4428,b1420	hokB,mokB	toxin HokB... putative regulatory protein MokB
1498651	1499477	+	b1426,b1427	ydcH,rimL	DUF465 domain-containing protein YdcH... ribosomal-protein-L12-serine N-acetyltransferase
1500573	1502155	+	b1429,b1430	tehA,tehB	tellurite resistance protein... tellurite methyltransferase
1506172	1508742	+	b1434,b1435	sutR,rlhA	DNA-binding transcriptional dual regulator SutR... 23S rRNA 5-hydroxycytidine C2501 synthase
1509286	1511409	+	b4532,b1438,b1439	hicA,hicB,ydcR	mRNA interferase toxin HicA... antitoxin of the HicA-HicB toxin-antitoxin system/ DNA-binding transcriptional repressor HicB... fused putative DNA-binding transcriptional regulator/putative aminotransferase YdcR
1511654	1517002	+	b1440,b1441,b1442,b1443,b1444	ydcS,ydcT,ydcU,ydcV,patD	putative ABC transporter periplasmic binding protein/polyhydroxybutyrate synthase... putative ABC transporter ATP-binding protein YdcT... putative ABC transporter membrane subunit YdcU... putative ABC transporter membrane subunit YdcV... gamma-aminobutyraldehyde dehydrogenase
1517389	1517881	+	b1445,b1446	ortT,ydcY	orphan toxin OrtT... DUF2526 domain-containing protein YdcY
1517882	1518846	-	b1447,b1448	ydcZ,mnaT	putative inner membrane protein YdcZ... L-amino acid N-acyltransferase
1534965	1544060	-	b1464,b1465,b1466,b1467,b1468,b1469	yddE,narV,narW,narY,narZ,narU	PF02567 family protein YddE... nitrate reductase Z subunit gamma... NarW%2C putative private chaperone for NarZ nitrate reductase subunit... nitrate reductase Z subunit beta... nitrate reductase Z subunit alpha... nitrate/nitrite transporter NarU
1544758	1546028	-	b1471,b1472	yddK,yddL	leucine-rich repeat domain-containing protein YddK... putative uncharacterized protein YddL
1547401	1551991	+	b1474,b1475,b1476	fdnG,fdnH,fdnI	formate dehydrogenase N subunit alpha... formate dehydrogenase N subunit beta... formate dehydrogenase N subunit gamma
1552398	1553838	-	b1477,b1478	yddM,adhP	DNA-binding transcriptional regulator YddM... ethanol dehydrogenase/alcohol dehydrogenase
1557112	1563076	-	b1483,b1484,b1485,b1486,b1487,b1488	ddpF,ddpD,ddpC,ddpB,ddpA,ddpX	putative D%2CD-dipeptide ABC transporter ATP-binding subunit DdpF... putative D%2CD-dipeptide ABC transporter ATP-binding subunit DdpD... putative D%2CD-dipeptide ABC transporter membrane subunit DdpC... putative D%2CD-dipeptide ABC transporter membrane subunit DdpB... putative D%2CD-dipeptide ABC transporter periplasmic binding protein... D-alanyl-D-alanine dipeptidase
1563334	1567219	-	b1489,b1490,b4746	dosP,dosC,yddY	oxygen-sensing c-di-GMP phosphodiesterase DosP... diguanylate cyclase DosC... protein YddY
1568954	1572045	-	b1492,b1493	gadC,gadB	L-glutamate:4-aminobutyrate antiporter... glutamate decarboxylase B
1572407	1579342	-	b1494,b1495,b1496	pqqL,yddB,yddA	periplasmic metalloprotease... putative TonB-dependent receptor YddB... ABC transporter family protein YddA
1579633	1582524	-	b1497,b1498	ydeM,ydeN	putative anaerobic sulfatase maturation enzyme YdeM... putative sulfatase YdeN
1582926	1583959	-	b1499,b1500	ydeO,safA	DNA-binding transcriptional dual regulator YdeO... two-component system connector SafA
1586820	1590001	-	b1502,b1503,b1504,b1505	ydeQ,ydeR,ydeS,ydeT	putative fimbrial adhesin protein YdeQ... putative fimbrial protein YdeR... putative fimbrial protein YdeS... fimbrial usher domain-containing protein YdeT
1590854	1592442	-	b1507,b1508	hipA,hipB	serine/threonine-protein kinase toxin HipA... antitoxin/DNA-binding transcriptional repressor HipB
1598617	1601241	-	b1511,b1512	lsrK,lsrR	autoinducer-2 kinase... DNA-binding transcriptional repressor LsrR
1601490	1608104	+	b1513,b1514,b1515,b1516,b1517,b1518,b1519	lsrA,lsrC,lsrD,lsrB,lsrF,lsrG,tam	Autoinducer-2 ABC transporter ATP binding subunit... Autoinducer-2 ABC transporter membrane subunit LsrC... Autoinducer-2 ABC transporter membrane subunit LsrD... Autoinducer-2 ABC transporter periplasmic binding protein... 3-hydroxy-2%2C4-pentadione 5-phosphate thiolase... (4S)-4-hydroxy-5-phosphonooxypentane-2%2C3-dione isomerase... trans-aconitate 2-methyltransferase
1612325	1614703	-	b1524,b1525	glsB,sad	glutaminase 2... succinate semialdehyde dehydrogenase (NAD(P)(+)) Sad
1614804	1618218	+	b1526,b1527,b1528	yneJ,yneK,ydeA	putative DNA-binding transcriptional regulator YneJ... protein YneK... L-arabinose exporter
1619120	1620207	+	b1530,b1531,b1532	marR,marA,marB	DNA-binding transcriptional repressor MarR... DNA-binding transcriptional dual regulator MarA... multiple antibiotic resistance protein MarB
1622646	1622845	+	b4599,b4775	mgtS,mgtT	small protein MgtS... protein MgtT
1627517	1629038	+	b1539,b1540	ydfG,rspR	3-hydroxy acid dehydrogenase YdfG... DNA-binding transcriptional repressor RspR
1629453	1632285	-	b1542,b1543	ydfI,ydfJ	putative oxidoreductase YdfI... putative transporter YdfJ
1632890	1633305	+	b4748,b1544	ynfT,ydfK	protein YnfT... cold shock protein YdfK
1634310	1636367	-	b1546,b1547,b1548	tfaQ,stfQ,nohA	putative tail fiber assembly protein TfaQ... putative prophage side tail fiber protein StfQ... putative prophage DNA-packaging protein NohA
1636756	1637457	+	b4533,b1549	ynfO,ydfO	DUF3950 domain-containing protein YnfO... DUF1398 domain-containing protein YdfO
1637954	1638667	-	b1551,b4749,b4724,b1552	ynfN,ynfR,ynfQ,cspI	protein YnfN... protein YnfR... protein YnfQ... cold shock-like protein CspI
1639030	1639334	-	b1553,b4689	rzpQ,rzoQ	DUF2514 domain-containing protein RzpQ... putative lipoprotein RzoQ
1639524	1640585	-	b1554,b1555,b1556	rrrQ,ydfR,essQ	putative lysozyme... protein YdfR... putative prophage lysis protein EssQ
1641855	1642211	+	b1558,b4750	cspF,ynfS	cold shock-like protein CspF... protein YnfS
1642489	1644304	-	b1559,b1560	ydfT,ydfU	putative antitermination protein Q... protein YdfU
1645119	1645872	-	b1562,b1563,b1564	hokD,relE,relB	toxic protein HokD... mRNA interferase toxin RelE... antitoxin/DNA-binding transcriptional repressor RelB
1647174	1647850	-	b1567,b1568,b1569	ydfW,ydfX,dicC	protein YdfW... protein YdfX... putative DNA-binding transcriptional regulator DicC
1648508	1649041	+	b1571,b1572,b1573	ydfA,ydfB,ydfC	DUF1391 domain-containing protein YdfA... uncharacterized protein YdfB... uncharacterized protein YdfC
1649609	1649985	+	b1575,b1576	dicB,ydfD	cell division inhibition protein DicB... lysis protein
1652728	1655141	-	b4534,b1580,b1581	ynfP,rspB,rspA	protein YnfP... putative zinc-binding dehydrogenase RspB... mandelate racemase/muconate lactonizing enzyme family protein RspA
1655808	1656744	+	b1583,b1584	ynfB,speG	DUF1283 domain-containing protein YnfB... spermidine N-acetyltransferase
1658069	1665120	+	b1587,b1588,b1589,b1590,b1591	ynfE,ynfF,ynfG,ynfH,dmsD	putative selenate reductase YnfE... putative selenate reductase YnfF... putative oxidoreductase YnfG... putative menaquinol dehydrogenase... redox enzyme maturation protein DmsD
1666524	1669592	-	b1593,b1594,b1595	bidA,mlc,ynfL	dethiobiotin synthetase BidA... DNA-binding transcriptional repressor Mlc... putative DNA-binding transcriptional regulator YnfL
1672820	1673709	-	b1599,b1600,b4777	mdtI,mdtJ,mdtU	multidrug/spermidine efflux pump membrane subunit MdtI... multidrug/spermidine efflux pump membrane subunit MdtJ... protein MdtU
1674972	1677903	-	b1602,b1603	pntB,pntA	pyridine nucleotide transhydrogenase subunit beta... pyridine nucleotide transhydrogenase subunit alpha
1679557	1681698	+	b1605,b1606	ydgI,folM	putative arginine:ornithine antiporter... dihydromonapterin reductase
1682159	1685188	+	b1608,b1609,b1610	rstA,rstB,tus	DNA-binding transcriptional regulator RstA... sensory histidine kinase RstB... DNA replication terminus site-binding protein
1685185	1688377	-	b1611,b1612	fumC,fumA	fumarase C... fumarase A
1688576	1691360	+	b1613,b1614	manA,ydgA	mannose-6-phosphate isomerase... DUF945 domain-containing protein YdgA
1691586	1696071	-	b1615,b1616,b1617	uidC,uidB,uidA	outer membrane porin family protein UidC... glucuronide:H(+) symporter... beta-glucuronidase
1699355	1703234	+	b1621,b1622,b1623	malX,malY,add	PTS enzyme IIBC component MalX... negative regulator of MalT activity/cystathionine beta-lyase... adenosine deaminase
1704949	1712158	+	b1625,b1626,b1627,b1628,b1629,b1630,b1631,b1632,b1633	cnu,ydgK,rsxA,rsxB,rsxC,rsxD,rsxG,rsxE,nth	H-NS- and StpA-binding protein... DUF2569 domain-containing inner membrane protein YdgK... SoxR [2Fe-2S] reducing system protein RsxA... SoxR [2Fe-2S] reducing system protein RsxB... SoxR [2Fe-2S] reducing system protein RsxC... SoxR [2Fe-2S] reducing system protein RsxD... SoxR [2Fe-2S] reducing system protein RsxG... SoxR [2Fe-2S] reducing system protein RsxE... endonuclease III
1715026	1718395	-	b1636,b1637,b1638,b1639	pdxY,tyrS,pdxH,mliC	pyridoxal kinase 2... tyrosine--tRNA ligase... pyridoxine/pyridoxamine 5'-phosphate oxidase... inhibitor of c-type lysozyme%2C putative lipoprotein
1721025	1724133	+	b1643,b1644,b1645	ydhI,ydhJ,ydhK	DUF1656 domain-containing protein YdhI... putative membrane fusion protein YdhJ... putative transporter YdhK
1724134	1725920	-	b1646,b1647,b1648	sodC,ydhF,ydhL	superoxide dismutase (Cu-Zn)... putative oxidoreductase YdhF... DUF1289 domain-containing protein YdhL
1726023	1733703	+	b1649,b1650,b1651,b1652,b1653	nemR,nemA,gloA,rnt,lhr	DNA-binding transcriptional repressor NemR... N-ethylmaleimide reductase... lactoylglutathione lyase... ribonuclease T... ATP-dependent helicase Lhr
1748747	1750348	-	b1669,b1670	ydhT,ydhU	uncharacterized protein YdhT... putative cytochrome YdhU
1751077	1754477	-	b1672,b1673,b1674	ydhW,ydhV,ydhY	uncharacterized protein YdhW... putative oxidoreductase YdhV... putative 4Fe-4S ferredoxin-like protein YdhY
1755496	1757110	+	b4817,b1676	ynhH,pykF	protein YnhH... pyruvate kinase 1
1758874	1764386	-	b1679,b1680,b1681,b1682,b1683,b1684	sufE,sufS,sufD,sufC,sufB,sufA	sulfur carrier protein SufE... L-cysteine desulfurase... Fe-S cluster scaffold complex subunit SufD... Fe-S cluster scaffold complex subunit SufC... Fe-S cluster scaffold complex subunit SufB... iron-sulfur cluster insertion protein SufA
1765222	1768685	-	b1686,b1687	menI,ydiJ	1%2C4-dihydroxy-2-naphthoyl-CoA hydrolase... putative FAD-linked oxidoreductase YdiJ
1770615	1775444	+	b1689,b1690,b1691,b1692,b1693	ydiL,ydiM,ydiN,ydiB,aroD	DUF1870 domain-containing protein YdiL... putative exporter YdiM... putative transporter YdiN... quinate/shikimate dehydrogenase... 3-dehydroquinate dehydratase
1775587	1778347	+	b1694,b1695	ydiF,ydiO	putative acetate-CoA transferase YdiF... putative acyl-CoA dehydrogenase YdiO
1779617	1784677	+	b1697,b1698,b1699,b1700,b1701	ydiQ,ydiR,ydiS,ydiT,fadK	putative electron transfer flavoprotein subunit YdiQ... putative electron transfer flavoprotein subunit YdiR... putative electron transfer flavoprotein-quinone oxidoreductase YdiS... ferredoxin-like protein YdiT... short chain acyl-CoA synthetase
1787445	1789481	+	b1703,b1704	ppsR,aroH	phosphoenolpyruvate synthetase regulatory protein... 3-deoxy-7-phosphoheptulonate synthase%2C Trp-sensitive
1792267	1795152	-	b1708,b1709,b1710,b1711	nlpC,btuD,btuE,btuC	NlpC/P60 family lipoprotein NlpC... vitamin B12 ABC transporter ATP binding subunit... thioredoxin/glutathione peroxidase BtuE... vitamin B12 ABC transporter membrane subunit
1795253	1798942	-	b1712,b1713,b1714	ihfA,pheT,pheS	integration host factor subunit alpha... phenylalanine--tRNA ligase subunit beta... phenylalanine--tRNA ligase subunit alpha
1799393	1802570	-	b1716,b1717,b1718,b1719	rplT,rpmI,infC,thrS	50S ribosomal subunit protein L20... 50S ribosomal subunit protein L35... translation initiation factor IF-3... threonine--tRNA ligase
1806370	1808656	+	b1723,b1724,b1725	pfkB,ydiZ,yniA	6-phosphofructokinase 2... putative endoribonuclease YdiZ... putative kinase YniA
1816386	1821214	-	b1733,b1734,b1735,b1736,b1737	chbG,chbF,chbR,chbA,chbC	chitooligosaccharide monodeacetylase ChbG... monoacetylchitobiose-6-phosphate hydrolase... ChbR... N%2CN'-diacetylchitobiose-specific PTS enzyme IIA component... N%2CN'-diacetylchitobiose-specific PTS enzyme IIC component
1825955	1831982	-	b1744,b1745,b1746,b1747,b1748	astE,astB,astD,astA,astC	succinylglutamate desuccinylase... N-succinylarginine dihydrolase... aldehyde dehydrogenase... arginine N-succinyltransferase... succinylornithine transaminase
1833401	1840774	+	b1750,b1751,b1752,b1753,b1754,b1755,b1756,b1757	ydjX,ydjY,ydjZ,ynjA,ynjB,ynjC,ynjD,ynjE	DedA family protein YdjX... 4Fe-4S ferredoxin-type domain-containing protein YdjY... DedA family protein YdjZ... AhpD-like domain-containing protein YnjA... putative ABC transporter periplasmic binding protein YnjB... putative ABC transporter membrane subunit YnjC... putative ABC transporter ATP-binding protein YnjD... molybdopterin synthase sulfurtransferase
1844999	1848676	-	b1763,b1764,b1765	topB,selD,ydjA	DNA topoisomerase III... selenide%2C water dikinase... putative oxidoreductase YdjA
1848837	1852528	+	b1766,b1767,b1768	sppA,ansA,pncA	protease IV%2C a signal peptide peptidase... L-asparaginase 1... nicotinamidase
1852621	1861332	-	b1769,b1770,b1771,b1772,b1773,b1774,b1775,b1776	ydjE,ydjF,ydjG,ydjH,ydjI,ydjJ,ydjK,ydjL	putative transporter YdjE... putative DNA-binding transcriptional regulator YdjF... NADH-dependent methylglyoxal reductase... L-glycero-L-galacto-octuluronate kinase... L-glycero-L-galacto-octuluronate-1-phosphate aldolase... putative zinc-binding dehydrogenase YdjJ... putative transporter YdjK... putative zinc-binding dehydrogenase YdjL
1861702	1862429	-	b1777,b1778	yeaC,msrB	DUF1315 domain-containing protein YeaC... methionine sulfoxide reductase B
1862771	1864734	+	b1779,b1780	gapA,yeaD	glyceraldehyde-3-phosphate dehydrogenase A... putative aldose 1-epimerase YeaD
1864782	1866472	-	b1781,b1782	yeaE,mipA	methylglyoxal reductase YeaE... MltA-interacting protein
1866908	1870238	+	b1783,b1784	yeaG,yeaH	protein kinase YeaG... DUF444 domain-containing protein YeaH
1877715	1878948	+	b1794,b4676,b4675	dgcP,yoaK,yoaJ	diguanylate cyclase DgcP... putative membrane protein YoaK... uncharacterized protein YoaJ
1879403	1879948	-	b1796,b1797	yoaG,yeaR	DUF1869 domain-containing protein YoaG... DUF1971 domain-containing protein YeaR
1883188	1886810	+	b1801,b1802,b1803	yeaV,yeaW,yeaX	putative transporter YeaV... carnitine monooxygenase subunit YeaW... carnitine monooxygenase subunit YeaX
1889951	1893235	-	b1806,b1807,b1808	yeaY,tsaB,yoaA	Slp family lipoprotein YeaY... N(6)-L-threonylcarbamoyladenine synthase%2C TsaB subunit... putative ATP-dependent 5' to 3' DNA helicase
1894805	1896748	+	b1812,b1813	pabB,nudL	aminodeoxychorismate synthase subunit 1... putative NUDIX hydrolase with low 3-phosphohydroxypyruvate phosphatase activity
1900029	1901731	-	b1816,b4751	yoaE,yoaL	TerC family inner membrane protein YoaE... protein YoaL
1902048	1905259	+	b1817,b1818,b1819,b1820	manX,manY,manZ,yobD	mannose-specific PTS enzyme IIAB component... mannose-specific PTS enzyme IIC component... mannose-specific PTS enzyme IID component... DUF986 domain-containing inner membrane protein YobD
1907226	1907591	-	b1823,b1824	cspC,yobF	transcription antiterminator and regulator of mRNA stability CspC... DUF2527 domain-containing protein YobF
1908261	1908766	-	b1825,b1826	yebO,mgrB	uncharacterized protein YebO... PhoQ kinase inhibitor
1912768	1916128	-	b1830,b1831,b1832	prc,proQ,msrC	tail-specific protease... RNA chaperone ProQ... free methionine-(R)-sulfoxide reductase
1916258	1921662	+	b1833,b1834,b1835	letA,letB,rsmF	intermembrane transport protein LetA... lipophilic envelope spanning tunnel... 16S rRNA m(5)C1407 methyltransferase
1921780	1922312	+	b1836,b1837	yebV,yebW	DUF1480 domain-containing protein YebV... DUF1482 domain-containing protein YebW
1923365	1924969	-	b1839,b1840,b1841	yebY,yebZ,yobA	DUF2511 domain-containing protein YebY... CopD family protein... copper-binding protein
1925108	1926782	+	b1842,b1843,b1844	holE,yobB,exoX	DNA polymerase III subunit theta... putative carbon-nitrogen hydrolase family protein YobB... exonuclease X
1930034	1930747	-	b1847,b1848	yebF,yebG	secreted protein YebF... DNA damage-inducible protein YebG
1932115	1934604	-	b1850,b1851	eda,edd	KHG/KDPG aldolase... phosphogluconate dehydratase
1936652	1939091	+	b1853,b1854	yebK,pykA	DNA-binding transcriptional repressor YebK... pyruvate kinase 2
1939222	1942583	-	b1855,b1856,b1857	lpxM,mepM,znuA	Lipid A biosynthesis myristoyltransferase... peptidoglycan endopeptidase MepM... Zn(2(+)) ABC transporter periplasmic binding protein
1942662	1944199	+	b1858,b1859	znuC,znuB	Zn(2(+)) ABC transporter ATP binding subunit... Zn(2(+)) ABC transporter membrane subunit
1944346	1945976	-	b1860,b1861	ruvB,ruvA	Holliday junction branch migration complex subunit RuvB... Holliday junction branch migration complex subunit RuvA
1948180	1950522	-	b1865,b1866	nudB,aspS	dihydroneopterin triphosphate diphosphatase... aspartate--tRNA ligase
1950832	1954413	+	b1867,b1868,b1869,b1870,b1871	yecD,yecE,yecN,cmoA,cmoB	isochorismatase family protein YecD... DUF72 domain-containing protein YecE... MAPEG family inner membrane protein YecN... carboxy-S-adenosyl-L-methionine synthase... tRNA U34 carboxymethyltransferase
1954578	1958132	-	b1872,b1873	torZ,torY	trimethylamine N-oxide reductase 2... cytochrome c quinol dehydrogenase TorY
1958520	1959846	-	b1874,b1875	cutC,yecM	PF03932 family protein CutC... putative metal-binding enzyme YecM
1962580	1966191	-	b1878,b1879,b1880	flhE,flhA,flhB	flagellar protein FlhE... flagellar biosynthesis protein FlhA... flagellar biosynthesis protein FlhB
1966393	1977139	-	b1881,b1882,b1883,b1884,b1885,b1886,b1887,b1888,b1889,b1890	cheZ,cheY,cheB,cheR,tap,tar,cheW,cheA,motB,motA	chemotaxis protein CheZ... chemotaxis protein CheY... protein-glutamate methylesterase/protein glutamine deamidase... chemotaxis protein methyltransferase... methyl-accepting chemotaxis protein Tap... methyl-accepting chemotaxis protein Tar... chemotaxis protein CheW... chemotaxis protein CheA... motility protein B... motility protein A
1977266	1978197	-	b1891,b1892	flhC,flhD	DNA-binding transcriptional dual regulator FlhC... DNA-binding transcriptional dual regulator FlhD
1978518	1979215	-	b1893,b1894	insB5,insA5	IS1 family protein InsB... IS1 family protein InsA
1980188	1982387	-	b1896,b1897	otsA,otsB	trehalose-6-phosphate synthase... trehalose-6-phosphate phosphatase
1982554	1986128	-	b4460,b1900,b1901	araH,araG,araF	arabinose ABC transporter membrane subunit... arabinose ABC transporter ATP binding subunit... arabinose ABC transporter periplasmic binding protein
1992269	1995359	-	b1912,b1913,b1914	pgsA,uvrC,uvrY	CDP-diacylglycerol--glycerol-3-phosphate 3-phosphatidyltransferase... UvrABC excision nuclease subunit C... DNA-binding transcriptional activator UvrY
1995655	1996042	+	b4752,b1915	yecU,yecF	protein YecU... DUF2594 domain-containing protein YecF
1997062	2000385	-	b1917,b1918,b1919,b1920	tcyN,tcyL,dcyD,tcyJ	cystine ABC transporter ATP binding subunit... cystine ABC transporter membrane subunit... D-cysteine desulfhydrase... cystine ABC transporter periplasmic binding protein
2000473	2001789	-	b1921,b1922	fliZ,fliA	DNA-binding transcriptional regulator FliZ... RNA polymerase sigma factor FliA
2003872	2006078	+	b1924,b1925,b1926	fliD,fliS,fliT	flagellar filament capping protein... flagellar biosynthesis protein FliS... flagellar biosynthesis protein FliT
2008277	2009712	+	b1929,b1930	yedE,yedF	putative selenium transporter YedE... putative sulfurtransferase YedF
2013229	2023678	+	b1938,b1939,b1940,b1941,b1942,b1943,b1944,b1945,b1946,b1947,b1948,b1949,b1950	fliF,fliG,fliH,fliI,fliJ,fliK,fliL,fliM,fliN,fliO,fliP,fliQ,fliR	flagellar basal-body MS-ring and collar protein... flagellar motor switch protein FliG... flagellar biosynthesis protein FliH... flagellar export ATPase FliI... flagellar biosynthesis protein FliJ... flagellar hook-length control protein... flagellar protein FliL... flagellar motor switch protein FliM... flagellar motor switch protein FliN... flagellar biosynthesis protein FliO... flagellar biosy…
2026323	2029366	-	b1956,b1957,b1958	dgcQ,yodC,yedI	diguanylate cyclase DgcQ... protein YodC... DUF808 domain-containing inner membrane protein YedI
2030448	2032317	-	b1960,b1961	vsr,dcm	DNA mismatch endonuclease Vsr... DNA-cytosine methyltransferase
2032384	2033421	-	b1962,b1963	yedJ,drpB	putative HD superfamily phosphohydrolase YedJ... cell division protein DrpB
2036794	2038823	-	b1968,b1969	hprS,hprR	sensor histidine kinase HprS... DNA-binding transcriptional dual regulator HprR
2039478	2041118	+	b1971,b1972	msrP,msrQ	protein-L-methionine sulfoxide reductase catalytic subunit MsrP... membrane-bound flavocytochrome MsrQ
2059964	2061933	-	b1987,b1988	cbl,nac	DNA-binding transcriptional activator Cbl... DNA-binding transcriptional dual regulator Nac
2062391	2065764	-	b1990,b1991,b1992,b1993	ldtA,cobT,cobS,cobU	L%2CD-transpeptidase LdtA... nicotinate-nucleotide--dimethylbenzimidazole phosphoribosyltransferase... cobalamin 5'-phosphate synthase... cobinamide-P guanylyltransferase/cobinamide kinase
2068952	2070180	-	b1996,b1997	insD3,insC3	IS2 insertion element protein InsB... IS2 insertion element repressor InsA
2071539	2078134	+	b2000,b2001,b2002,b2003,b2004,b2005,b2006	flu,yeeR,yeeS,yeeT,cbeA,cbtA,yeeW	self recognizing antigen 43 (Ag43) autotransporter... inner membrane protein YeeR... RadC-like JAB domain-containing protein YeeS... DUF987 domain-containing protein YeeT... cytoskeleton bundling-enhancing antitoxin CbeA... cytoskeleton-binding toxin CbtA... putative uncharacterized protein YeeW
2079032	2080591	-	b2007,b4818,b2008	tmaR,yoeJ,yeeA	PTS system regulator TmaR... protein YoeJ... putative transporter YeeA
2084226	2085525	-	b2012,b2013	tsuB,tsuA	putative thiosulfate sulfurtransferase... thiosulfate transporter
2085704	2087114	-	b2014,b4678	plaP,yoeI	putrescine:H(+) symporter PlaP... uncharacterized protein YoeI
2087329	2089713	-	b2015,b2016,b4539,b2017	yeeY,yeeZ,yoeB,yefM	putative DNA-binding transcriptional regulator YeeY... putative epimerase YeeZ... ribosome-dependent mRNA interferase toxin YoeB... YefM antitoxin of the YoeB-YefM toxin-antitoxin pair and DNA binding transcriptional repressor
2090192	2097225	+	b2019,b2020,b2021,b2022,b2023,b2024,b2025,b2026	hisG,hisD,hisC,hisB,hisH,hisA,hisF,hisI	ATP phosphoribosyltransferase... histidinal/histidinol dehydrogenase... histidinol-phosphate aminotransferase... imidazoleglycerol-phosphate dehydratase/histidinol-phosphatase... imidazole glycerol phosphate synthase subunit HisH... 1-(5-phosphoribosyl)-5-[(5-phosphoribosylamino)methylideneamino]imidazole-4-carboxamide isomerase... imidazole glycerol phosphate synthase subunit HisF... putative bi…
2103391	2113061	-	b2032,b2033,b2034,b2035,b2036,b2037,b2038,b2039,b2040,b2041	wbbK,wbbJ,wbbI,wbbH,glf,rfbX,rfbC,rfbA,rfbD,rfbB	putative glycosyltransferase WbbK... putative lipopolysaccharide biosynthesis O-acetyl transferase WbbJ... beta-1%2C6-galactofuranosyltransferase WbbI... putative O-antigen polymerase... UDP-galactopyranose mutase... polyisoprenol-linked O16-antigen repeat unit flippase... dTDP-4-dehydrorhamnose 3%2C5-epimerase... glucose-1-phosphate thymidylyltransferase 1... dTDP-4-dehydrorhamnose reductase... …
2114502	2137243	-	b2043,b2044,b2045,b2046,b2047,b2048,b2049,b2050,b2051,b2052,b2053,b2054,b2055,b2056,b2057,b2058,b2059,b2060,b2061,b2062	wcaM,wcaL,wcaK,wzxC,wcaJ,cpsG,cpsB,wcaI,gmm,fcl,gmd,wcaF,wcaE,wcaD,wcaC,wcaB,wcaA,wzc,wzb,wza	putative colanic acid biosynthesis protein WcaM... putative colanic acid biosynthesis glycosyl transferase WcaL... colanic acid biosynthesis pyruvyl transferase WcaK... colanic acid repeat unit flippase... UDP-glucose:undecaprenyl-phosphate glucose-1-phosphate transferase... phosphomannomutase... mannose-1-phosphate guanylyltransferase... colanic acid biosynthesis fucosyltransferase WcaI... GDP-m…
2139759	2142948	-	b2064,b2065,b2066	asmA,dcd,udk	putative assembly protein AsmA... dCTP deaminase... uridine/cytidine kinase
2151711	2153128	-	b2072,b2073	pphC,yegL	protein-serine/threonine phosphatase PphC... IPR002035 domain-containing protein YegL
2154016	2164998	+	b2074,b2075,b2076,b2077,b2078,b2079	mdtA,mdtB,mdtC,mdtD,baeS,baeR	multidrug efflux pump membrane fusion protein MdtA... multidrug efflux pump RND permease subunit MdtB... multidrug efflux pump RND permease subunit MdtC... putative multidrug efflux pump MdtD... sensor histidine kinase BaeS... DNA-binding transcriptional activator BaeR
2170236	2171398	+	b2088,b2089	insE5,insF5	IS3 element protein InsE... IS3 element protein InsF
2174282	2177204	-	b2093,b2094,b2095,b2096	gatB,gatA,gatZ,gatY	galactitol-specific PTS enzyme IIB component... galactitol-specific PTS enzyme IIA component... putative tagatose-1%2C6-bisphosphate aldolase 2 chaperone... tagatose-1%2C6-bisphosphate aldolase 2
2178821	2182061	+	b2098,b2099,b2100	yegT,yegU,yegV	putative transporter YegT... putative ADP-ribosylglycohydrolase YegU... putative sugar kinase YegV
2182035	2185301	-	b2101,b2102,b2103,b2104	yegW,yegX,thiD,thiM	putative DNA-binding transcriptional regulator YegW... putative glycosyl hydrolase YegX... bifunctional hydroxymethylpyrimidine kinase/phosphomethylpyrimidine kinase... hydroxyethylthiazole kinase
2187380	2192222	-	b2108,b2109,b2110,b2111	yehA,yehB,yehC,yehD	putative fimbrial adhesin YehA... putative fimbrial usher protein YehB... putative fimbrial chaperone YehC... putative fimbrial protein YehD
2204596	2210944	+	b2119,b2120,b2121,b2122	yehL,yehM,yehP,yehQ	putative AAA(+) MoxR family ATPase YehL... uncharacterized protein YehM... VWA domain-containing protein YehP... SWIM zinc finger domains-containing protein YehQ
2211726	2214644	-	b2124,b2125,b2126	yehS,btsR,btsS	DUF1456 domain-containing protein YehS... DNA-binding transcriptional dual regulator BtsR... high-affinity pyruvate receptor
2215745	2219481	-	b2128,b2129,b2130,b2131	yehW,yehX,yehY,osmF	glycine betaine ABC transporter membrane subunit YehW... glycine betaine ABC transporter ATP binding subunit YehX... glycine betaine ABC transporter membrane subunit YehY... glycine betaine ABC transporter periplasmic binding protein OsmF
2230624	2231714	+	b2141,b2142	yohJ,yohK	putative 3-hydroxypropanoate export protein YohJ... putative 3-hydroxypropanoate export protein YohK
2232878	2233839	+	b2144,b2145	sanA,yeiS	DUF218 domain-containing protein SanA... DUF2542 domain-containing protein YeiS
2234033	2236500	+	b2146,b2147	preT,preA	dihydropyrimidine dehydrogenase (NAD(+)) subunit PreT... dihydropyrimidine dehydrogenase (NAD(+)) subunit PreA
2236743	2240348	-	b2148,b2149,b2150	mglC,mglA,mglB	D-galactose/methyl-galactoside ABC transporter membrane subunit... D-galactose/methyl-galactoside ABC transporter ATP binding subunit... D-galactose/methyl-galactoside ABC transporter periplasmic binding protein
2241810	2243652	-	b2152,b2153	yeiB,folE	DUF418 domain-containing protein YeiB... GTP cyclohydrolase 1
2249717	2252788	+	b2158,b2159,b2160	yeiH,nfo,yeiI	PF03601 family inner membrane protein YeiH... endonuclease IV... putative sugar kinase YeiI
2252895	2255186	-	b2161,b2162	nupX,rihB	putative nucleoside transporter... pyrimidine-specific ribonucleoside hydrolase RihB
2256085	2259296	-	b2164,b2165,b2166	psuT,psuG,psuK	putative pseudouridine transporter... pseudouridine-5'-phosphate glycosidase... putative pseudouridine kinase
2259719	2263495	-	b2167,b2168,b2169	fruA,fruK,fruB	fructose-specific PTS multiphosphoryl transfer protein FruA... 1-phosphofructokinase... fructose-specific PTS multiphosphoryl transfer protein FruB
2267829	2269567	+	b2173,b2174	yeiR,lpxT	zinc-binding GTPase YeiR... lipid A-core phosphotransferase
2270726	2277889	+	b2176,b2177,b2178,b2179,b2180	pdeN,yejA,yejB,yejE,yejF	putative c-di-GMP phosphodiesterase PdeN... putative oligopeptide ABC transporter periplasmic binding protein YejA... putative oligopeptide ABC transporter membrane subunit YejB... putative oligopeptide ABC transporter membrane subunit YejE... putative oligopeptide ABC transporter ATP binding subunit YejF
2278570	2280483	-	b2182,b2183	bcr,rsuA	multidrug efflux pump Bcr... 16S rRNA pseudouridine(516) synthase
2284129	2286136	+	b2187,b2188	yejL,lapC	DUF1414 domain-containing protein YejL... lipopolysaccharide signal transducer LapC
2291358	2303497	-	b2194,b2195,b2196,b2197,b2198,b2199,b2200,b2201,b2202,b2203,b2204,b2205,b2206,b2207,b2208	ccmH,ccmG,ccmF,ccmE,ccmD,ccmC,ccmB,ccmA,napC,napB,napH,napG,napA,napD,napF	holocytochrome c synthase CcmH component... thiol:disulfide oxidoreductase CcmG... holocytochrome c synthase CcmF component... periplasmic heme chaperone... cytochrome c maturation protein D... cytochrome c maturation protein C... cytochrome c maturation protein B... cytochrome c maturation protein A... periplasmic nitrate reductase cytochrome c protein... periplasmic nitrate reductase cytochrome…
2308691	2310405	-	b2212,b2213	alkB,ada	DNA oxidative demethylase... DNA-binding transcriptional dual regulator/DNA repair protein Ada
2313488	2316827	+	b2216,b2217	rcsD,rcsB	RcsD phosphotransferase... DNA-binding transcriptional activator RcsB
2320043	2323251	+	b2219,b2220	atoS,atoC	sensor histidine kinase AtoS... DNA-binding transcriptional activator/ornithine decarboxylase inhibitor AtoC
2323447	2327293	+	b2221,b2222,b2223,b2224	atoD,atoA,atoE,atoB	acetyl-CoA:acetoacetyl-CoA transferase subunit alpha... acetyl-CoA:acetoacetyl-CoA transferase subunit beta... short chain fatty acid transporter... acetyl-CoA acetyltransferase
2327367	2329797	-	b2225,b2226	yfaP,yfaQ	DUF2135 domain-containing protein YfaP... tandem DUF2300 domain-containing protein YfaQ
2334336	2336644	-	b2229,b2230	yfaT,yfaA	DUF1175 domain-containing protein YfaT... DUF2138 domain-containing protein YfaA
2347384	2348768	+	b2235,b2236	nrdB,yfaE	ribonucleoside-diphosphate reductase 1 subunit beta... ferredoxin-like diferric-tyrosyl radical cofactor maintenance protein YfaE
2349935	2352374	-	b2239,b2240	glpQ,glpT	glycerophosphoryl diester phosphodiesterase GlpQ... sn-glycerol 3-phosphate:phosphate antiporter
2352647	2356711	+	b2241,b2242,b2243	glpA,glpB,glpC	anaerobic glycerol-3-phosphate dehydrogenase subunit A... anaerobic glycerol-3-phosphate dehydrogenase subunit B... anaerobic glycerol-3-phosphate dehydrogenase subunit C
2358042	2362211	-	b2245,b2246,b2247,b2248	yfaU,yfaV,rhmD,yfaX	2-keto-3-deoxy-L-rhamnonate aldolase... putative transporter YfaV... L-rhamnonate dehydratase... putative DNA-binding transcriptional regulator YfaX
2365910	2373278	+	b2253,b2254,b2255,b2256,b2257,b4544,b2258	arnB,arnC,arnA,arnD,arnT,arnE,arnF	UDP-4-amino-4-deoxy-L-arabinose aminotransferase... undecaprenyl-phosphate 4-deoxy-4-formamido-L-arabinose transferase... fused UDP-4-amino-4-deoxy-L-arabinose formyltransferase/UDP-glucuronate dehydrogenase... putative 4-deoxy-4-formamido-L-arabinose-phosphoundecaprenol deformylase ArnD... lipid IVA 4-amino-4-deoxy-L-arabinosyltransferase... undecaprenyl-phosphate-alpha-L-Ara4N flippase - ArnE s…
2373648	2376819	-	b2260,b2261,b2262	menE,menC,menB	o-succinylbenzoate--CoA ligase... o-succinylbenzoate synthase... 1%2C4-dihydroxy-2-naphthoyl-CoA synthase
2376834	2381543	-	b2263,b2264,b2265,b2266,b2267	menH,menD,menF,elaB,elaA	2-succinyl-6-hydroxy-2%2C4-cyclohexadiene-1-carboxylate synthase... 2-succinyl-5-enolpyruvyl-6-hydroxy-3-cyclohexene-1-carboxylate synthase... isochorismate synthase MenF... tail-anchored inner membrane protein ElaB... putative acetyltransferase ElaA
2385860	2387437	+	b2271,b2272	yfbL,yfbM	putative peptidase YfbL... DUF1877 domain-containing protein YfbM
2388635	2389964	+	b2274,b2275	yfbO,yfbP	uncharacterized protein YfbO... uncharacterized protein YfbP
2390048	2405072	-	b2276,b2277,b2278,b2279,b2280,b2281,b2282,b2283,b2284,b2285,b2286,b2287,b2288	nuoN,nuoM,nuoL,nuoK,nuoJ,nuoI,nuoH,nuoG,nuoF,nuoE,nuoC,nuoB,nuoA	NADH:quinone oxidoreductase subunit N... NADH:quinone oxidoreductase subunit M... NADH:quinone oxidoreductase subunit L... NADH:quinone oxidoreductase subunit K... NADH:quinone oxidoreductase subunit J... NADH:quinone oxidoreductase subunit I... NADH:quinone oxidoreductase subunit H... NADH:quinone oxidoreductase subunit G... NADH:quinone oxidoreductase subunit F... NADH:quinone oxidoreductase su…
2407561	2409461	+	b2290,b2291	alaA,yfbR	glutamate--pyruvate aminotransferase AlaA... dCMP phosphohydrolase
2409520	2412594	-	b2292,b2293,b2294	yfbS,hxpA,yfbU	putative transporter YfbS... hexitol phosphatase A... PF03887 family protein YfbU
2413470	2416891	+	b2296,b2297	ackA,pta	acetate kinase... phosphate acetyltransferase
2418634	2420485	-	b2299,b2300,b2301	yfcD,yfcE,yfcF	putative Nudix hydrolase YfcD... phosphodiesterase YfcE... glutathione S-transferase YfcF
2421325	2422601	+	b2303,b2304	folX,yfcH	dihydroneopterin triphosphate 2'-epimerase... epimerase family protein YfcH
2423736	2427791	-	b2306,b2307,b2308,b2309,b2310	hisP,hisM,hisQ,hisJ,argT	lysine/arginine/ornithine ABC transporter/histidine ABC transporter%2C ATP binding subunit... lysine/arginine/ornithine ABC transporter/histidine ABC transporter%2C membrane subunit HisM... lysine/arginine/ornithine ABC transporter/histidine ABC transporter%2C membrane subunit HisQ... histidine ABC transporter periplasmic binding protein... lysine/arginine/ornithine ABC transporter periplasmic bi…
2428057	2430763	-	b2311,b2312,b2313	ubiX,purF,cvpA	flavin prenyltransferase... amidophosphoribosyltransferase... colicin V production protein
2431022	2436649	-	b2314,b2315,b2316,b2317,b2318,b2319	dedD,folC,accD,dedA,truA,usg	cell division protein DedD... bifunctional folylpolyglutamate synthetase/dihydrofolate synthetase... acetyl-CoA carboxyltransferase subunit beta... DedA family protein DedA... tRNA pseudouridine(38-40) synthase... putative semialdehyde dehydrogenase Usg
2443891	2448440	-	b2325,b2326,b2327,b2328,b2329,b2330	yfcL,epmC,yfcA,mepA,aroC,prmB	PF08891 family protein YfcL... EF-P-Lys34 hydroxylase... putative transporter YfcA... peptidoglycan DD-endopeptidase/peptidoglycan LD-endopeptidase... chorismate synthase... ribosomal protein L3 N(5)-glutamine methyltransferase
2449228	2452336	-	b2332,b2333,b2334,b2335,b2336	yfcO,yfcP,yfcQ,yfcR,yfcS	DUF2544 domain-containing protein YfcO... putative fimbrial protein YfcP... putative fimbrial protein YfcQ... putative fimbrial protein YfcR... putative fimbrial chaperone YfcS
2457015	2460469	-	b2341,b2342	fadJ,fadI	3-hydroxyacyl-CoA dehydrogenase FadJ... 3-ketoacyl-CoA thiolase FadI
2466545	2470462	+	b2349,b2350,b2351,b2352	intS,yfdG,yfdH,yfdI	prophage CPS-53 integrase... putative bactoprenol-linked glucose translocase... bactoprenol glucosyl transferase... serotype-specific glucosyl transferase YfdI
2472112	2473246	-	b2356,b2357,b2358	yfdM,yfdN,yfdO	putative methyltransferase YfdM... uncharacterized protein YfdN... protein YdfO
2473604	2476234	+	b2359,b2360,b2361,b2362,b2363,b4545	yfdP,yfdQ,yfdR,yfdS,yfdT,ypdJ	uncharacterized protein YfdP... DUF2303 domain-containing protein YfdQ... 5'-deoxynucleotidase... protein YfdS... protein YfdT... putative uncharacterized protein YpdJ
2477847	2480530	+	b2365,b2366	dsdX,dsdA	D-serine transporter... D-serine ammonia-lyase
2480638	2483339	-	b2367,b2368	emrY,emrK	tripartite efflux pump membrane subunit EmrY... tripartite efflux pump membrane fusion protein EmrK
2483729	2487967	+	b4781,b2369,b2370	evgL,evgA,evgS	protein EvgL... DNA-binding transcriptional activator EvgA... sensor histidine kinase EvgS
2488023	2493254	-	b2371,b2372,b2373,b2374	yfdE,yfdV,oxc,frc	acetyl-CoA:oxalate CoA-transferase... putative transport protein YfdV... oxalyl-CoA decarboxylase... formyl-CoA transferase
2498671	2501987	+	b2380,b2381,b2382	pyrS,pyrR,ypdC	sensor histidine kinase PyrS... DNA-binding transcriptional activator PyrR... putative AraC-type DNA-binding transcriptional regulator YpdC
2501990	2508242	-	b2383,b2384,b2385,b2386,b2387	fryA,ypdE,ypdF,fryC,fryB	putative PTS multiphosphoryl transfer protein FryA... aminopeptidase YpdE... aminopeptidase YpdF... putative PTS enzyme IIC component FryC... putative PTS enzyme IIB component FryB
2509630	2511327	+	b2389,b2390	yfeO,ypeC	putative transport protein YfeO... DUF2502 domain-containing protein YpeC
2511468	2512776	-	b2392,b4819	mntH,ypeD	Mn(2(+))/Fe(2(+)): H(+) symporter MntH... protein YpeD
2518467	2519205	+	b2398,b2399	yfeC,yfeD	DNA-binding transcriptional dual regulator YfeC... putative DNA-binding transcriptional regulator YfeD
2522729	2524878	-	b2406,b2407	xapB,xapA	xanthosine:H(+) symporter XapB... xanthosine phosphorylase
2527941	2531233	-	b4546,b2411,b2412	ypeB,ligA,zipA	PF12843 family protein YpeB... DNA ligase... cell division protein ZipA
2533764	2536343	+	b2415,b2416,b2417	ptsH,ptsI,crr	phosphocarrier protein HPr... PTS enzyme I... Enzyme IIA(Glc)
2537342	2538483	+	b2419,b2420	yfeK,yfeS	DUF5329 domain-containing protein YfeK... PF05406 family protein YfeS
2538672	2543528	-	b2421,b2422,b2423,b2424,b2425	cysM,cysA,cysW,cysU,cysP	cysteine synthase B... sulfate/thiosulfate ABC transporter ATP binding subunit... sulfate/thiosulfate ABC transporter inner membrane subunit CysW... sulfate/thiosulfate ABC transporter inner membrane subunit CysU... thiosulfate/sulfate ABC transporter periplasmic binding protein CysP
2545773	2549406	+	b2428,b2429,b2430	murQ,murP,yfeW	N-acetylmuramic acid 6-phosphate etherase... N-acetylmuramic acid-specific PTS enzyme IICB component/anhydro-N-acetylmuramic acid transporter... penicillin binding protein 4B
2550641	2552138	-	b2432,b2433,b2434	yfeY,yfeZ,ypeA	DUF1131 domain-containing lipoprotein YfeY... putative inner membrane protein... putative acetyltransferase YpeA
2552352	2554124	+	b2435,b2436	amiA,hemF	N-acetylmuramoyl-L-alanine amidase A... coproporphyrinogen III oxidase
2554130	2558679	-	b2437,b2438,b2439,b2440,b2441	eutR,eutK,eutL,eutC,eutB	putative DNA-binding transcriptional regulator EutR... putative structural protein%2C ethanolamine utilization microcompartment... putative structural protein%2C ethanolamine utilization microcompartment... ethanolamine ammonia-lyase subunit beta... ethanolamine ammonia-lyase subunit alpha
2561368	2563117	+	b2444,b2445,b2446,b2447	yffM,yffN,yffO,yffP	uncharacterized protein YffM... uncharacterized protein YffN... uncharacterized protein YffO... uncharacterized protein YffP
2563592	2564372	+	b2448,b2449	yffQ,yffR	uncharacterized protein YffQ... uncharacterized protein YffR
2565481	2575805	-	b2451,b2452,b2453,b2454,b2455,b2456,b2457,b2458,b2459,b2460,b2461,b2462	eutA,eutH,eutG,eutJ,eutE,eutN,eutM,eutD,eutT,eutQ,eutP,eutS	ethanolamine ammonia-lyase reactivase EutA... putative ethanolamine permease EutH... putative alcohol dehydrogenase EutG... putative ethanolamine utilization chaperonin EutJ... acetaldehyde dehydrogenase (acetylating) EutE... putative ethanolamine catabolic microcompartment shell protein EutN... putative ethanolamine catabolic microcompartment shell protein EutM... phosphate acetyltransferase Eut…
2578666	2581639	+	b2464,b2465	talA,tktB	transaldolase A... transketolase 2
2582903	2585525	-	b2467,b2468	nudK,aegA	GDP-mannose hydrolase... putative oxidoreductase AegA
2591247	2592962	+	b2471,b2472,b4547	yffB,dapE,ypfN	putative reductase YffB... succinyl-diaminopimelate desuccinylase... PF13980 family protein YpfN
2593072	2596737	-	b2473,b2474,b2475	ypfH,tmcA,ypfJ	esterase YpfH... tRNA(Met) cytidine acetyltransferase... uncharacterized protein YpfJ
2599906	2600948	+	b2479,b2480	gcvR,bcp	putative transcriptional regulator GcvR... thiol peroxidase
2601201	2614782	+	b2481,b2482,b2483,b2484,b2485,b2486,b2487,b2488,b2489,b2490,b2491,b2492	hyfA,hyfB,hyfC,hyfD,hyfE,hyfF,hyfG,hyfH,hyfI,hyfJ,hyfR,focB	hydrogenase 4 component A... hydrogenase 4 component B... hydrogenase 4 component C... hydrogenase 4 component D... hydrogenase 4 component E... hydrogenase 4 component F... hydrogenase 4 catalytic subunit HyfG... hydrogenase 4 component H... hydrogenase 4 catalytic subunit HyfI... putative hydrogenase 4 assembly protein... DNA-binding transcriptional activator HyfR... formate channel FocB
2616094	2617937	+	b2494,b2495	bepA,yfgD	beta-barrel assembly-enhancing protease... putative oxidoreductase YfgD
2618075	2620872	-	b2496,b2497,b2498	hda,uraA,upp	inibitor of reinitiation of DNA replication... uracil:H(+) symporter UraA... uracil phosphoribosyltransferase
2621197	2622872	+	b2499,b2500	purM,purN	phosphoribosylformylglycinamide cyclo-ligase... phosphoribosylglycinamide formyltransferase 1
2623044	2626656	+	b2501,b2502	ppk,ppx	polyphosphate kinase... exopolyphosphatase
2629792	2630865	+	b2505,b2506	yfgH,yfgI	lipoprotein YfgH... nalidixic acid resistance protein YfgI
2630958	2634070	-	b2507,b2508	guaA,guaB	GMP synthetase... inosine 5'-monophosphate dehydrogenase
2635599	2640575	-	b2510,b2511,b2512,b2513,b2514	yfgJ,der,bamB,yfgM,hisS	zinc ribbon domain-containing protein YfgJ... 50S ribosomal subunit stability factor... outer membrane protein assembly factor BamB... ancillary SecYEG translocon subunit... histidine--tRNA ligase
2640686	2642844	-	b2515,b2516	ispG,rodZ	(E)-4-hydroxy-3-methylbut-2-enyl-diphosphate synthase (flavodoxin)... cytoskeleton protein RodZ
2645013	2652287	-	b2519,b2520	pbpC,yfhM	peptidoglycan glycosyltransferase PbpC... alpha2-macroglobulin
2654157	2656358	-	b2522,b2523	sseB,pepB	protein SseB... aminopeptidase B
2656536	2662131	-	b2524,b2525,b2526,b2527,b2528,b2529,b2530,b2531	iscX,fdx,hscA,hscB,iscA,iscU,iscS,iscR	accessory iron-sulfur cluster assembly protein IscX... reduced ferredoxin... iron-sulfur cluster biosynthesis chaperone HscA... [Fe-S] cluster biosynthesis co-chaperone HscB... iron-sulfur cluster insertion protein IscA... scaffold protein for iron-sulfur cluster assembly... cysteine desulfurase IscS... DNA-binding transcriptional dual regulator IscR
2668006	2668071	-	b2537,b4706	hcaR,iroK	DNA-binding transcriptional dual regulator HcaR... protein IroK
2669032	2673768	+	b2538,b2539,b2540,b2541,b2542,b2543	hcaE,hcaF,hcaC,hcaB,hcaD,yphA	putative 3-phenylpropionate/cinnamate dioxygenase subunit alpha... putative 3-phenylpropionate/cinnamate dioxygenase subunit beta... putative 3-phenylpropionate/cinnamate dioxygenase ferredoxin subunit... 2%2C3-dihydroxy-2%2C3-dihydrophenylpropionate dehydrogenase... putative 3-phenylpropionate/cinnamate dioxygenase ferredoxin reductase subunit... putative inner membrane protein
2673816	2675761	-	b2544,b2545	yphB,yphC	putative aldose 1-epimerase YphB... putative zinc-binding dehydrogenase YphC
2675827	2682745	-	b2546,b2547,b2548,b2549	yphD,yphE,yphF,yphG	putative ABC transporter membrane subunit YphD... putative ABC transporter ATP-binding protein YphE... putative ABC transporter periplasmic binding protein YphF... DUF5107 domain-containing protein YphG
2687070	2689506	-	b2553,b2554,b2555	glnB,glrR,qseG	nitrogen regulatory protein PII-1... DNA-binding transcriptional activator GlrR... outer membrane lipoprotein QseG
2697354	2698550	-	b2559,b2560	tadA,pgpC	tRNA adenosine(34) deaminase... phosphatidylglycerophosphatase C
2698759	2699923	+	b2561,b2562	yfhH,yfhL	putative DNA-binding transcriptional regulator YfhH... putative 4Fe-4S cluster-containing protein YfhL
2700618	2704063	-	b2563,b2564,b2565,b2566,b2567	acpS,pdxJ,recO,era,rnc	holo-[acyl-carrier-protein] synthase... pyridoxine 5'-phosphate synthase... recombination mediator protein RecO... 30S ribosomal subunit maturation GTPase Era... RNase III
2704335	2707124	-	b2568,b2569	lepB,lepA	signal peptidase I... 30S ribosomal subunit biogenesis factor LepA
2707322	2710164	-	b2570,b2571,b2572,b2573,b4725	rseC,rseB,rseA,rpoE,rseD	protein RseC... anti-sigma factor stabilizing protein RseB... anti-sigma-E factor RseA... RNA polymerase sigma factor RpoE... rpoE leader peptide
2719223	2724451	+	b2583,b2584,b4782,b2585,b2586	tapT,patZ,pssL,pssA,yfiM	tRNA 3-amino-3-carboxypropyltransferase... peptidyl-lysine N-acetyltransferase... protein PssL... phosphatidylserine synthase... DUF2279 domain-containing protein YfiM
2734303	2736011	-	b2593,b2594	yfiH,rluD	purine nucleoside phosphorylase YfiH... 23S rRNA pseudouridine(1911/1915/1917) synthase
2737599	2738905	+	b2598,b2599	pheL,pheA	phe operon leader peptide... fused chorismate mutase/prephenate dehydratase
2738948	2741150	-	b2600,b2601	tyrA,aroF	fused chorismate mutase/prephenate dehydrogenase... 3-deoxy-7-phosphoheptulonate synthase%2C Tyr-sensitive
2741875	2744107	+	b2603,b2604,b2605	yfiR,dgcN,yfiB	DUF4154 domain-containing protein YfiR... diguanylate cyclase DgcN... lipoprotein YfiB
2744183	2746185	-	b2606,b2607,b2608,b2609	rplS,trmD,rimM,rpsP	50S ribosomal subunit protein L19... tRNA m(1)G37 methyltransferase... ribosome maturation factor RimM... 30S ribosomal subunit protein S16
2747962	2750060	+	b2611,b4461	ypjD,yfjD	cytochrome c assembly family protein... UPF0053 family inner membrane protein YfjD
2754008	2754764	-	b2618,b2619	yfjF,ratA	putative component of the Rsx system... ribosome association toxin RatA
2758644	2761173	+	b2624,b2625,b2626	alpA,yfjI,yfjJ	DNA-binding transcriptional activator AlpA... DUF3987 domain-containing protein YfjI... protein YfjJ
2761351	2765153	-	b2627,b2628	abpB,abpA	putative helicase YfjK... anti-bacteriophage protein
2765918	2767355	+	b2630,b2631	rnlA,rnlB	RNase LS%2C toxin of the RnlAB toxin-antitoxin system... antitoxin RnlB
2767710	2771615	+	b2632,b2633,b2634,b2635,b2636,b2637	yfjP,yfjQ,yfjR,ypjK,yfjS,yfjT	putative GTP-binding protein YfjP... DUF932 domain-containing protein YfjQ... putative DNA-binding transcriptional regulator YfjR... uncharacterized protein YpjK... inner membrane lipoprotein YfjS... uncharacterized protein YfjT
2775919	2777782	+	b2643,b2644,b4548,b2645,b2646	yfjX,yfjY,ypjJ,yfjZ,ypjF	putative antirestriction protein YfjX... RadC-like JAB domain-containing protein YfjY... DUF987 domain-containing protein YpjJ... putative antitoxin of the YpjF-YfjZ toxin-antitoxin system... toxin of the YpjF-YfjZ toxin-antitoxin system
2783638	2785011	-	b2649,b2650	ypjB,ypjC	DUF5508 domain-containing protein YpjB... DUF5507 domain-containing protein YpjC
2788985	2796336	+	b2659,b2660,b2661,b2662,b2663,b2664	glaH,lhgD,gabD,gabT,gabP,glaR	glutarate dioxygenase GlaH... L-2-hydroxyglutarate dehydrogenase... succinate-semialdehyde dehydrogenase (NADP(+)) GabD... 4-aminobutyrate aminotransferase GabT... 4-aminobutanoate:H(+) symporter... DNA-binding transcriptional repressor GlaR
2796337	2797028	-	b2665,b2666	kbp,yqaE	K(+) binding protein... Pmp3 family protein YqaE
2797211	2798044	+	b2667,b2668	ygaV,ygaP	putative DNA-binding transcriptional regulator YgaV... thiosulfate sulfurtransferase YgaP
2800723	2804461	+	b2673,b2674,b2675,b2676	nrdH,nrdI,nrdE,nrdF	glutaredoxin-like protein NrdH... dimanganese-tyrosyl radical cofactor maintenance flavodoxin NrdI... ribonucleoside-diphosphate reductase 2 subunit alpha... ribonucleoside-diphosphate reductase 2 subunit beta
2804815	2808124	+	b2677,b2678,b2679	proV,proW,proX	glycine betaine ABC transporter ATP binding subunit ProV... glycine betaine ABC transporter membrane subunit ProW... glycine betaine ABC transporter periplasmic binding protein ProX
2809617	2814154	+	b2682,b2683,b2684,b2685,b2686	ygaZ,ygaH,mprA,emrA,emrB	L-valine exporter%2C YgaZ component... L-valine exporter%2C YgaH component... DNA-binding transcriptional regulator MprA... multidrug efflux pump membrane fusion protein EmrA... multidrug efflux pump membrane subunit EmrB
2814883	2817503	-	b2688,b2689,b2690	gshA,yqaA,yqaB	glutamate--cysteine ligase... DedA family protein YqaA... fructose-1-phosphate phosphatase YqaB
2822139	2825576	-	b2698,b2699,b2700,b2701	recX,recA,pncC,mltB	RecA inhibitor RecX... DNA recombination/repair protein RecA... NMN aminohydrolase... membrane-bound lytic murein transglycosylase B
2825832	2828516	+	b2702,b2703,b2704,b2705	srlA,srlE,srlB,srlD	sorbitol-specific PTS enzyme IIC2 component... sorbitol-specific PTS enzyme IIBC1 component... sorbitol-specific PTS enzyme IIA component... sorbitol-6-phosphate 2-dehydrogenase
2828621	2830778	+	b2706,b2707,b2708	gutM,srlR,gutQ	DNA-binding transcriptional activator GutM... DNA-binding transcriptional repressor SrlR... D-arabinose 5-phosphate isomerase GutQ
2832476	2835045	+	b2710,b2711	norV,norW	anaerobic nitric oxide reductase flavorubredoxin... NADH:flavorubredoxin reductase
2835173	2838105	-	b2712,b2713	hypF,hydN	carbamoyl--[HypE] ligase... putative electron transport protein HydN
2839524	2842414	+	b2715,b2716	ascF,ascB	beta-glucoside specific PTS enzyme IIBC component... 6-phospho-beta-glucosidase AscB
2842573	2850435	-	b2717,b2718,b2719,b2720,b2721,b2722,b2723,b2724,b2725	hycI,hycH,hycG,hycF,hycE,hycD,hycC,hycB,hycA	hydrogenase 3 maturation protease... formate hydrogenlyase assembly protein... formate hydrogenlyase subunit HycG... formate hydrogenlyase subunit HycF... formate hydrogenlyase subunit HycE... formate hydrogenlyase subunit HycD... formate hydrogenlyase subunit HycC... formate hydrogenlyase subunit HycB... regulator of the transcriptional regulator FhlA
2850647	2856416	+	b2726,b2727,b2728,b2729,b2730,b2731	hypA,hypB,hypC,hypD,hypE,fhlA	hydrogenase 3 nickel incorporation protein HypA... hydrogenase isoenzymes nickel incorporation protein HypB... hydrogenase maturation factor HypC... Fe-(CN)2CO cofactor assembly scaffold protein HypD... carbamoyl dehydratase HypE... DNA-binding transcriptional activator FhlA
2861430	2866465	+	b2736,b2737,b2738,b2739,b2740	ygbJ,ygbK,ygbL,ygbM,ygbN	putative L-threonate dehydrogenase... putative 3-oxo-tetronate kinase YgbK... putative 3-oxo-tetronate 4-phosphate decarboxylase YgbL... putative 2-oxo-tetronate isomerase YgbM... putative transporter YgbN
2866559	2872820	-	b2741,b2742,b2743,b2744,b2745,b2746,b2747,b2748	rpoS,nlpD,pcm,umpG,truD,ispF,ispD,ftsB	RNA polymerase sigma factor RpoS... murein hydrolase activator NlpD... protein-L-isoaspartate O-methyltransferase... broad specificity 5'(3')-nucleotidase and polyphosphatase... tRNA pseudouridine(13) synthase... 2-C-methyl-D-erythritol 2%2C4-cyclodiphosphate synthase... 2-C-methyl-D-erythritol 4-phosphate cytidylyltransferase... cell division protein FtsB
2873014	2876329	-	b2749,b2750,b2751,b2752	ygbE,cysC,cysN,cysD	DUF3561 domain-containing inner membrane protein YgbE... adenylyl-sulfate kinase... sulfate adenylyltransferase subunit 1... sulfate adenylyltransferase subunit 2
2878569	2884138	-	b2754,b2755,b2756,b2757,b2758,b2759,b2760	cas2,cas1,casE,casD,casC,casB,casA	CRISPR-associated endoribonuclease Cas2... multifunctional nuclease Cas1... pre-CRISPR RNA endonuclease... type I-E CRISPR system Cascade subunit CasD... type I-E CRISPR system Cascade subunit CasC... type I-E CRISPR system Cascade subunit CasB... type I-E CRISPR system Cascade subunit CasA
2887578	2891898	-	b2762,b2763,b2764	cysH,cysI,cysJ	phosphoadenosine phosphosulfate reductase... sulfite reductase%2C hemoprotein subunit... sulfite reductase%2C flavoprotein subunit
2892657	2894771	+	b2766,b2767,b2768	ygcN,ygcO,ygcP	putative oxidoreductase with FAD/NAD(P)-binding domain... putative 4Fe-4S cluster-containing protein... putative anti-terminator regulatory protein
2894919	2900273	-	b2769,b2770,b2771,b4463,b2774	ygcQ,ygcR,ygcS,ygcU,ygcW	putative flavoprotein... putative flavoprotein... putative transporter YgcS... putative FAD-containing dehydrogenase... putative deoxygluconate dehydrogenase
2900592	2903374	+	b2775,b2776	yqcE,ygcE	putative transport protein YqcE... putative sugar kinase YgcE
2905557	2906583	+	b4682,b2778	yqcG,ygcG	cell envelope stress response protein YqcG... TPM domain-containing protein YgcG
2906643	2909666	-	b2779,b2780	eno,pyrG	enolase... CTP synthetase
2909894	2915000	-	b2781,b2782,b2783,b2784,b2785	mazG,mazF,mazE,relA,rlmD	nucleoside triphosphate pyrophosphohydrolase... endoribonuclease toxin MazF... antitoxin of the MazF-MazE toxin-antitoxin system MazE... GDP/GTP pyrophosphokinase... 23S rRNA m(5)U1939 methyltransferase
2918045	2922100	-	b2787,b2788,b2789	gudD,gudX,gudP	D-glucarate dehydratase... glucarate dehydratase-related protein... galactarate/D-glucarate transporter GudP
2922535	2924113	-	b2790,b2791,b2792	yqcA,truC,yqcC	putative flavodoxin YqcA... tRNA pseudouridine(65) synthase... DUF446 domain-containing protein YqcC
2928229	2930943	+	b2796,b2797	sdaC,sdaB	L-serine:H(+) symporter SdaC... L-serine deaminase II
2931865	2933688	-	b2799,b2800	fucO,fucA	L-1%2C2-propanediol oxidoreductase... L-fuculose-phosphate aldolase
2934235	2940099	+	b2801,b2802,b2803,b2804,b2805	fucP,fucI,fucK,fucU,fucR	L-fucose:H(+) symporter... L-fucose isomerase... L-fuculokinase... L-fucose mutarotase... DNA-binding transcriptional activator FucR
2940143	2942567	-	b2806,b2807,b2808	rlmM,ygdD,gcvA	23S rRNA 2'-O-ribose C2498 methyltransferase... DUF423 domain-containing inner membrane protein YgdD... DNA-binding transcriptional dual regulator GcvA
2943337	2944985	+	b2810,b2811	csdA,csdE	cysteine sulfinate desulfinase... sulfur acceptor protein CsdE
2950635	2964177	-	b2819,b2820,b2821,b2822,b2823,b2824,b2825,b2826	recD,recB,ptrA,recC,ppdC,ygdB,ppdB,ppdA	exodeoxyribonuclease V subunit RecD... exodeoxyribonuclease V subunit RecB... protease 3... exodeoxyribonuclease V subunit RecC... prepilin-type N-terminal cleavage/methylation domain-containing protein PpdC... DUF2509 domain-containing protein YgdB... prepilin-type N-terminal cleavage/methylation domain-containing protein PpdB... prepilin-type N-terminal cleavage/methylation domain-containing pr…
2964361	2968977	-	b2827,b2828,b2829,b2830	thyA,lgt,ptsP,rppH	thymidylate synthase... phosphatidylglycerol--prolipoprotein diacylglyceryl transferase... phosphoenolpyruvate-protein phosphotransferase PtsP... RNA pyrophosphohydrolase
2969662	2971133	+	b2831,b2832	mutH,ygdQ	DNA mismatch repair protein MutH... PF03741 family inner membrane protein YgdQ
2971271	2972637	+	b2833,b2834	ygdR,tas	DUF903 domain-containing lipoprotein YgdR... putative NADP(H)-dependent aldo-keto reductase Tas
2972669	2976014	-	b2835,b2836	lplT,aas	lysophospholipid transporter... fused 2-acylglycerophospho-ethanolamine acyltransferase/acyl-acyl carrier protein synthetase
2979943	2982182	-	b2840,b2841	ygeA,araE	amino acid racemase YgeA... arabinose:H(+) symporter
2982497	2984124	-	b2842,b2843	kduD,kduI	putative 2-keto-3-deoxy-D-gluconate dehydrogenase... 5-dehydro-4-deoxy-D-glucuronate isomerase
2988502	2989786	+	b2847,b2848	yqeI,yqeJ	putative transcriptional regulator YqeI... protein YqeJ
2989819	2990360	-	b4683,b2849	yqeL,yqeK	uncharacterized protein YqeL... protein YqeK
2992094	2993856	+	b2852,b2853	ygeH,ygeI	putative transcriptional regulator YgeH... protein YgeI
2996372	2997600	-	b2860,b2861	insD4,insC4	IS2 insertion element protein InsB... IS2 insertion element repressor InsA
3000345	3003968	+	b2866,b2867,b2868	xdhA,xdhB,xdhC	putative xanthine dehydrogenase molybdenum-binding subunit XdhA... putative xanthine dehydrogenase FAD-binding subunit XdhB... putative xanthine dehydrogenase iron-sulfur-binding subunit XdhC
3006262	3012393	+	b2870,b2871,b2872,b2873,b2874	ygeW,ygeX,ygeY,hyuA,yqeA	putative carbamoyltransferase YgeW... 2%2C3-diaminopropionate ammonia-lyase... putative peptidase YgeY... phenylhydantoinase... putative amino acid kinase YqeA
3012614	3015057	-	b2875,b2876	yqeB,yqeC	XdhC-CoxI family protein YqeB... uncharacterized protein YqeC
3016060	3028488	+	b2878,b2879,b2880,b2881,b2882,b2883,b4464	ygfK,ssnA,ygfM,xdhD,xanQ,guaD,ghxQ	putative oxidoreductase%2C Fe-S subunit... putative aminohydrolase SsnA... putative oxidoreductase... fused putative xanthine/hypoxanthine oxidase: molybdopterin-binding subunit and Fe-S binding subunit... xanthine:H(+) symporter XanQ... guanine deaminase... guanine/hypoxanthine transporter GhxQ
3028524	3030931	-	b2886,b2887	ygfS,ygfT	putative electron transport protein YgfS... putative oxidoreductase YgfT
3031367	3032942	+	b2888,b4684	uacT,yqfG	urate:H(+) symporter... uncharacterized protein YqfG
3033657	3039743	-	b2890,b2891,b2892,b2893,b2894	lysS,prfB,recJ,dsbC,xerD	lysine--tRNA ligase... peptide chain release factor RF2... ssDNA-specific exonuclease RecJ... protein disulfide isomerase DsbC... site-specific recombinase
3040416	3041070	-	b2896,b2897	ygfX,sdhE	protein YgfX... FAD assembly factor
3046168	3050667	-	b2903,b2904,b2905	gcvP,gcvH,gcvT	glycine decarboxylase... glycine cleavage system H protein... aminomethyltransferase
3051115	3055444	-	b2906,b2907,b2908,b2909	ubiI,ubiH,pepP,ygfB	2-octaprenylphenol 6-hydroxylase... 2-octaprenyl-6-methoxyphenol 4-hydroxylase... Xaa-Pro aminopeptidase... PF03695 family protein YgfB
3060850	3066280	+	b2917,b2918,b2919,b2920	scpA,argK,scpB,scpC	methylmalonyl-CoA mutase... methylmalonyl-CoA mutase-interacting GTPase YgfD... methylmalonyl-CoA decarboxylase... propionyl-CoA:succinate CoA transferase
3070165	3073691	-	b2925,b2926,b2927	fbaA,pgk,epd	fructose-bisphosphate aldolase class II... phosphoglycerate kinase... D-erythrose-4-phosphate dehydrogenase
3073976	3075195	-	b2928,b2929	yggC,fumE	P-loop NTPase domain-containing protein YggC... fumarase E
3075217	3079330	-	b2930,b4465,b2933,b2934	yggF,yggP,cmtA,cmtB	fructose 1%2C6-bisphosphatase YggF... putative zinc-binding dehydrogenase YggP... mannitol-specific PTS enzyme IICB component CmtA... mannitol-specific PTS enzyme IIA component CmtB
3082877	3086288	-	b2937,b2938,b2939,b4784	speB,speA,yqgB,yqgG	agmatinase... biosynthetic arginine decarboxylase... acid stress response protein YqgB... protein YqgG
3088284	3093916	+	b2943,b2944,b2945,b2946,b2947,b2948,b2949	galP,yggI,endA,rsmE,gshB,yqgE,yqgF	galactose:H(+) symporter... protein YggI... DNA-specific endonuclease I... 16S rRNA m(3)U1498 methyltransferase... glutathione synthetase... DUF179 domain-containing protein YqgE... ribonuclease H-like domain-containing nuclease
3095098	3098403	+	b2951,b2952,b2953,b2954,b2955	yggS,yggT,yggU,rdgB,hemW	PLP homeostasis protein... uncharacterized protein YggT... DUF167 domain-containing protein YggU... dITP/XTP pyrophosphatase... heme chaperone HemW
3101807	3102852	-	b2959,b2960	yggL,trmB	putative ribosome assembly factor YggL... tRNA m(7)G46 methyltransferase
3103013	3105512	+	b2961,b2962,b2963	mutY,yggX,mltC	adenine DNA glycosylase... putative Fe(2(+))-trafficking protein... membrane-bound lytic murein transglycosylase C
3112054	3119112	-	b2970,b2971,b2972,b4466	yghF,yghG,pppA,yghJ	putative type II secretion system C-type protein YghF... lipoprotein YghG... prepilin peptidase... putative lipoprotein YghJ
3121634	3128021	-	b2976,b2977,b4467,b4468,b2979	glcB,glcG,glcF,glcE,glcD	malate synthase G... putative heme-binding protein GlcG... glycolate dehydrogenase%2C putative iron-sulfur subunit... glycolate dehydrogenase%2C putative FAD-binding subunit... glycolate dehydrogenase%2C putative FAD-linked subunit
3139716	3146261	-	b2990,b2991,b2992,b2993,b2994,b2995,b2996,b2997	hybG,hybF,hybE,hybD,hybC,hybB,hybA,hybO	hydrogenase maturation factor HybG... hydrogenase maturation protein HybF... hydrogenase 2-specific chaperone... hydrogenase 2 maturation protease... hydrogenase 2 large subunit... hydrogenase 2 membrane subunit... hydrogenase 2 iron-sulfur protein... hydrogenase 2 small subunit
3150818	3151984	-	b3005,b3006	exbD,exbB	Ton complex subunit ExbD... Ton complex subunit ExbB
3157650	3158884	+	b3013,b3014	yqhG,yqhH	DUF3828 domain-containing protein YqhG... lipoprotein YqhH
3158927	3165973	-	b4469,b3017,b3018,b3019	ygiQ,ftsP,plsC,parC	radical SAM superfamily protein YgiQ... cell division protein FtsP... 1-acylglycerol-3-phosphate O-acyltransferase PlsC... DNA topoisomerase IV subunit A
3167851	3168544	-	b3021,b3022	mqsA,mqsR	antitoxin of the MqsRA toxin-antitoxin system/DNA-binding transcriptional repressor MqsA... mRNA interferase toxin MqsR
3168749	3169676	-	b3023,b3024	ygiV,ygiW	DNA-binding transcriptional repressor YgiV... BOF family protein YgiW
3169828	3171833	+	b3025,b3026	qseB,qseC	DNA-binding transcriptional activator QseB... sensor histidine kinase QseC
3172530	3173456	+	b3028,b3029	mdaB,ygiN	NADPH:quinone oxidoreductase MdaB... putative quinol monooxygenase YgiN
3173504	3177910	-	b3030,b3031,b3032,b3033,b3034	parE,yqiA,cpdA,yqiB,nudF	DNA topoisomerase IV subunit B... esterase YqiA... cAMP phosphodiesterase... DUF1249 domain-containing protein YqiB... ADP-sugar pyrophosphatase
3178115	3181581	+	b3035,b3037,b3038	tolC,ygiB,ygiC	outer membrane channel TolC... DUF1190 domain-containing protein YgiB... putative acid--amine ligase YgiC
3186187	3187415	+	b3044,b3045	insC5,insD5	IS2 insertion element repressor InsA... IS2 insertion element protein InsB
3189881	3191696	+	b3047,b3048	yqiH,yqiI	putative fimbrial chaperone YqiH... putative fimbrial protein YqiI
3192208	3194525	+	b3050,b3051	yqiJ,yqiK	DUF1449 domain-containing inner membrane protein YqiJ... flotillin family inner membrane protein YqiK
3195320	3200965	-	b3052,b3053,b3054	hldE,glnE,ygiF	fused heptose 7-phosphate kinase/heptose 1-phosphate adenyltransferase... fused glutamine synthetase deadenylase/glutamine synthetase adenylyltransferase... inorganic triphosphatase
3201207	3203129	+	b3055,b3056	ygiM,cca	putative signal transduction protein (SH3 domain)... fused CCA tRNA nucleotidyltransferase/phosphohydrolase
3203310	3204589	-	b3057,b3058	bacA,folB	undecaprenyl pyrophosphate phosphatase... dihydroneopterin aldolase
3206463	3209487	+	b3061,b3062,b3063	ttdA,ttdB,ttdT	L(+)-tartrate dehydratase subunit alpha... L(+)-tartrate dehydratase subunit beta... L-tartrate:succinate antiporter
3210781	3212852	+	b3065,b3066	rpsU,dnaG	30S ribosomal subunit protein S21... DNA primase
3222633	3231239	+	b3076,b3077,b3078,b3079,b3080	ebgA,ebgC,ygjI,ygjJ,ygjK	evolved beta-D-galactosidase subunit alpha... DUF386 domain-containing evolved beta-D-galactosidase subunit beta... putative transporter YgjI... protein YgjJ... glycoside hydrolase
3233728	3234455	-	b3082,b3083	higA,higB	antitoxin/DNA-binding transcriptional repressor HigA... ribosome-dependent mRNA interferase toxin HigB
3235960	3237232	+	b3085,b3086	ygjP,ygjQ	putative metal-dependent hydrolase... DUF218 domain-containing protein YgjQ
3241827	3244741	-	b3091,b3092	uxaA,uxaC	D-altronate dehydratase... D-glucoronate/D-galacturonate isomerase
3247668	3248822	+	b4787,b3095,b3096	yqiM,yqjA,mzrA	protein YqiM... DedA family protein YqjA... modulator protein MzrA
3248969	3250376	+	b3097,b3098,b3099,b3100	yqjC,yqjD,yqjE,yqjK	DUF1090 domain-containing protein YqjC... ribosome- and membrane-associated DUF883 domain-containing protein YqjD... inner membrane protein YqjE... PF13997 family protein YqjK
3254319	3255207	+	b3106,b3107	yhaK,yhaL	bicupin-related protein... uncharacterized protein YhaL
3255341	3258010	-	b4470,b3110	cyuA,cyuP	putative L-cysteine desulfidase CyuA... cysteine detoxification protein CyuP
3258285	3267065	-	b4471,b3113,b3114,b3115,b3116,b3117,b3118	tdcG,tdcF,tdcE,tdcD,tdcC,tdcB,tdcA	L-serine deaminase III... putative enamine/imine deaminase... 2-ketobutyrate formate-lyase/pyruvate formate-lyase 4... propionate kinase... threonine/serine:H(+) symporter... catabolic threonine dehydratase... DNA-binding transcriptional activator TdcA
3267380	3269602	+	b3119,b3120,b3121	tdcR,yhaB,yhaC	DNA-binding transcriptional activator TdcR... protein YhaB... uncharacterized protein YhaC
3270625	3274907	-	b3124,b3125,b3126,b3127	garK,garR,garL,garP	glycerate 2-kinase 1... tartronate semialdehyde reductase... alpha-dehydro-beta-deoxy-D-glucarate aldolase... galactarate/D-glucarate transporter GarP
3277002	3277801	+	b3129,b3130	prlF,yhaV	antitoxin PrlF... ribosome-dependent mRNA interferase toxin YhaV
3278914	3280690	+	b3132,b3133	kbaZ,agaV	putative tagatose-1%2C6-bisphosphate aldolase 1 chaperone... N-acetyl-D-galactosamine specific PTS enzyme IIB component
3281976	3287025	+	b3136,b3137,b3138,b3139,b3140,b3141	agaS,kbaY,agaB,agaC,agaD,agaI	putative galactosamine-6-phosphate deaminase/isomerase... tagatose-1%2C6-bisphosphate aldolase 1... galactosamine-specific PTS enzyme IIB component... galactosamine-specific PTS enzyme IIC component... galactosamine-specific PTS enzyme IID component... putative deaminase AgaI
3287426	3292432	+	b3142,b3143,b3144,b3145	yraH,yraI,yraJ,yraK	putative fimbrial protein YraH... putative fimbrial chaperone YraI... putative fimbrial usher protein YraJ... putative fimbrial adhesin YraK
3293400	3296984	+	b3147,b3148,b3149,b3150	lpoA,yraN,diaA,dolP	outer membrane lipoprotein - activator of MrcA activity... PF02021 family protein YraN... DnaA initiator-associating protein DiaA... division and outer membrane stress-associated lipid-binding lipoprotein
3297098	3298846	-	b3151,b3152	yraQ,yraR	permease family protein YraQ... putative nucleoside-diphosphate-sugar epimerase
3300255	3301276	-	b3156,b3157	yhbS,ubiT	putative N-acetyltransferase YhbS... anaerobic ubiquinone biosynthesis accessory factor UbiT
3301485	3303367	+	b3158,b3159	ubiU,ubiV	ubiquinone biosynthesis protein UbiU... ubiquinone biosynthesis protein UbiV
3305971	3311168	-	b3162,b4685,b3163,b3164	deaD,yrbN,nlpI,pnp	ATP-dependent RNA helicase DeaD... uncharacterized protein YrbN... lipoprotein NlpI... polynucleotide phosphorylase
3311415	3315522	-	b3165,b3166,b3167,b3168	rpsO,truB,rbfA,infB	30S ribosomal subunit protein S15... tRNA pseudouridine(55) synthase... 30S ribosome binding factor... translation initiation factor IF-2beta'
3316039	3318006	-	b3169,b3170	nusA,rimP	transcription termination/antitermination protein NusA... ribosome maturation factor RimP
3322733	3327664	-	b3176,b3177,b3178,b3179	glmM,folP,ftsH,rlmE	phosphoglucosamine mutase... dihydropteroate synthase... ATP-dependent zinc metalloprotease FtsH... 23S rRNA 2'-O-ribose U2552 methyltransferase
3330582	3333451	-	b3183,b3184,b3185,b3186	obgE,yhbE,rpmA,rplU	GTPase ObgE... putative transporter YhbE... 50S ribosomal subunit protein L27... 50S ribosomal subunit protein L21
3335235	3340065	-	b3189,b3190,b3191,b3192,b3193,b3194,b3195	murA,ibaG,mlaB,mlaC,mlaD,mlaE,mlaF	UDP-N-acetylglucosamine 1-carboxyvinyltransferase... acid stress protein IbaG... intermembrane phospholipid transport system protein MlaB... intermembrane phospholipid transport system - periplasmic binding protein... intermembrane phospholipid transport system%2C substrate binding protein MlaD... intermembrane phospholipid transport system%2C integral membrane subunit MlaE... intermembrane phosp…
3340275	3348238	+	b3196,b3197,b3198,b3199,b3200,b3201,b3202,b3203,b3204,b3205,b3206	yrbG,kdsD,kdsC,lptC,lptA,lptB,rpoN,hpf,ptsN,rapZ,npr	putative transport protein YrbG... D-arabinose 5-phosphate isomerase KdsD... 3-deoxy-D-manno-octulosonate 8-phosphate phosphatase KdsC... lipopolysaccharide transport system protein LptC... lipopolysaccharide transport system protein LptA... lipopolysaccharide transport system ATP binding protein LptB... RNA polymerase sigma factor RpoN... ribosome hibernation-promoting factor... phosphotransfera…
3349081	3350459	-	b3208,b3209	mtgA,elbB	peptidoglycan glycosyltransferase MtgA... low activity glyoxalase ElbB
3350689	3354050	-	b3210,b3211	arcB,yhcC	sensor histidine kinase ArcB... radical SAM family oxidoreductase YhcC
3354725	3360616	+	b3212,b3213	gltB,gltD	glutamate synthase subunit GltB... glutamate synthase subunit GltD
3361176	3365188	+	b3214,b3215,b3216	gltF,yhcA,yhcD	periplasmic protein GltF... putative fimbrial chaperone YhcA... putative fimbrial usher protein YhcD
3369014	3373576	-	b3221,b3222,b3223,b3224,b3225	nanQ,nanK,nanE,nanT,nanA	N-acetylneuraminate anomerase... N-acetylmannosamine kinase... putative N-acetylmannosamine-6-phosphate 2-epimerase... N-acetylneuraminate:H(+) symporter... N-acetylneuraminate lyase
3376279	3377420	-	b3228,b3229	sspB,sspA	ClpXP protease specificity-enhancing factor... stringent starvation protein A
3377815	3378651	-	b3230,b3231	rpsI,rplM	30S ribosomal subunit protein S9... 50S ribosomal subunit protein L13
3386221	3389337	-	b3240,b3241,b3242	aaeB,aaeA,aaeX	aromatic carboxylic acid efflux pump subunit AaeB... aromatic carboxylic acid efflux pump membrane fusion protein... DUF1656 domain-containing protein AaeX
3392458	3401087	-	b4472,b3247,b3248,b3249,b3250,b3251	yhdP,rng,yhdE,mreD,mreC,mreB	phospholipid transport factor YhdP... RNase G... nucleoside triphosphate pyrophosphatase YhdE... cell shape determining protein MreD... cell shape determining protein MreC... dynamic cytoskeletal protein MreB
3405436	3409951	+	b3255,b3256,b3257,b3258,b3259	accB,accC,yhdT,panF,prmA	biotin carboxyl carrier protein... biotin carboxylase... DUF997 domain-containing protein YhdT... pantothenate:Na(+) symporter... ribosomal protein L11 methyltransferase
3410280	3411567	+	b3260,b3261	dusB,fis	tRNA-dihydrouridine synthase B... DNA-binding transcriptional dual regulator Fis
3411653	3412800	+	b3262,b3263	yhdJ,yhdU	DNA adenine methyltransferase... DUF2556 domain-containing protein YhdU
3413864	3418137	+	b3265,b3266	acrE,acrF	multidrug efflux pump membrane fusion lipoprotein AcrE... multidrug efflux pump RND permease AcrF
3420134	3423194	+	b3269,b3270,b3271	yhdX,yhdY,yhdZ	putative ABC transporter membrane subunit YhdX... putative ABC transporter membrane subunit YhdY... putative ABC transporter ATP-binding subunit YhdZ
3429766	3433560	-	b3280,b3281,b3282,b3283,b3284,b4473	yrdB,aroE,tsaC,yrdD,smg,smf	DUF1488 domain-containing protein YrdB... shikimate dehydrogenase... L-threonylcarbamoyladenylate synthase... putative DNA topoisomerase... DUF494 domain-containing protein Smg... protein Smf
3433690	3438434	+	b3287,b3288,b3289,b3290,b3291	def,fmt,rsmB,trkA,mscL	peptide deformylase... 10-formyltetrahydrofolate:L-methionyl-tRNA(fMet) N-formyltransferase... 16S rRNA m(5)C967 methyltransferase... NAD-binding component of Trk potassium transporters... large conductance mechanosensitive channel
3438431	3439509	-	b4550,b3292,b3293	arfA,zntR,yhdN	alternative ribosome-rescue factor A... DNA-binding transcriptional activator ZntR... DUF1992 domain-containing protein YhdN
3439616	3453270	-	b3294,b3295,b3296,b3297,b3298,b3299,b3300,b3301,b3302,b3303,b3304,b3305,b3306,b3307,b3308,b3309,b3310,b3311,b3312,b3313,b3314,b3315,b3316,b3317,b3318,b3319,b3320,b3321	rplQ,rpoA,rpsD,rpsK,rpsM,rpmJ,secY,rplO,rpmD,rpsE,rplR,rplF,rpsH,rpsN,rplE,rplX,rplN,rpsQ,rpmC,rplP,rpsC,rplV,rpsS,rplB,rplW,rplD,rplC,rpsJ	50S ribosomal subunit protein L17... RNA polymerase subunit alpha... 30S ribosomal subunit protein S4... 30S ribosomal subunit protein S11... 30S ribosomal subunit protein S13... 50S ribosomal subunit protein L36... Sec translocon subunit SecY... 50S ribosomal subunit protein L15... 50S ribosomal subunit protein L30... 30S ribosomal subunit protein S5... 50S ribosomal subunit protein L18... 50S r…
3453508	3455398	-	b3322,b3323	gspB,gspA	putative general secretion pathway protein B... Type II secretion system protein GspA
3455578	3466220	+	b3324,b3325,b3326,b3327,b3328,b3329,b3330,b3331,b3332,b3333,b3334,b3335	gspC,gspD,gspE,gspF,gspG,gspH,gspI,gspJ,gspK,gspL,gspM,gspO	Type II secretion system protein GspC... Type II secretion system protein GspD... Type II secretion system protein GspE... Type II secretion system protein GspF... Type II secretion system protein GspG... Type II secretion system protein GspH... Type II secretion system protein GspI... Type II secretion system protein GspJ... Type II secretion system protein GspK... Type II secretion system prote…
3470145	3474552	-	b3339,b3340,b3341,b3342	tufA,fusA,rpsG,rpsL	translation elongation factor Tu 1... elongation factor G... 30S ribosomal subunit protein S7... 30S ribosomal subunit protein S12
3474678	3476440	-	b3343,b3344,b3345,b3346	tusB,tusC,tusD,yheO	sulfurtransferase complex subunit TusB... sulfurtransferase complex subunit TusC... sulfurtransferase complex subunit TusD... DNA-binding transcriptional regulator YheO
3477907	3481161	-	b3349,b4551,b3350,b3351	slyD,yheV,kefB,kefG	FKBP-type peptidyl-prolyl cis-trans isomerase SlyD... DUF2387 domain-containing protein YheV... K(+) : H(+) antiporter KefB... glutathione-regulated potassium-efflux system ancillary protein KefG
3481289	3485359	+	b3352,b3353,b3354,b3355	yheS,yheT,yheU,prkB	putative ATP-binding protein YheS... putative hydrolase YheT... PF06794 family protein YheU... putative phosphoribulokinase
3486120	3488893	+	b3357,b3358	crp,yhfK	DNA-binding transcriptional dual regulator CRP... putative transporter YhfK
3488960	3490185	-	b3359,b4820	argD,yrfJ	N-acetylornithine aminotransferase/N-succinyldiaminopimelate aminotransferase... protein YrfJ
3490266	3491620	-	b3360,b3361,b3362	pabA,fic,yhfG	aminodeoxychorismate synthase subunit 2... putative adenosine monophosphate--protein transferase Fic... DUF2559 domain-containing protein YhfG
3494011	3499201	+	b3365,b3366,b3367,b3368	nirB,nirD,nirC,cysG	nitrite reductase (NADH) large subunit... nitrite reductase (NADH) small subunit... nitrite transporter NirC... siroheme synthase
3499910	3503952	+	b3370,b3371,b4474,b3374	frlA,frlB,frlC,frlD	fructoselysine/psicoselysine transporter... fructoselysine 6-phosphate deglycase... fructoselysine 3-epimerase... fructoselysine 6-kinase
3504935	3512344	-	b3376,b3377,b3378,b3379,b3380,b3381,b3382,b3383	yhfS,yhfT,yhfU,php,yhfW,yhfX,yhfY,yhfZ	putative aminotransferase YhfS... uncharacterized protein YhfT... DUF2620 domain-containing protein YhfU... putative hydrolase... putative mutase YhfW... putative PLP-binding protein YhfX... PRD domain-containing protein YhfY... putative DNA-binding transcriptional regulator YhfZ
3512634	3519064	-	b3384,b3385,b3386,b3387,b3388,b3389,b3390	trpS,gph,rpe,dam,damX,aroB,aroK	tryptophan--tRNA ligase... phosphoglycolate phosphatase... ribulose-phosphate 3-epimerase... DNA adenine methyltransferase... cell division protein DamX... 3-dehydroquinate synthase... shikimate kinase 1
3519465	3522751	-	b3391,b3392,b3393,b3394,b3395	hofQ,hofP,hofO,hofN,hofM	DNA utilization protein HofQ... DNA utilization protein HofP... DNA utilization protein HofO... DNA utilization protein HofN... DNA utilization protein HofM
3526469	3530652	+	b3398,b3399,b3400,b3401	igaA,yrfG,hslR,hslO	inner membrane protein IgaA... purine nucleotidase... heat shock protein Hsp15... molecular chaperone Hsp33
3534516	3536584	-	b3404,b3405	envZ,ompR	sensor histidine kinase EnvZ... DNA-binding transcriptional dual regulator OmpR
3536812	3539706	+	b3406,b3407	greB,yhgF	transcription elongation factor GreB... putative RNA-binding protein YhgF
3540163	3542728	+	b3408,b3409	feoA,feoB	ferrous iron transport protein A... Fe(2(+)) transporter FeoB
3544882	3546199	+	b3413,b3414	yhgH,nfuA	DNA utilization protein YhgH... iron-sulfur cluster carrier protein NfuA
3547986	3552473	-	b3416,b3417	malQ,malP	4-alpha-glucanotransferase... maltodextrin phosphorylase
3555833	3558079	-	b4475,b3421	rtcA,rtcB	RNA 3'-terminal phosphate cyclase... RNA-splicing ligase
3560622	3561823	-	b3424,b3425	glpG,glpE	rhomboid protease GlpG... thiosulfate sulfurtransferase GlpE
3564134	3574878	-	b3428,b3429,b3430,b3431,b3432,b4788,b4789,b3433	glgP,glgA,glgC,glgX,glgB,yhgO,yhgP,asd	glycogen phosphorylase... glycogen synthase... glucose-1-phosphate adenylyltransferase... limit dextrin alpha-1%2C6-glucohydrolase... 1%2C4-alpha-glucan branching enzyme... protein YhgO... protein YhgP... aspartate-semialdehyde dehydrogenase
3575721	3577592	-	b4476,b3437	gntU,gntK	low-affinity gluconate transporter... D-gluconate kinase%2C thermostable
3583483	3584180	+	b3444,b3445	insA6,insB6	IS1 family protein InsA... IS1 family protein InsB
3584404	3585043	+	b4612,b3446	yrhD,yrhB	uncharacterized protein YrhD... putative heat shock chaperone
3587370	3592325	-	b3449,b3450,b3451,b3452,b3453	ugpQ,ugpC,ugpE,ugpA,ugpB	glycerophosphodiester phosphodiesterase UgpQ... sn-glycerol 3-phosphate ABC transporter ATP binding subunit... sn-glycerol 3-phosphate ABC transporter membrane subunit UgpE... sn-glycerol 3-phosphate ABC transporter membrane subunit UgpA... sn-glycerol 3-phosphate ABC transporter periplasmic binding protein
3592724	3597560	-	b3454,b3455,b3456,b3457,b3458	livF,livG,livM,livH,livK	branched chain amino acid/phenylalanine ABC transporter ATP binding subunit LivF... branched chain amino acid/phenylalanine ABC transporter ATP binding subunit LivG... branched chain amino acid/phenylalanine ABC transporter membrane subunit LivM... branched chain amino acid/phenylalanine ABC transporter membrane subunit LivH... L-leucine/L-phenylalanine ABC transporter periplasmic binding protein
3601028	3604243	-	b3462,b3463,b3464	ftsX,ftsE,ftsY	cell division protein FtsX... cell division protein FtsE... signal recognition particle receptor
3604393	3605248	+	b3465,b3466	rsmD,yhhL	16S rRNA m(2)G966 methyltransferase... DUF1145 domain-containing protein YhhL
3609217	3610512	+	b3471,b3472	yhhQ,dcrB	queuosine precursor transporter... periplasmic bacteriophage sensitivity protein DcrB
3611865	3613556	+	b3474,b3475	yhhT,acpT	putative transporter YhhT... holo-[acyl carrier protein] synthase 2
3613667	3618989	+	b3476,b3477,b3478,b3479,b3480,b3481	nikA,nikB,nikC,nikD,nikE,nikR	Ni(2(+)) ABC transporter periplasmic binding protein... Ni(2(+)) ABC transporter membrane subunit NikB... Ni(2(+)) ABC transporter membrane subunit NikC... Ni(2(+)) ABC transporter ATP binding subunit NikD... Ni(2(+)) ABC transporter ATP binding subunit NikE... DNA-binding transcriptional repressor NikR
3619192	3623782	+	b3482,b3483	rhsB,yhhH	rhs element protein RhsB... PF15631 family protein YhhH
3625679	3630778	-	b3485,b3486,b3487,b4790	yhhJ,rbbA,yhiI,yhiY	ABC transporter family protein YhhJ... ribosome-associated ATPase... putative membrane fusion protein YhiI... protein YhiY
3640612	3640696	-	b4791,b4792	yriA,yriB	protein YriA... protein YriB
3642380	3645182	-	b3497,b3498	rsmJ,prlC	16S rRNA m(2)G1516 methyltransferase... oligopeptidase A
3645385	3647651	+	b3499,b3500	rlmJ,gor	23S rRNA m(6)A2030 methyltransferase... glutathione reductase (NADPH)
3648528	3650662	+	b3501,b3502,b3503	arsR,arsB,arsC	DNA-binding transcriptional repressor ArsR... arsenite/antimonite:H(+) antiporter... arsenate reductase
3653961	3655213	+	b3506,b3507	slp,dctR	starvation lipoprotein... putative DNA-binding transcriptional regulator DctR
3655255	3656740	-	b3508,b3509,b3510	yhiD,hdeB,hdeA	inner membrane protein YhiD... periplasmic acid stress chaperone HdeB... periplasmic acid stress chaperone HdeA
3659232	3663527	+	b3513,b3514	mdtE,mdtF	multidrug efflux pump membrane fusion protein MdtE... multidrug efflux pump RND permease MdtF
3676290	3679187	-	b3524,b3525	yhjG,pdeH	AsmA family protein YhjG... c-di-GMP phosphodiesterase PdeH
3683630	3695236	-	b3529,b3530,b3531,b3532,b3533	pdeK,bcsC,bcsZ,bcsB,bcsA	c-di-GMP phosphodiesterase PdeK... cellulose synthase outer membrane channel... endo-1%2C4-D-glucanase... cellulose synthase periplasmic subunit... cellulose synthase catalytic subunit
3696458	3699893	+	b3536,b3537,b3538	bcsE,bcsF,bcsG	c-di-GMP-binding protein BcsE... putative cellulose biosynthesis protein BcsF... cellulose phosphoethanolamine transferase
3701864	3705790	-	b3540,b3541,b3542,b3543	dppF,dppD,dppC,dppB	dipeptide ABC transporter ATP binding subunit DppF... dipeptide ABC transporter ATP binding subunit DppD... dipeptide ABC transporter membrane subunit DppC... dipeptide ABC transporter membrane subunit DppB
3713092	3714092	+	b3549,b3550	tag,yiaC	3-methyl-adenine DNA glycosylase I%2C constitutive... peptidyl-lysine N-acetyltransferase YiaC
3720680	3722049	+	b3557,b3558	insJ,insK	insertion element IS150 protein InsA... IS150 family conserved protein InsB
3722328	3725318	-	b3559,b3560	glyS,glyQ	glycine--tRNA ligase subunit beta... glycine--tRNA ligase subunit alpha
3726924	3727748	-	b3562,b3563	yiaA,yiaB	PF05360 family inner membrane protein YiaA... PF05360 family inner membrane protein YiaB
3731131	3736157	+	b3566,b3567,b3568,b3569	xylF,xylG,xylH,xylR	xylose ABC transporter periplasmic binding protein... xylose ABC transporter ATP binding subunit... xylose ABC transporter membrane subunit... DNA-binding transcriptional dual regulator XylR
3736353	3737203	-	b3570,b4794	bax,baxL	putative glycoside hydrolase Bax... putative translational regulatory protein BaxL
3742733	3750781	+	b3575,b3576,b3577,b3578,b3579,b3580,b3581,b3582,b3583	yiaK,yiaL,yiaM,yiaN,yiaO,lyxK,sgbH,sgbU,sgbE	2%2C3-diketo-L-gulonate reductase... DUF386 domain-containing protein YiaL... 2%2C3-diketo-L-gulonate:Na(+) symporter - membrane subunit... 2%2C3-diketo-L-gulonate:Na(+) symporter - membrane subunit... 2%2C3-diketo-L-gulonate:Na(+) symporter - periplasmic binding protein... L-xylulose kinase... 3-keto-L-gulonate-6-phosphate decarboxylase SgbH... putative L-xylulose 5-phosphate 3-epimerase... L-ri…
3752963	3754428	-	b3586,b3587	yiaV,yiaW	putative membrane fusion protein YiaV... DUF3302 domain-containing protein YiaW
3758017	3761955	-	b3590,b3591,b3592	selB,selA,yibF	selenocysteyl-tRNA-specific translation elongation factor... selenocysteine synthase... glutathione transferase-like protein YibF
3762183	3767179	+	b3593,b3594	rhsA,yibA	rhs element protein RhsA... putative lyase containing HEAT-repeat
3770243	3771744	-	b3597,b3598	yibH,yibI	inner membrane protein YibH... DUF3302 domain-containing protein YibI
3772281	3776159	+	b3599,b3600,b3601	mtlA,mtlD,mtlR	mannitol-specific PTS enzyme IICBA component... mannitol-1-phosphate 5-dehydrogenase... transcriptional repressor MtlR
3777399	3781017	+	b3603,b3604,b3605	lldP,lldR,lldD	lactate/glycolate:H(+) symporter LldP... DNA-binding transcriptional dual regulator LldR... L-lactate dehydrogenase
3781741	3785015	-	b3607,b3608,b3609,b3610,b3611	cysE,gpsA,secB,grxC,yibN	serine acetyltransferase... glycerol-3-phosphate dehydrogenase... protein export chaperone SecB... reduced glutaredoxin 3... putative sulfurtransferase YibN
3785260	3789060	+	b3612,b3613,b3614	gpmM,envC,yibQ	2%2C3-bisphosphoglycerate-independent phosphoglycerate mutase... murein hydrolase activator EnvC... divergent polysaccharide deacetylase domain-containing protein YibQ
3790320	3792551	-	b3616,b3617	tdh,kbl	threonine dehydrogenase... 2-amino-3-ketobutyrate CoA ligase
3793987	3798207	+	b3619,b3620,b3621,b3622	rfaD,waaF,waaC,waaL	ADP-L-glycero-D-mannoheptose 6-epimerase... ADP-heptose--LPS heptosyltransferase 2... ADP-heptose:LPS heptosyltransferase 1... O-antigen ligase
3797772	3808098	-	b4795,b4796,b3623,b3624,b3625,b3626,b3627,b3628,b3629,b3630,b3631,b3632	yibX,yibY,waaU,waaZ,waaY,waaJ,waaO,waaB,waaS,waaP,waaG,waaQ	protein YibX-S... protein YibY... putative ADP-heptose:LPS heptosyltransferase 4... lipopolysaccharide core biosynthesis protein WaaZ... lipopolysaccharide core heptose (II) kinase... UDP-glucose:(glucosyl)LPS alpha-1%2C2-glucosyltransferase... UDP-D-glucose:(glucosyl)LPS alpha-1%2C3-glucosyltransferase... UDP-D-galactose:(glucosyl)lipopolysaccharide-1%2C6-D-galactosyltransferase... lipopolysacch…
3808540	3810304	+	b3633,b3634	waaA,coaD	KDO transferase... pantetheine-phosphate adenylyltransferase
3811250	3811674	-	b3636,b3637	rpmG,rpmB	50S ribosomal subunit protein L33... 50S ribosomal subunit protein L28
3812731	3815090	+	b3639,b3640,b3641	dfp,dut,slmA	fused 4'-phosphopantothenoylcysteine decarboxylase and phosphopantothenoylcysteine synthetase... dUTP diphosphatase... nucleoid occlusion factor SlmA
3815127	3816549	-	b3642,b3643	pyrE,rph	orotate phosphoribosyltransferase... truncated RNase PH
3821428	3827291	+	b3648,b3649,b3650,b3651,b3652	gmk,rpoZ,spoT,trmH,recG	guanylate kinase... RNA polymerase subunit omega... bifunctional (p)ppGpp synthase/hydrolase SpoT... tRNA (Gm18) 2'-O-methyltransferase... ATP-dependent DNA helicase RecG
3832219	3835929	-	b3656,b3657	yicI,yicJ	alpha-D-xyloside xylohydrolase... putative xyloside transporter YicJ
3836953	3839171	+	b3659,b3660	setC,yicL	putative arabinose exporter... putative transporter YicL
3841950	3843789	-	b3663,b3664	yicN,adeQ	DUF1198 domain-containing protein YicN... adenine transporter
3847305	3852988	-	b3667,b3668,b3669,b3670,b3671,b3672	uhpC,uhpB,uhpA,ilvN,ilvB,ivbL	inner membrane protein sensing glucose-6-phosphate... sensory histidine kinase UhpB... DNA-binding transcriptional activator UhpA... acetohydroxy acid synthase I subunit IlvN... acetohydroxy acid synthase I subunit IlvB... ilvBN operon leader peptide
3855114	3856307	-	b3674,b3675,b3676	yidF,yidG,yidH	uncharacterized protein YidF... inner membrane protein YidG... DUF202 domain-containing inner membrane protein YidH
3856911	3860116	-	b3678,b3679	yidJ,yidK	putative sulfatase/phosphatase YidJ... putative transporter YidK
3861987	3863603	-	b3682,b3683	glvB,glvC	putative PTS enzyme II component GlvB... putative PTS enzyme II component GlvC
3866469	3867422	-	b3686,b3687	ibpB,ibpA	small heat shock protein IbpB... small heat shock protein IbpA
3872995	3875160	-	b4477,b3693,b4479	dgoA,dgoK,dgoR	2-dehydro-3-deoxy-6-phosphogalactonate aldolase... 2-dehydro-3-deoxygalactonokinase... DNA-binding transcriptional regulator DgoR
3877705	3883729	-	b3699,b3700,b3701,b3702	gyrB,recF,dnaN,dnaA	DNA gyrase subunit B... recombination mediator protein RecF... beta sliding clamp... chromosomal replication initiator protein DnaA
3884336	3888192	+	b3703,b3704,b4557,b3705,b3706	rpmH,rnpA,yidD,yidC,mnmE	50S ribosomal subunit protein L34... RNase P protein component... membrane protein insertion efficiency factor... membrane protein insertase YidC... 5-carboxymethylaminomethyluridine-tRNA synthase GTPase subunit
3888730	3891483	+	b3708,b3709	tnaA,tnaB	tryptophanase... tryptophan:H(+) symporter TnaB
3891615	3893724	+	b3710,b3711	mdtL,yidZ	efflux pump MdtL... DNA-binding transcriptional dual regulator YidZ
3893881	3895218	+	b3712,b3713	yieE,yieF	putative phosphopantetheinyl transferase... quinone reductase
3896774	3898609	+	b3715,b3716,b3717	yieH,cbrB,cbrC	6-phosphogluconate phosphatase... putative inner membrane protein... PF03691 family colicin E2 tolerance protein CbrC
3898671	3905597	-	b3718,b3719,b3720,b3721,b3722	yieK,yieL,bglH,bglB,bglF	putative glucosamine-6-phosphate deaminase YieK... putative hydrolase YieL... carbohydrate-specific outer membrane porin%2C cryptic... 6-phospho-beta-glucosidase B... beta-glucoside specific PTS enzyme II/BglG kinase/BglG phosphatase
3906853	3911525	-	b3724,b3725,b3726,b3727,b3728	phoU,pstB,pstA,pstC,pstS	negative regulator of the pho regulon... phosphate ABC transporter ATP binding subunit... phosphate ABC transporter membrane subunit PstA... phosphate ABC transporter membrane subunit PstC... phosphate ABC transporter periplasmic binding protein
3911839	3915200	-	b3729,b3730	glmS,glmU	L-glutamine--D-fructose-6-phosphate aminotransferase... fused N-acetylglucosamine-1-phosphate uridyltransferase and glucosamine-1-phosphate acetyltransferase
3915553	3922440	-	b3731,b3732,b3733,b3734,b3735,b3736,b3737,b3738,b3739	atpC,atpD,atpG,atpA,atpH,atpF,atpE,atpB,atpI	ATP synthase F1 complex subunit epsilon... ATP synthase F1 complex subunit beta... ATP synthase F1 complex subunit gamma... ATP synthase F1 complex subunit alpha... ATP synthase F1 complex subunit delta... ATP synthase Fo complex subunit b... ATP synthase Fo complex subunit c... ATP synthase Fo complex subunit a... ATP synthase accessory factor AtpI
3923057	3925633	-	b3740,b3741	rsmG,mnmG	16S rRNA m(7)G527 methyltransferase... 5-carboxymethylaminomethyluridine-tRNA synthase subunit MnmG
3928152	3931093	-	b3745,b3746	viaA,ravA	protein ViaA... regulatory ATPase RavA
3933351	3937168	+	b3748,b3749,b3750,b3751	rbsD,rbsA,rbsC,rbsB	D-ribose pyranase... ribose ABC transporter ATP binding subunit... ribose ABC transporter membrane subunit... ribose ABC transporter periplasmic binding protein
3937294	3939219	+	b3752,b3753	rbsK,rbsR	ribokinase... DNA-binding transcriptional dual regulator RbsR
3939185	3941327	-	b3754,b3755	hsrA,yieP	putative transporter HsrA... DNA-binding transcriptional regulator YieP
3952201	3956875	+	b3769,b3770,b3771,b3772	ilvM,ilvE,ilvD,ilvA	acetolactate synthase II subunit IlvM... branched-chain-amino-acid aminotransferase... dihydroxy-acid dehydratase... threonine deaminase
3962745	3965630	-	b3779,b3780	gpp,rhlB	guanosine-5'-triphosphate%2C3'-diphosphate phosphatase... ATP-dependent RNA helicase RhlB
3966231	3967676	+	b3782,b3783	rhoL,rho	rho operon leader peptide... transcription termination factor Rho
3967916	3982272	+	b3784,b3785,b3786,b3787,b3788,b3789,b3790,b3791,b3792,b4481,b3793,b3794,b3795	rfe,wzzE,wecB,wecC,rffG,rffH,rffC,wecE,wzxE,wecF,wzyE,rffM,yifK	UDP-N-acetylglucosamine--undecaprenyl-phosphate N-acetylglucosaminephosphotransferase... enterobacterial common antigen polysaccharide co-polymerase... UDP-N-acetylglucosamine 2-epimerase... UDP-N-acetyl-D-mannosamine dehydrogenase... dTDP-glucose 4%2C6-dehydratase 2... glucose-1-phosphate thymidylyltransferase 2... RffC... dTDP-4-dehydro-6-deoxy-D-glucose transaminase... lipid IIIECA flippase...…
3989088	3990766	-	b3804,b3805	hemD,hemC	uroporphyrinogen-III synthase... hydroxymethylbilane synthase
3994522	4000145	+	b4558,b3809,b3810,b3811,b3812,b3813	yifL,dapF,yigA,xerC,yigB,uvrD	putative lipoprotein YifL... diaminopimelate epimerase... DUF484 domain-containing protein YigA... site-specific tyrosine recombinase... 5-amino-6-(5-phospho-D-ribitylamino)uracil phosphatase... DNA helicase II
4002419	4004697	-	b3817,b3818,b3819,b3820	yigF,yigG,rarD,yigI	DUF2628 domain-containing protein YigF... inner membrane protein... putative transporter RarD... putative thioesterase YigI
4004862	4008377	+	b3821,b3822,b3823	pldA,recQ,rhtC	outer membrane phospholipase A... ATP-dependent DNA helicase RecQ... L-threonine exporter
4009170	4011000	+	b3825,b3826	pldB,yigL	lysophospholipase L2... phosphosugar phosphatase YigL
4017333	4020229	+	b3832,b3833,b3834	rmuC,ubiE,ubiJ	putative recombination limiting protein RmuC... bifunctional 2-octaprenyl-6-methoxy-1%2C4-benzoquinol methylase and demethylmenaquinone methyltransferase... ubiquinone biosynthesis accessory factor UbiJ
4020226	4024336	+	b3835,b3836,b3838,b3839,b4483	ubiB,tatA,tatB,tatC,tatD	ubiquinone biosynthesis protein UbiB... twin arginine protein translocation system - TatA protein... twin arginine protein translocation system - TatB protein... twin arginine protein translocation system - TatC protein... 3' -> 5' ssDNA/RNA exonuclease TatD
4024988	4027228	+	b3843,b3844	ubiD,fre	3-octaprenyl-4-hydroxybenzoate decarboxylase... NAD(P)H-flavin reductase
4027609	4030971	-	b3845,b3846	fadA,fadB	3-ketoacyl-CoA thiolase... multifunctional enoyl-CoA hydratase%2C 3-hydroxyacyl-CoA epimerase%2C Delta(3)-cis- Delta(2)-trans-enoyl-CoA isomerase%2C L-3-hydroxyacyl-CoA dehydrogenase
4031161	4035153	+	b3847,b3848,b3849,b3850	pepQ,yigZ,trkH,hemG	Xaa-Pro dipeptidase... IMPACT family member YigZ... K(+) transporter TrkH... protoporphyrinogen oxidase
4040906	4041999	-	b3856,b3857	mobB,mobA	molybdopterin-guanine dinucleotide biosynthesis adaptor protein... molybdenum cofactor guanylyltransferase
4042069	4044044	+	b3858,b3859,b3860	yihD,srkA,dsbA	DUF1040 domain-containing protein YihD... stress response kinase A... thiol:disulfide oxidoreductase DsbA
4051347	4053418	+	b3866,b3867	yihI,hemN	Der GTPase-activating protein YihI... coproporphyrinogen III dehydrogenase
4053869	4056339	-	b3868,b3869	glnG,glnL	DNA-binding transcriptional dual regulator NtrC... protein histidine kinase NtrB
4060447	4063512	+	b3872,b3873,b3874	yihL,yihM,yihN	putative DNA-binding transcriptional regulator YihL... putative TIM barrel domain-containing protein YihM... putative transporter YihN
4063603	4073571	-	b3875,b3876,b3877,b3878,b3879,b3880,b3881,b3882	ompL,yihO,yihP,yihQ,yihR,yihS,yihT,yihU	putative outer membrane porin L... putative sulfoquinovose transporter... putative 2%2C3-dihydroxypropane-1-sulfonate export protein... sulfoquinovosidase... putative sulfoquinovose mutarotase YihR... sulfoquinovose isomerase... 6-deoxy-6-sulfofructose-1-phosphate aldolase... 3-sulfolactaldehyde reductase
4073739	4075454	+	b3883,b3884	yihV,csqR	6-deoxy-6-sulfofructose kinase... DNA-binding transcriptional dual regulator CsqR
4075553	4078438	+	b3885,b3886,b3887,b3888	yihX,yihY,dtd,fabY	alpha-D-glucose-1-phosphate phosphatase YihX... PF03631 family membrane protein YihY... D-aminoacyl-tRNA deacylase... putative fatty acid biosynthesis enzyme FabY
4079291	4079969	+	b3889,b3890	yiiE,yiiF	putative DNA-binding transcriptional regulator YiiE... protein YiiF
4080299	4085822	-	b3891,b3892,b3893,b3894	fdhE,fdoI,fdoH,fdoG	formate dehydrogenase formation protein... formate dehydrogenase O subunit gamma... formate dehydrogenase O subunit beta... formate dehydrogenase O subunit alpha
4086016	4088057	+	b3895,b3896	fdhD,yiiG	sulfurtransferase for molybdenum cofactor sulfuration... DUF3829 domain-containing lipoprotein YiiG
4088107	4092823	-	b3897,b3898,b3899,b3900	frvR,frvX,frvB,frvA	putative DNA-binding transcriptional regulator FrvR... peptidase M42 family protein FrvX... putative PTS enzyme IIBC component FrvB... putative PTS enzyme IIA component FrvA
4093124	4094272	-	b3901,b3902	rhaM,rhaD	L-rhamnose mutarotase... rhamnulose-1-phosphate aldolase
4094723	4097448	-	b3903,b3904	rhaA,rhaB	L-rhamnose isomerase... rhamnulokinase
4097736	4099494	+	b3905,b3906	rhaS,rhaR	DNA-binding transcriptional activator RhaS... DNA-binding transcriptional activator RhaR
4103602	4105670	-	b3911,b3912	cpxA,cpxR	sensor histidine kinase CpxA... DNA-binding transcriptional dual regulator CpxR
4106469	4108514	+	b3915,b3916	fieF,pfkA	Zn(2(+))/Fe(2(+))/Cd(2(+)) exporter... 6-phosphofructokinase 1
4110740	4112214	-	b3919,b3920	tpiA,yiiQ	triose-phosphate isomerase... DUF1454 domain-containing protein YiiQ
4112967	4113721	+	b3922,b3923	yiiS,uspD	DUF406 domain-containing protein YiiS... universal stress protein D
4114569	4118090	-	b3925,b3926,b3927	glpX,glpK,glpF	fructose-1%2C6-bisphosphatase 2... glycerol kinase... glycerol facilitator
4119423	4122287	-	b3930,b3931,b3932	menA,hslU,hslV	1%2C4-dihydroxy-2-naphthoate octaprenyltransferase... ATPase component of the HslVU protease... peptidase component of the HslVU protease
4128672	4132267	+	b3939,b3940	metB,metL	O-succinylhomoserine(thiol)-lyase/O-succinylhomoserine lyase... fused aspartate kinase/homoserine dehydrogenase 2
4133835	4137013	+	b3942,b3943	katG,yijE	catalase/hydroperoxidase HPI... cystine exporter
4137932	4142221	-	b3945,b3946,b3947	gldA,fsaB,ptsA	L-1%2C2-propanediol dehydrogenase/glycerol dehydrogenase... fructose-6-phosphate aldolase 2... putative PTS multiphosphoryl transfer protein PtsA
4142530	4147479	+	b3949,b3950,b3951,b3952,b3953	frwC,frwB,pflD,pflC,frwD	putative PTS enzyme IIC component FrwC... putative PTS enzyme IIB component FrwB... putative formate acetyltransferase 2... putative pyruvate formate-lyase 2 activating enzyme PflC... putative PTS enzyme IIB component FrwD
4148532	4153098	-	b3955,b3956	eptC,ppc	phosphoethanolamine transferase EptC... phosphoenolpyruvate carboxylase
4155001	4158223	+	b3958,b3959,b3960	argC,argB,argH	N-acetylglutamylphosphate reductase... acetylglutamate kinase... argininosuccinate lyase
4161067	4162130	+	b3963,b3964	fabR,yijD	DNA-binding transcriptional repressor FabR... DUF1422 domain-containing inner membrane protein YijD
4163639	4166285	+	b3966,b3967	btuB,murI	cobalamin outer membrane transporter... glutamate racemase
4172057	4174047	+	b3972,b3973	murB,birA	UDP-N-acetylenolpyruvoylglucosamine reductase... DNA-binding transcriptional repressor/biotin-[acetyl-CoA-carboxylase] ligase BirA
4177358	4179583	+	b3981,b3982,b3983,b3984	secE,nusG,rplK,rplA	Sec translocon subunit SecE... transcription termination/antitermination factor NusG... 50S ribosomal subunit protein L11... 50S ribosomal subunit protein L1
4179996	4180925	+	b3985,b3986	rplJ,rplL	50S ribosomal subunit protein L10... 50S ribosomal subunit protein L12
4190735	4196099	-	b3990,b3991,b4407,b3992,b3993,b3994	thiH,thiG,thiS,thiF,thiE,thiC	2-iminoacetate synthase... 1-deoxy-D-xylulose 5-phosphate:thiol sulfurtransferase... sulfur carrier protein ThiS... sulfur carrier protein ThiS adenylyltransferase... thiamine phosphate synthase... phosphomethylpyrimidine synthase
4196903	4201261	+	b3996,b3997,b3998,b3999,b4000,b4001	nudC,hemE,nfi,yjaG,hupA,yjaH	RNA decapping hydrolase... uroporphyrinogen decarboxylase... endonuclease V... DUF416 domain-containing protein YjaG... DNA-binding protein HU-alpha... DUF1481 domain-containing protein YjaH
4201926	4204645	+	b4003,b4004	zraS,zraR	sensor histidine kinase ZraS... DNA-binding transcriptional activator ZraR
4204642	4207532	-	b4005,b4006	purD,purH	phosphoribosylamine--glycine ligase... bifunctional AICAR transformylase/IMP cyclohydrolase
4215478	4220332	+	b4014,b4015,b4016	aceB,aceA,aceK	malate synthase A... isocitrate lyase... isocitrate dehydrogenase kinase/phosphatase
4236262	4239730	+	b4027,b4028,b4029	yjbF,yjbG,yjbH	lipoprotein YjbF... capsule biosynthesis GfcC family protein YjbG... putative lipoprotein YjbH
4242626	4246419	-	b4032,b4033,b4034	malG,malF,malE	maltose ABC transporter membrane subunit MalG... maltose ABC transporter membrane subunit MalF... maltose ABC transporter periplasmic binding protein
4246784	4250474	+	b4035,b4036,b4037	malK,lamB,malM	maltose ABC transporter ATP binding subunit... maltose outer membrane channel/phage lambda receptor protein... maltose regulon periplasmic protein
4252506	4253888	+	b4039,b4040	ubiC,ubiA	chorismate lyase... 4-hydroxybenzoate octaprenyltransferase
4256637	4259121	+	b4042,b4043,b4044	dgkA,lexA,dinF	diacylglycerol kinase... DNA-binding transcriptional repressor LexA... DNA damage-inducible protein F
4260321	4261306	+	b4047,b4048	yjbL,yjbM	uncharacterized protein YjbL... DUF2713 domain-containing protein YjbM
4264314	4266861	+	b4052,b4053	dnaB,alr	replicative DNA helicase... alanine racemase 1
4270238	4271014	+	b4056,b4057	yjbQ,yjbR	PF01894 family protein YjbQ... PF04237 family protein YjbR
4283253	4287371	-	b4067,b4068,b4069	actP,yjcH,acs	acetate/glycolate:cation symporter... DUF485 domain-containing inner membrane protein YjcH... acetyl-CoA synthetase (AMP-forming)
4287764	4294139	+	b4070,b4071,b4072,b4073,b4074,b4075,b4076	nrfA,nrfB,nrfC,nrfD,nrfE,nrfF,nrfG	cytochrome c552 nitrite reductase... periplasmic nitrite reductase penta-heme c-type cytochrome... putative menaquinol-cytochrome c reductase 4Fe-4S subunit... putative menaquinol-cytochrome c reductase subunit NrfD... putative cytochrome c-type biogenesis protein NrfE... putative formate-dependent nitrite reductase complex subunit NrfF... putative formate-dependent nitrite reductase complex subu…
4299564	4306597	-	b4080,b4081,b4082,b4622,b4083	mdtP,mdtO,mdtN,ytcA,yjcS	putative multidrug efflux pump outer membrane channel... putative multidrug efflux pump subunit MdtO... putative multidrug efflux pump membrane fusion protein... putative lipoprotein YtcA... linear primary-alkylsulfatase
4306870	4312991	-	b4084,b4085,b4086,b4087,b4088,b4089	alsK,alsE,alsC,alsA,alsB,alsR	D-allose kinase... D-allulose-6-phosphate 3-epimerase... D-allose ABC transporter membrane subunit... D-allose ABC transporter ATP binding subunit... D-allose ABC transporter periplasmic binding protein... DNA-binding transcriptional repressor AlsR
4313350	4314197	+	b4090,b4487	rpiB,yjdP	allose-6-phosphate isomerase/ribose-5-phosphate isomerase B... protein YjdP
4314344	4319606	-	b4092,b4093,b4094,b4095,b4096,b4097,b4098	phnP,phnO,phnN,phnM,phnL,phnK,phnJ	5-phospho-alpha-D-ribosyl 1%2C2-cyclic phosphate phosphodiesterase... aminoalkylphosphonate N-acetyltransferase... ribose 1%2C5-bisphosphate phosphokinase... RPnTP hydrolase... methylphosphonate degradation complex subunit PhnL... carbon-phosphorus lyase subunit PhnK... carbon-phosphorus lyase core complex subunit PhnJ
4320663	4322422	-	b4100,b4101,b4102	phnH,phnG,phnF	carbon-phosphorus lyase core complex subunit PhnH... carbon-phosphorus lyase core complex subunit PhnG... putative transcriptional regulator PhnF
4323336	4325165	-	b4105,b4106	phnD,phnC	phosphonate/phosphate ABC transporter periplasmic binding protein... phosphonate/phosphate ABC transporter ATP binding subunit
4327135	4330238	+	b4109,b4110	rdcA,rdcB	regulator of diguanylate cyclase RdcA... regulator of diguanylate cyclase RdcB
4330502	4332205	+	b4111,b4703	proP,pmrR	osmolyte:H(+) symporter ProP... small regulatory membrane protein PmrR
4332181	4335590	-	b4112,b4113,b4114	basS,basR,eptA	sensor histidine kinase BasS... DNA-binding transcriptional dual regulator BasR... phosphoethanolamine transferase EptA
4335694	4337929	-	b4115,b4116	adiC,adiY	arginine:agmatine antiporter... DNA-binding transcriptional activator AdiY
4341911	4344790	+	b4119,b4120	melA,melB	alpha-galactosidase... melibiose:H(+)/Na(+)/Li(+) symporter
4345680	4348744	-	b4122,b4123	fumB,dcuB	fumarase B... anaerobic C4-dicarboxylate transporter DcuB
4351843	4352357	+	b4126,b4127	yjdI,yjdJ	PF06902 family protein YjdI... putative N-acetyltransferase YjdJ
4352584	4353081	+	b4128,b4559	ghoS,ghoT	antitoxin of the GhoTS toxin-antitoxin system... toxin of the GhoTS toxin-antitoxin system
4354954	4360031	-	b4130,b4131,b4132	dtpC,cadA,cadB	dipeptide/tripeptide:H(+) symporter DtpC... lysine decarboxylase 1... lysine:cadaverine antiporter
4362733	4365356	-	b4135,b4136,b4137	yjdC,dsbD,cutA	putative DNA-binding transcriptional regulator YjdC... thiol-disulfide exchange protein DsbD... copper binding protein CutA
4370688	4372671	+	b4142,b4143	groS,groL	cochaperonin GroES... chaperonin GroEL
4375699	4376442	+	b4147,b4410	efp,ecnA	protein chain elongation factor EF-P... entericidin A lipoprotein%2C antidote to entericidin B
4379377	4382318	-	b4152,b4153,b4154	frdC,frdB,frdA	fumarate reductase membrane protein FrdC... fumarate reductase iron-sulfur protein... fumarate reductase flavoprotein subunit
4383839	4386018	+	b4156,b4157,b4158	yjeM,yjeN,yjeO	putative transporter YjeM... uncharacterized protein YjeN... DUF2645 domain-containing inner membrane protein YjeO
4386047	4391509	-	b4159,b4160,b4161	mscM,psd,rsgA	miniconductance mechanosensitive channel MscM... phosphatidylserine decarboxylase proenzyme... ribosome small subunit-dependent GTPase A
4394066	4397402	+	b4167,b4168,b4169	nnr,tsaE,amiB	NAD(P)HX epimerase/NAD(P)HX dehydratase... N(6)-L-threonylcarbamoyladenine synthase%2C TsaE subunit... N-acetylmuramoyl-L-alanine amidase B
4399252	4404583	+	b4171,b4172,b4173,b4174,b4175,b4176	miaA,hfq,hflX,hflK,hflC,yjeT	tRNA dimethylallyltransferase... RNA-binding protein Hfq... ribosome rescue factor HflX... regulator of FtsH protease... regulator of FtsH protease... DUF2065 domain-containing protein YjeT
4406190	4410006	+	b4178,b4179,b4180	nsrR,rnr,rlmB	DNA-binding transcriptional regulator NsrR... RNase R... 23S rRNA 2'-O-ribose G2251 methyltransferase
4410133	4414191	+	b4181,b4182,b4183,b4184,b4185,b4186	yjfI,yjfJ,yjfK,yjfL,yjfM,yjfC	DUF2170 domain-containing protein YjfI... PspA family protein YjfJ... DUF2491 domain-containing protein YjfK... DUF350 domain-containing inner membrane protein YjfL... DUF1190 domain-containing protein YjfM... putative acid--amine ligase YjfC
4416017	4416770	-	b4188,b4189	yjfN,bsmA	protease activator YjfN... DUF1471 domain-containing putative lipoprotein BsmA
4417698	4419625	-	b4191,b4192	ulaR,ulaG	DNA-binding transcriptional repressor UlaR... L-ascorbate-6-phosphate lactonase
4419980	4424386	+	b4193,b4194,b4195,b4196,b4197,b4198	ulaA,ulaB,ulaC,ulaD,ulaE,ulaF	L-ascorbate specific PTS enzyme IIC component... L-ascorbate specific PTS enzyme IIB component... L-ascorbate specific PTS enzyme IIA component... 3-keto-L-gulonate-6-phosphate decarboxylase UlaD... L-ribulose-5-phosphate 3-epimerase UlaE... L-ribulose-5-phosphate 4-epimerase UlaF
4425118	4426557	+	b4200,b4201,b4202,b4203	rpsF,priB,rpsR,rplI	30S ribosomal subunit protein S6... primosomal replication protein N... 30S ribosomal subunit protein S18... 50S ribosomal subunit protein L9
4442382	4448235	+	b4220,b4221,b4222	tamA,tamB,ytfP	translocation and assembly module subunit TamA... translocation and assembly module subunit TamB... gamma-glutamylamine cyclotransferase family protein YtfP
4449962	4454578	+	b4227,b4485,b4230,b4231	ytfQ,ytfR,ytfT,yjfF	galactofuranose ABC transporter periplasmic binding protein... galactofuranose ABC transporter putative ATP binding subunit... galactofuranose ABC transporter putative membrane subunit YtfT... galactofuranose ABC transporter putative membrane subunit YjtF
4459900	4462660	-	b4237,b4238	nrdG,nrdD	anaerobic ribonucleoside-triphosphate reductase activating protein... anaerobic ribonucleoside-triphosphate reductase
4463054	4466180	-	b4239,b4240	treC,treB	trehalose-6-phosphate hydrolase... trehalose-specific PTS enzyme IIBC component
4470527	4472533	-	b4243,b4244,b4245,b4246	ridA,pyrI,pyrB,pyrL	enamine/imine deaminase%2C redox-regulated chaperone... aspartate carbamoyltransferase%2C PyrI subunit... aspartate carbamoyltransferase catalytic subunit... pyrBI operon leader peptide
4472814	4474053	-	b4248,b4249	yjgH,bdcA	RutC family protein YjgH... c-di-GMP-binding biofilm dispersal mediator protein
4480982	4485951	-	b4258,b4259,b4260	valS,holC,pepA	valine--tRNA ligase... DNA polymerase III subunit chi... aminopeptidase A/I
4486043	4486155	+	b4822,b4800	ytgB,ytgA	protein YtgB... protein YtgA
4486218	4488400	+	b4261,b4262	lptF,lptG	lipopolysaccharide transport system protein LptF... lipopolysaccharide transport system protein LptG
4488561	4494406	-	b4263,b4264,b4265,b4266,b4267	yjgR,idnR,idnT,idnO,idnD	DUF853 domain-containing protein YjgR... DNA-binding transcriptional dual regulator IdnR... L-idonate/5-ketogluconate/gluconate transporter... 5-keto-D-gluconate 5-reductase... L-idonate 5-dehydrogenase
4498272	4499500	+	b4272,b4273	insC6,insD6	IS2 insertion element repressor InsA... IS2 insertion element protein InsB
4504058	4506573	+	b4279,b4280,b4655	nanX,nanY,ythA	sialic acid transporter NanX... 2%2C7-anhydro-N-acetylneuraminate hydratase... uncharacterized protein YthA
4510690	4516677	-	b4287,b4288,b4289,b4290,b4291	fecE,fecD,fecC,fecB,fecA	ferric citrate ABC transporter ATP binding subunit... ferric citrate ABC transporter membrane subunit FecD... ferric citrate ABC transporter membrane subunit FecC... ferric citrate ABC transporter periplasmic binding protein... ferric citrate outer membrane transporter
4516764	4518235	-	b4292,b4293	fecR,fecI	ferric citrate regulator FecR... RNA polymerase sigma factor FecI
4520671	4525803	-	b4296,b4297,b4298,b4299	yjhF,yjhG,yjhH,yjhI	putative transporter YjhF... D-xylonate dehydratase... putative 2-dehydro-3-deoxy-D-pentonate aldolase... putative DNA-binding transcriptional regulator YjhI
4526106	4527980	-	b4300,b4301,b4302	sgcR,sgcE,sgcA	putative DNA-binding transcriptional regulator SgcR... putative epimerase SgcE... putative PTS enzyme IIA component SgcA
4528111	4531651	-	b4303,b4304,b4565,b4305	sgcQ,sgcC,sgcB,sgcX	putative nucleoside triphosphatase... putative PTS enzyme IIC component SgcC... putative PTS enzyme IIB component SgcB... putative endoglucanase with Zn-dependent exopeptidase domain
4532437	4534053	-	b4306,b4307,b4566	yjhP,yjhQ,topAI	putative methyltransferase YjhP... putative acetyltransferase TopAI antitoxin YjhQ... toxin of the TopAI-YjhQ toxin-antitoxin system%2C TopA inhibitor
4536614	4539501	-	b4309,b4310,b4311	nanS,nanM,nanC	N-acetyl-9-O-acetylneuraminate esterase... N-acetylneuraminate mutarotase... N-acetylneuraminate outer membrane channel
4543115	4549710	+	b4314,b4315,b4316,b4317,b4318,b4319,b4320	fimA,fimI,fimC,fimD,fimF,fimG,fimH	type 1 fimbriae major subunit... putative fimbrial protein FimI... type 1 fimbriae periplasmic chaperone... type I fimbriae usher protein... type 1 fimbriae minor subunit FimF... type 1 fimbriae minor subunit FimG... type 1 fimbriae D-mannose specific adhesin
4551636	4554361	+	b4322,b4323	uxuA,uxuB	D-mannonate dehydratase... D-mannonate oxidoreductase
4556574	4557385	+	b4720,b4721,b4722,b4326	ytiC,ytiD,idlP,iraD	protein YtiC... protein YtiD... iraD leader peptide... anti-adaptor protein IraD
4557378	4560680	-	b4327,b4328,b4329,b4330	hypT,iadA,yjiG,yjiH	DNA-binding transcriptional dual regulator HypT... isoaspartyl dipeptidase... Gate family protein YjiG... uncharacterized protein YjiH
4561497	4565850	-	b4332,b4333,b4715,b4334,b4335	yjiJ,yjiK,ytiA,yjiL,yjiM	putative transporter YjiJ... PF06977 family protein YjiK... uncharacterized protein YtiA... putative ATPase%2C activator of (R)-hydroxyglutaryl-CoA dehdratase... putative dehydratase subunit
4565966	4568519	-	b4336,b4337	yjiN,mdtM	DUF445 domain-containing protein YjiN... multidrug efflux pump/bile salt:H(+) antiporter/Na(+):H(+) antiporter/K(+):H(+) antiporter
4576912	4578854	-	b4345,b4346	mcrC,mcrB	Type IV methyl-directed restriction enzyme EcoKMcrBC subunit... McrBS
4580068	4586761	-	b4348,b4349,b4350	hsdS,hsdM,hsdR	type I restriction enzyme EcoKI specificity subunit... type I restriction enzyme EcoKI methylase subunit... type I restriction enzyme EcoKI endonuclease subunit
4587909	4591279	-	b4352,b4353,b4354	yjiA,yjiX,btsT	P-loop guanosine triphosphatase YjiA... PF04328 family protein YjiX... pyruvate:H(+) symporter
4599695	4601517	-	b4360,b4361,b4362	yjjA,dnaC,dnaT	DUF2501 domain-containing protein YjjA... DNA replication protein DnaC... primosomal protein DnaT
4601624	4602858	-	b4363,b4364	yjjB,yjjP	putative succinate exporter YjjB... putative succinate exporter YjjP
4603477	4604837	+	b4365,b4366	yjjQ,bglJ	DNA-binding transcriptional repressor YjjQ... DNA-binding transcriptional regulator BglJ
4607803	4609323	+	b4372,b4373,b4374	holD,rimI,yjjG	DNA polymerase III subunit psi... protein N-acetyltransferase RimI... pyrimidine 5'-nucleotidase YjjG
4611396	4612289	+	b4376,b4568	osmY,ytjA	periplasmic chaperone OsmY... DUF1328 domain-containing protein YtjA
4614680	4617065	-	b4379,b4380	yjjW,yjjI	putative glycyl-radical enzyme activating enzyme YjjW... DUF3029 domain-containing protein YjjI
4617323	4621602	+	b4381,b4382,b4383,b4384	deoC,deoA,deoB,deoD	deoxyribose-phosphate aldolase... thymidine phosphorylase... phosphopentomutase... purine nucleoside phosphorylase
4623101	4624789	-	b4386,b4387	lplA,ytjB	lipoate--protein ligase A... putative inner membrane protein Smp
4624895	4628547	+	b4388,b4389,b4390	serB,radA,nadR	phosphoserine phosphatase... DNA recombination protein... DNA-binding transcriptional repressor/NMN adenylyltransferase NadR
4630733	4633086	+	b4392,b4393	slt,trpR	soluble lytic murein transglycosylase... DNA-binding transcriptional repressor TrpR
4635521	4639530	+	b4397,b4398,b4399,b4400	creA,creB,creC,creD	PF05981 family protein CreA... DNA-binding transcriptional regulator CreB... sensory histidine kinase CreC... putative inner membrane protein CreD
